# Supplementary material for: Mucosal tenofovir 1% gel stimulates cell proliferation and type I/III interferon pathways
Source: Microbiol Spectr. 2026 Mar 23;14(5):e01680-25. doi: 10.1128/spectrum.01680-25 (PMC13141841; doi:10.1128/spectrum.01680-25)
Supplement: File S1 — Gene fold changes comparing baseline to treatment within participant. [file spectrum.01680-25-s0001.xlsx]

## Sheet: Supplemental file 1 - gene_fold
Supplemental file 1 - gene fold changes
TargetId	EntrezId	Significance	MTN-007_Rectal_7Days_Daily_15cmRectum_FoldChange	MTN-007_Rectal_7Days_Daily_15cmRectum_FDR	MTN-014_Rectal_14Days_Daily_15cmRectum_FoldChange	MTN-014_Rectal_14Days_Daily_15cmRectum_FDR	MTN-014_Rectal_14Days_Daily_Vagina_FoldChange	MTN-014_Rectal_14Days_Daily_Vagina_FDR	MTN-014_Vaginal_14Days_Daily_15cmRectum_FoldChange	MTN-014_Vaginal_14Days_Daily_15cmRectum_FDR	MTN-014_Vaginal_14Days_Daily_Vagina_FoldChange	MTN-014_Vaginal_14Days_Daily_Vagina_FDR	MTN-017_Rectal_56Days_Daily_15cmRectum_FoldChange	MTN-017_Rectal_56Days_Daily_15cmRectum_FDR	MTN-017_Rectal_56Days_Pericoital_15cmRectum_FoldChange	MTN-017_Rectal_56Days_Pericoital_15cmRectum_FDR
TYMSOS	494514	MTN-007 and MTN-017	0.560385	0.0144662	0.0583547	0.914179	-0.141434	0.624036	-0.172545	0.999746	0.11546	0.740023	0.227716	0.00136095	0.120135	0.439283
TMSB15B	286527	MTN-007 and MTN-017	0.348225	0.00928367	0.1125	0.693526	0.132027	0.642683	-0.102199	0.999746	0.300444	0.278119	0.0743642	0.0280917	0.0232414	0.771473
STMN1	3925	MTN-007 and MTN-017	0.349854	0.0425251	0.123599	0.681392	0.0589677	0.854425	-0.127032	0.999746	0.0973488	0.775025	0.222164	0.00928261	0.0693725	0.735914
SRGAP1	57522	MTN-007 and MTN-017	-0.451906	0.0216078	-0.0789609	0.803766	-0.0564133	0.885858	0.0259992	0.999746	-0.00962423	0.98794	-0.111853	0.0197855	-0.0590057	0.56776
RAD51AP1	10635	MTN-007 and MTN-017	0.388976	0.0422048	0.130996	0.769474	-0.079427	0.834833	-0.227671	0.999746	-0.00382112	0.996522	0.189642	0.00524349	0.0790404	0.617297
POLQ	10721	MTN-007 and MTN-017	0.385446	0.0248435	0.194114	0.637042	-0.103133	0.789328	-0.183121	0.999746	0.138123	0.73885	0.161586	0.00475067	0.0637542	0.627901
PLK4	10733	MTN-007 and MTN-017	0.353555	0.0300936	0.172041	0.591414	0.0334931	0.952882	-0.0250855	0.999746	0.17392	0.719594	0.167542	0.0301364	0.0721708	0.667269
PCLAF	9768	MTN-007 and MTN-017	-0.421956	0.0209372	-0.18804	0.443631	-0.147149	0.472024	-0.188934	0.999746	-0.0551859	0.850497	0.372142	0.0114884	0.112407	0.753435
PBK	55872	MTN-007 and MTN-017	0.5874	0.0422048	0.247643	0.66466	-0.0650508	0.919946	-0.17857	0.999746	0.211112	0.720712	0.258693	0.0187875	0.154869	0.49907
OLFM1	10439	MTN-007 and MTN-017	0.544658	0.0131559	0.068606	0.834925	0.339882	0.397685	0.0560544	0.999746	0.188593	0.617262	-0.0879863	0.0466329	-0.0874698	0.225784
NPW	283869	MTN-007 and MTN-017	0.266375	0.0166764	0.0583686	0.899751	0.126333	0.771753	-0.137405	0.999746	-0.0232417	0.974584	0.138966	0.00113591	0.0541223	0.57814
NECTIN2	5819	MTN-007 and MTN-017	-0.373697	0.0306882	0.162335	0.582788	0.0417863	0.883198	0.196104	0.999746	-0.154541	0.480038	-0.0809886	0.049409	-0.039141	0.646821
MYH10	4628	MTN-007 and MTN-017	0.435666	0.024264	0.0381048	0.905237	0.15232	0.751063	-0.0534477	0.999746	0.502327	0.208131	0.148585	0.00203151	0.0698704	0.522033
MROH3P	647215	MTN-007 and MTN-017	1.06039	0.000256715	0.0605534	0.947126	-0.00934639	0.977875	-0.225503	0.999746	0.00577715	0.990472	0.262773	0.000999211	0.233986	0.0449479
LOC100134304	100134304	MTN-007 and MTN-017	0.256356	0.0418549	0.0899605	0.705054	0.0195658	0.959472	-0.0150607	0.999746	-0.00961455	0.986193	0.120368	0.0265724	0.0119862	0.950323
KCNK6	9424	MTN-007 and MTN-017	-0.443145	0.011714	-0.0651106	0.863059	0.119789	0.716086	-0.03213	0.999746	0.0780623	0.872972	-0.130302	0.0380321	-0.0280826	0.706761
JOSD1	9929	MTN-007 and MTN-017	0.443003	0.0269636	0.0472197	0.894685	0.0395672	0.885048	-0.0224058	0.999746	-0.0640989	0.842858	0.155174	0.0413033	0.0511195	0.771354
IQCN	80726	MTN-007 and MTN-017	0.962732	1.34378e-06	0.0503665	0.937555	0.144365	0.468505	-0.0585457	0.999746	0.159115	0.371582	0.153541	0.00778445	0.115167	0.322076
ETFB	2109	MTN-007 and MTN-017	0.358065	0.0480074	0.245959	0.705054	0.133768	0.786598	0.202767	0.999746	0.139081	0.816835	0.113172	0.00475067	0.0806976	0.327773
DYNLT2B	255758	MTN-007 and MTN-017	0.452283	0.0110266	0.131392	0.632251	-0.0447962	0.841866	0.120341	0.999746	-0.0856417	0.772875	0.132542	0.00312921	0.0682747	0.490201
CEP131	22994	MTN-007 and MTN-017	0.55488	0.00191171	0.0442185	0.839246	0.0623285	0.773853	0.0782969	0.999746	0.0397445	0.898718	0.113672	0.0103529	0.0333458	0.759909
CENPN	55839	MTN-007 and MTN-017	0.420498	0.0447951	0.0215953	0.975129	-0.122853	0.789991	-0.164839	0.999746	-0.0359027	0.961769	0.154535	0.0280917	0.0290489	0.886065
CDT1	81620	MTN-007 and MTN-017	0.649473	0.00134837	0.140976	0.702891	-0.0807693	0.869084	-0.0283036	0.999746	-0.0183272	0.981017	0.175665	0.0304057	0.0402148	0.847379
C1QB	713	MTN-007 and MTN-017	-0.598738	0.0208333	-0.196704	0.661068	0.00569456	0.995082	0.146499	0.999746	-0.052248	0.954689	-0.285735	0.0265526	-0.282836	0.162933
BMP7	655	MTN-007 and MTN-017	0.49908	0.00879907	0.359102	0.337221	-0.337095	0.446174	0.130496	0.999746	-0.2901	0.461989	0.15035	0.0335589	0.0676667	0.65294
ZZEF1	23140	MTN-017	-0.282964	0.170717	0.0634177	0.815973	0.0113499	0.96392	-0.0716291	0.999746	-0.0306981	0.921485	0.1137	0.0466329	0.106631	0.298063
ZNF774	342132	MTN-017	0.0593079	0.811473	0.0131606	0.967669	NA	NA	0.123523	0.999746	NA	NA	-0.0611199	0.0214953	-0.0476935	0.384333
ZNF613	79898	MTN-017	NA	NA	-0.15091	0.437917	-0.0803565	0.660533	-0.112969	0.999746	-0.0386863	0.89373	-0.140008	0.0182252	-0.054617	0.684967
ZMYND11	10771	MTN-017	0.180094	0.330945	-0.0030526	0.990099	-0.00712263	0.981522	-0.0571136	0.999746	0.0386237	0.918945	-0.145982	0.0210296	-0.108763	0.39096
ZMYM6	9204	MTN-017	0.263063	0.142238	-0.0894191	0.670753	0.199133	0.534297	0.0190406	0.999746	0.0845641	0.863926	-0.110236	0.0327682	-0.0670041	0.525289
ZMYM4	9202	MTN-017	NA	NA	-0.00618444	0.982534	-0.0282563	0.922524	-0.0655261	0.999746	0.00461496	0.992389	-0.07595	0.0360073	-0.0463154	0.526168
VASP	7408	MTN-017	-0.0301388	0.940711	0.0608158	0.799776	0.0192781	0.949813	0.0120572	0.999746	-0.086565	0.754331	-0.148001	0.0494853	-0.062333	0.703185
UBE2T	29089	MTN-017	0.381249	0.0844616	0.141838	0.73023	-0.128745	0.762406	-0.117264	0.999746	-0.0776308	0.899127	0.212961	0.0151618	0.124439	0.504238
TUBG1	7283	MTN-017	-0.315461	0.051723	0.210931	0.455957	-0.0666562	0.816236	0.107915	0.999746	-0.160762	0.483429	0.0439369	0.0338454	-0.0247499	0.844549
TTC14	151613	MTN-017	-0.195739	0.472204	0.242225	0.323807	0.102276	0.755147	0.0704118	0.999746	0.0727358	0.875683	-0.100382	0.0388908	-0.0794571	0.406526
TSPAN6	7105	MTN-017	0.107031	0.73187	-0.121416	0.670753	-0.0392937	0.900512	-0.119273	0.999746	0.0396757	0.925532	-0.186452	0.000999211	-0.0637924	0.625533
TRIP13	9319	MTN-017	0.357011	0.0889892	0.259048	0.597317	-0.0646681	0.911074	-0.0825929	0.999746	-0.00361172	0.997523	0.164805	0.0145358	0.0247764	0.907037
TP53INP2	58476	MTN-017	-0.322912	0.296335	0.0905575	0.807128	-0.235602	0.512188	0.0364365	0.999746	0.0102927	0.9881	0.23437	0.0106285	0.154314	0.421505
TOP6BL	79703	MTN-017	-0.00162411	0.995854	-0.123746	0.62774	-0.0957688	0.670478	-0.0220217	0.999746	0.0839091	0.67955	0.0879758	0.0363914	0.0563492	0.508117
TOP2A	7153	MTN-017	0.20451	0.680518	0.0722761	0.896313	-0.295532	0.586406	-0.213959	0.999746	-0.0347225	0.973178	0.285258	0.0494853	0.132307	0.664955
TMEM126A	84233	MTN-017	0.113454	0.658732	0.00942684	0.98224	-0.0875083	0.688745	0.0398731	0.999746	-0.142396	0.477431	-0.101234	0.0265526	-0.0613117	0.517732
TLR8	51311	MTN-017	0.167989	0.379464	-0.00109199	0.998509	-0.144779	0.64508	-0.0401367	0.999746	-0.0416338	0.939205	-0.150199	0.0103529	-0.0435588	0.39096
TK1	7083	MTN-017	0.0354402	0.956581	0.151733	0.717551	-0.102676	0.879882	-0.0710322	0.999746	-0.01477	0.989286	0.215955	0.0145408	0.0958714	0.6267
TINAG	27283	MTN-017	0.108088	0.66539	0.141658	0.622987	-0.140631	0.491068	0.0109289	0.999746	0.0107539	0.97702	0.104062	0.0265526	0.0561223	0.575465
TBX10	347853	MTN-017	0.110524	0.769719	0.135697	0.694408	-0.0437662	0.88243	0.0996016	0.999746	-0.0104503	0.982107	0.148817	0.0214953	0.063813	0.65294
SURF6	6838	MTN-017	NA	NA	0.10893	0.621886	0.0988646	0.604444	0.0446285	0.999746	-0.0772182	0.737236	-0.108806	0.0389686	-0.0996146	0.305359
SULT1C2	6819	MTN-017	0.150697	0.399877	0.0916527	0.731313	NA	NA	-0.00616567	0.999746	NA	NA	0.0804297	0.0151618	0.0350245	0.637178
STEAP1B	256227	MTN-017	-0.117692	0.71651	0.154974	0.688994	-0.0198069	0.960761	0.0687119	0.999746	-0.0743401	0.865094	-0.155086	0.0331882	-0.073816	0.634692
SPC24	147841	MTN-017	0.0396878	0.921448	0.0497217	0.91853	-0.167729	0.721368	-0.154254	0.999746	0.0291237	0.97274	0.162278	0.0304057	0.0585465	0.726639
SPATA18	132671	MTN-017	0.215239	0.34718	0.00888561	0.979888	-0.0609309	0.760779	0.094057	0.999746	0.0679621	0.764238	0.0951528	0.0088106	0.0496817	0.526168
SNORC	389084	MTN-017	-0.111709	0.771307	-0.282935	0.37311	-0.0725055	0.865234	-0.094254	0.999746	-0.0751365	0.894078	-0.136944	0.0403807	-0.0430562	0.785877
SNORA35	677816	MTN-017	0.078259	0.82493	0.0593654	0.894009	NA	NA	-0.0453706	0.999746	NA	NA	0.171591	0.0338454	0.142635	0.384333
SLC9A3-OT1	25845	MTN-017	0.205494	0.710106	0.349493	0.530278	0.0256647	0.960445	-0.130854	0.999746	0.0712061	0.906439	0.546348	0.000256896	0.286984	0.384333
SLC6A12	6539	MTN-017	-0.0951151	0.65348	0.119889	0.686337	NA	NA	0.103743	0.999746	NA	NA	0.0952125	0.0422795	0.0651228	0.490201
SLC25A15	10166	MTN-017	-0.226964	0.102624	0.219547	0.332337	0.0598316	0.804893	0.124799	0.999746	-0.0554078	0.86009	-0.0572321	0.0214953	-0.0298687	0.578002
SLC22A18AS	5003	MTN-017	-0.198324	0.544484	0.124676	0.589121	0.056064	0.863213	-0.0244324	0.999746	0.0428713	0.925899	0.177842	0.0466329	0.179572	0.205544
SLC17A1	6568	MTN-017	0.0908111	0.792279	-0.0583541	0.850717	NA	NA	-0.171249	0.999746	NA	NA	0.144322	0.0367858	0.0870308	0.536247
SLC11A2	4891	MTN-017	0.143843	0.547361	-0.152951	0.470043	0.00204138	0.996633	-0.0811101	0.999746	-0.0167083	0.974123	-0.148357	0.00524349	-0.0832973	0.489065
SKP2	6502	MTN-017	0.281768	0.0994428	-0.00691407	0.985307	-0.119825	0.636152	-0.0838628	0.999746	0.0904081	0.669422	0.118359	0.0476874	0.0377806	0.78673
SETD6	79918	MTN-017	-0.0051044	0.99	-0.0262177	0.955719	-0.143567	0.693938	0.00839122	0.999746	-0.132401	0.763751	-0.0828065	0.0389686	-0.059457	0.470117
SEMA6D	80031	MTN-017	-0.256643	0.0617991	0.0181309	0.959066	0.0366029	0.948009	-0.0475669	0.999746	-0.0687965	0.920208	0.146806	0.00203151	0.12038	0.147974
RXYLT1	10329	MTN-017	-0.24187	0.0771549	0.0181148	0.930284	0.151083	0.4681	0.0420049	0.999746	-0.0170916	0.963621	-0.118942	0.00645309	-0.083258	0.384333
RRN3	54700	MTN-017	0.131485	0.647808	-0.0462294	0.790066	0.0911169	0.691133	0.0299388	0.999746	-0.0175504	0.965788	-0.109576	0.0265526	-0.0377713	0.742441
RRM2	6241	MTN-017	0.429702	0.108557	0.266068	0.324466	-0.0535143	0.886182	0.0534302	0.999746	0.0880288	0.842824	0.17149	0.0104754	0.0279735	0.890033
RPS3AP20	643932	MTN-017	0.0815401	0.709705	-0.179912	0.519757	-0.0717531	0.818783	-0.215006	0.999746	0.0340448	0.940502	0.0612858	0.0388908	0.0541804	0.327773
RNF145	153830	MTN-017	-0.0579886	0.858867	0.172022	0.510424	0.0930417	0.719349	-0.00570283	0.999746	0.0357036	0.932542	-0.181574	0.0356734	-0.123469	0.490201
RNASEH2A	10535	MTN-017	0.202107	0.38793	0.048098	0.881578	-0.0392124	0.930626	0.0285002	0.999746	-0.117816	0.789666	0.121284	0.0134363	0.00913099	0.962501
RMI2	116028	MTN-017	0.158968	0.513732	0.0208865	0.952184	-0.144277	0.72341	-0.0942781	0.999746	0.04319	0.948352	0.232594	0.00475067	0.0715295	0.718497
RHNO1	83695	MTN-017	0.186214	0.189749	-0.093126	0.679596	-0.0657466	0.830116	-0.0533467	0.999746	0.0555966	0.892161	0.0749624	0.0214953	0.0277787	0.708567
RET	5979	MTN-017	-0.146108	0.458187	-0.0122339	0.973138	0.024608	0.928251	0.0538	0.999746	0.0242442	0.945537	0.0484345	0.0184934	0.0203721	0.65294
RBP2	5948	MTN-017	-0.0115792	0.978071	0.114014	0.71516	NA	NA	0.170464	0.999746	NA	NA	0.138772	0.00732934	0.0249053	0.864966
RBMS2	5939	MTN-017	0.0670683	0.808491	0.00746723	0.98613	-0.259495	0.514967	-0.0322256	0.999746	-0.134383	0.804921	-0.0700131	0.0422795	-0.0437686	0.526168
RASD2	23551	MTN-017	0.246446	0.425796	0.206183	0.492843	-0.0182234	0.96133	0.0977437	0.999746	0.0850649	0.823117	0.180763	0.0484152	0.0935308	0.623642
RASAL1	8437	MTN-017	0.183246	0.244144	0.153218	0.435986	0.147746	0.693938	1.43603e-05	0.999896	0.154153	0.720581	0.0596745	0.00475067	0.0203826	0.685503
RARS1	5917	MTN-017	0.0448751	0.853346	0.119343	0.579856	-0.0553392	0.803888	0.0342917	0.999746	-0.0046246	0.991454	-0.118568	0.0251601	-0.0887819	0.406526
RAD54L	8438	MTN-017	0.123503	0.575006	0.10245	0.718652	-0.00651562	0.986268	-0.0923875	0.999746	0.0287557	0.951772	0.0912236	0.0493746	0.0155719	0.909916
PURA	5813	MTN-017	0.0363111	0.892835	0.0605096	0.787998	-0.152166	0.58834	-0.0333213	0.999746	-0.10956	0.759118	-0.113618	0.0371438	-0.0313494	0.816994
PTK7	5754	MTN-017	0.287684	0.0753063	-0.102875	0.685347	-0.0497593	0.887142	-0.126836	0.999746	0.141951	0.650984	0.0763983	0.0110969	0.0279438	0.692307
POMGNT1	55624	MTN-017	0.0203694	0.945251	-0.149186	0.516765	0.142973	0.411618	-0.00934894	0.999746	0.019656	0.943029	-0.144747	0.000999211	-0.105835	0.147974
POC1A	25886	MTN-017	0.400687	0.0617991	0.157161	0.70604	-0.182264	0.691133	-0.0935021	0.999746	-0.0919439	0.897982	0.215742	0.0145408	0.0825099	0.684967
PLXND1	23129	MTN-017	0.0939244	0.626783	-0.213738	0.442047	0.0841878	0.783661	-0.148369	0.999746	0.132506	0.656898	0.078034	0.0349159	0.043292	0.576052
PCSK5	5125	MTN-017	-0.28265	0.050824	0.000999409	0.998428	-0.0959548	0.773484	-0.00284298	0.999746	0.0551013	0.910059	-0.085683	0.0134363	-0.0380245	0.625533
OLFM4	10562	MTN-017	1.13829	0.0732082	0.531675	0.639946	-0.491739	0.739758	0.128617	0.999746	-0.493548	0.783145	0.71062	0.0338454	0.524913	0.426189
NXPE1	120400	MTN-017	NA	NA	-0.182241	0.589765	NA	NA	-0.0700979	0.999746	NA	NA	-0.143036	0.00928261	-0.0675374	0.580566
NUSAP1	51203	MTN-017	0.510908	0.0844616	0.258438	0.485896	-0.264317	0.612784	-0.196878	0.999746	-0.052615	0.954188	0.313104	0.00974868	0.113406	0.687526
NMU	10874	MTN-017	-0.00647064	0.986749	0.148797	0.775364	-0.100458	0.857112	0.0948857	0.999746	0.00445809	0.997523	0.153826	0.00203151	0.0579356	0.621041
NEU4	129807	MTN-017	0.092424	0.832695	-0.106786	0.698533	NA	NA	0.0869942	0.999746	NA	NA	0.201648	0.049409	0.173369	0.384333
NEDD4	4734	MTN-017	0.0869189	0.718127	-0.044734	0.853445	-0.0330124	0.928251	-0.098725	0.999746	0.0372096	0.937324	0.0931824	0.00331219	0.053885	0.429433
NECTIN3	25945	MTN-017	NA	NA	-0.133487	0.684714	0.220861	0.529966	-0.0465367	0.999746	0.227739	0.500877	-0.237563	0.0493746	-0.0922828	0.682208
NBN	4683	MTN-017	0.135287	0.422279	0.13807	0.492891	0.0641716	0.791178	0.122844	0.999746	0.131643	0.527088	-0.099148	0.0304057	-0.0642406	0.493091
MTMR11	10903	MTN-017	0.0781556	0.827655	-0.0964888	0.726655	-0.013411	0.962201	-0.089755	0.999746	0.0589764	0.873	-0.148021	0.0371438	-0.0630749	0.684967
MS4A7	58475	MTN-017	-0.380098	0.108843	-0.308363	0.409878	-0.116402	0.772139	0.114358	0.999746	0.167437	0.672774	-0.187831	0.00203151	-0.177452	0.0449479
MS4A4A	51338	MTN-017	0.159449	0.55652	-0.154419	0.621893	NA	NA	0.150014	0.999746	NA	NA	-0.114366	0.0356734	-0.113555	0.196
MPZL1	9019	MTN-017	-0.0798438	0.661511	0.228395	0.395837	0.0400846	0.923049	0.0564237	0.999746	-0.10642	0.803441	-0.0717266	0.0489066	-0.0258073	0.77152
MND1	84057	MTN-017	0.260672	0.132714	0.179138	0.589765	-0.186095	0.569986	-0.217182	0.999746	0.118208	0.73773	0.136007	0.00528756	0.0403127	0.739742
MELK	9833	MTN-017	0.377462	0.149952	0.1738	0.674708	-0.183522	0.736574	-0.18961	0.999746	0.0265472	0.975941	0.248242	0.00873536	0.0796764	0.622945
MECOM	2122	MTN-017	-0.338429	0.190116	-0.0524568	0.824546	-0.0128364	0.987098	-0.0683945	0.999746	0.102651	0.910926	-0.203007	0.00974868	-0.0692958	0.708567
MB	4151	MTN-017	0.0899606	0.746065	-0.0876852	0.77498	NA	NA	-0.126763	0.999746	NA	NA	0.120523	0.0493746	0.0451735	0.7406
LOC731314	731314	MTN-017	-0.178218	0.517916	0.20709	0.560033	-0.0457404	0.932233	0.0114669	0.999746	0.0025287	0.998272	0.183559	0.0106285	0.0668759	0.692834
LOC653377	653377	MTN-017	NA	NA	-0.0847641	0.788385	-0.0823004	0.799243	-0.115079	0.999746	-0.121761	0.715327	-0.133354	0.00331219	-0.0923116	0.322076
LOC647037	647037	MTN-017	0.124802	0.601722	-0.0322955	0.941137	-0.139616	0.579646	0.0418514	0.999746	-0.0984038	0.753187	0.0923365	0.0348127	0.0590312	0.504238
LOC646734	646734	MTN-017	0.1068	0.471584	0.187427	0.445942	-0.00197965	0.996633	0.113577	0.999746	0.0713849	0.858854	0.0493657	0.0392856	0.0253206	0.619685
LOC100132564	100132564	MTN-017	0.346238	0.283878	0.323381	0.526552	-0.141835	0.690263	-0.0879689	0.999746	0.0643462	0.908746	0.255602	0.0134363	0.164024	0.470117
LOC100130332	100130332	MTN-017	0.0140584	0.972686	-0.0619486	0.809714	-0.189144	0.646097	0.0411212	0.999746	-0.104479	0.866277	0.13888	0.0413677	0.0771624	0.584082
LAIR2	3904	MTN-017	0.0490882	0.824048	-0.0755698	0.804385	NA	NA	-0.0571317	0.999746	NA	NA	-0.0597202	0.0363914	-0.0446962	0.421505
KLK11	11012	MTN-017	0.312721	0.426031	-0.274053	0.685057	-0.05623	0.73204	0.0516485	0.999746	-0.023694	0.928503	0.148957	0.0194844	0.0819014	0.547245
KIFC1	3833	MTN-017	NA	NA	0.20447	0.600071	-0.278878	0.52542	-0.192742	0.999746	-0.0713843	0.924512	0.212909	0.0208712	0.0645517	0.771031
KIF4A	24137	MTN-017	0.159637	0.556737	0.151659	0.745647	-0.165882	0.739092	-0.134059	0.999746	0.0217393	0.98055	0.127988	0.0399053	0.0522744	0.703917
KIF2C	11004	MTN-017	NA	NA	0.183579	0.669098	-0.15139	0.688849	-0.0956049	0.999746	0.0515116	0.935772	0.134566	0.0422795	0.0167013	0.935666
ITM2A	9452	MTN-017	0.389436	0.0699889	0.0968409	0.723059	0.174057	0.690263	-0.0562753	0.999746	0.209645	0.65424	0.172291	0.0493746	0.0128993	0.925887
IGSF11	152404	MTN-017	-0.1079	0.468933	-0.0155843	0.952568	-0.0741439	0.721952	0.0162679	0.999746	0.00840629	0.982561	-0.041937	0.0422795	-0.0213972	0.623642
IGFBP2	3485	MTN-017	-0.286938	0.33468	0.225597	0.607547	0.0433773	0.954891	0.140061	0.999746	0.21718	0.747207	0.224215	0.00470139	0.122117	0.490201
IFI27L1	122509	MTN-017	0.295673	0.215685	-0.0832218	0.770484	-0.0903354	0.825727	-0.0927839	0.999746	0.0532649	0.928503	0.195818	0.00475067	0.128518	0.384333
IFI27	3429	MTN-017	0.324671	0.269272	0.206018	0.442047	-0.0537439	0.948268	0.0698289	0.999746	0.0721152	0.945877	0.496323	0.00331219	0.396469	0.168563
HS.568741	NA	MTN-017	0.158235	0.332721	0.0421835	0.856856	-0.0625502	0.770831	0.00590169	0.999746	0.0184342	0.95731	0.104965	0.00203151	0.0410382	0.608052
HS.555260	NA	MTN-017	0.0576805	0.817365	-0.0573907	0.809714	0.0154826	0.966558	0.0772887	0.999746	-0.0331338	0.941325	-0.0631537	0.0494853	-0.044552	0.490201
HS.4988	NA	MTN-017	0.0109109	0.975522	0.214614	0.409358	0.0256337	0.944315	-0.00621662	0.999746	0.1029	0.75713	0.0984712	0.0331882	0.0504843	0.608052
HS.481464	NA	MTN-017	0.185745	0.746886	0.339863	0.534384	-0.0643124	0.883012	-0.160889	0.999746	-0.0823872	0.880444	0.469954	0.000999211	0.241558	0.426189
HS.197435	NA	MTN-017	-0.0918581	0.701917	-0.0741385	0.741062	-0.104766	0.642683	-0.0503691	0.999746	-0.0628989	0.847538	-0.0782501	0.0483117	-0.0287978	0.744823
HS.13291	NA	MTN-017	0.214951	0.245319	-0.0803493	0.829752	0.0242194	0.933812	-0.167729	0.999746	0.102473	0.673903	0.0938354	0.00974868	0.0489777	0.534168
HROB	78995	MTN-017	0.246064	0.130659	0.235638	0.480493	-0.0813429	0.860438	-0.0059533	0.999746	-0.0402963	0.951772	0.13769	0.00645309	0.0541854	0.641814
HNRNPA1P39	402112	MTN-017	0.0801074	0.744676	0.129659	0.616447	0.333303	0.608654	0.123208	0.999746	-0.0818755	0.898271	0.116132	0.0224889	0.0583311	0.599702
HMGN2P18	648822	MTN-017	0.23006	0.245048	0.0690703	0.857616	0.0511447	0.897997	-0.0388168	0.999746	-0.0392096	0.943619	0.194701	0.00475067	0.094948	0.53647
HJURP	55355	MTN-017	0.162728	0.50343	0.0971115	0.782801	-0.20026	0.585581	-0.0543538	0.999746	0.0633552	0.918606	0.14744	0.0184934	0.0658313	0.634692
HES6	55502	MTN-017	0.286919	0.292926	0.0325152	0.937073	-0.0991692	0.710463	-0.0656031	0.999746	0.156106	0.538528	0.221258	0.0119405	0.202624	0.162933
H2AC8	3012	MTN-017	0.0960861	0.676511	-0.00233476	0.994811	-0.102059	0.634653	0.00486079	0.999746	-0.0614005	0.842858	0.0631233	0.0214953	0.0559056	0.252444
GTF2A2	2958	MTN-017	0.0315102	0.918645	0.108732	0.669169	-0.0204532	0.959472	0.102959	0.999746	-0.0501766	0.917081	-0.111003	0.0211442	-0.0842896	0.384333
GSN	2934	MTN-017	-0.1765	0.464108	0.258792	0.470043	0.0994836	0.80266	0.131168	0.999746	0.0843807	0.875367	0.070948	0.0185007	0.0330411	0.622639
GPT2	84706	MTN-017	0.264948	0.22654	0.434479	0.27438	-0.152658	0.646032	0.120268	0.999746	0.0340573	0.953427	0.165019	0.0164745	0.0900151	0.54085
GPRIN2	9721	MTN-017	-0.291437	0.0711064	-0.336322	0.213895	-0.183799	0.514967	-0.264853	0.999746	-0.128995	0.689717	-0.170472	0.00475067	-0.0706877	0.616272
GPR34	2857	MTN-017	0.162796	0.489771	-0.0609118	0.831205	-0.0480557	0.890132	-0.0165811	0.999746	0.00878073	0.98794	-0.125996	0.0392856	-0.104823	0.384333
GDF15	9518	MTN-017	0.276817	0.614019	0.129426	0.773026	NA	NA	0.32962	0.999746	NA	NA	0.336114	0.0214953	0.241231	0.414389
GCA	25801	MTN-017	0.150105	0.551703	0.0522619	0.842829	0.0978234	0.660533	-0.055542	0.999746	0.0459805	0.896659	-0.126606	0.011352	-0.087314	0.406526
FPR3	2359	MTN-017	-0.0305474	0.956843	0.177709	0.659452	0.0266567	0.957255	0.2765	0.999746	-0.0710095	0.899634	-0.185001	0.00974868	-0.169612	0.147974
FOXM1	2305	MTN-017	0.0883666	0.728659	0.146091	0.651038	-0.0648377	0.893248	-0.121194	0.999746	0.138913	0.759118	0.145271	0.00778445	0.0641836	0.490201
FIRRM	55732	MTN-017	0.147169	0.437323	-0.00833665	0.983594	-0.0615782	0.846657	-0.187871	0.999746	-0.00220835	0.997523	0.115688	0.00778445	0.0430465	0.66982
FGL2	10875	MTN-017	NA	NA	0.220217	0.492843	0.00543644	0.993394	0.210664	0.999746	0.100627	0.873	-0.202436	0.0214953	-0.177248	0.272948
FCGR2A	2212	MTN-017	-0.187754	0.226133	0.141908	0.706927	0.0932218	0.748478	0.144827	0.999746	0.0791755	0.839955	-0.169574	0.00203151	-0.125394	0.205544
FANCD2	2177	MTN-017	0.0299798	0.918618	0.130162	0.716299	-0.116228	0.777708	-0.154349	0.999746	-0.0139637	0.984821	0.152675	0.0280917	0.0354576	0.842728
ERICH5	203111	MTN-017	-0.220557	0.120215	-0.0534804	0.83042	NA	NA	-0.0585106	0.999746	NA	NA	-0.0829149	0.00485724	-0.034422	0.616272
ENPP4	22875	MTN-017	0.172438	0.571458	0.0755012	0.782201	NA	NA	-0.0264945	0.999746	NA	NA	-0.125937	0.0200216	-0.0231992	0.883468
EEF1B2	1933	MTN-017	0.225189	0.108087	0.0653654	0.900183	-0.0436837	0.857112	0.0598487	0.999746	0.0359504	0.91147	-0.130309	0.0401631	-0.0858235	0.49737
DOP1A	23033	MTN-017	-0.124402	0.547178	0.0275071	0.914985	0.0919152	0.70453	-0.0103649	0.999746	0.0363308	0.928503	-0.0645528	0.0265526	-0.0242905	0.7118
DNAJB6P1	387820	MTN-017	-0.00101467	0.997862	0.0128064	0.965816	0.00773923	0.983938	0.0794142	0.999746	-0.0879455	0.824897	-0.166994	0.0104754	-0.137359	0.254203
DIP2A	23181	MTN-017	-0.199357	0.314681	0.0480681	0.867734	-0.0775644	0.773484	0.0684257	0.999746	-0.0141477	0.974649	-0.0856958	0.0183378	-0.0393853	0.625443
DDB2	1643	MTN-017	0.0535668	0.82986	0.152719	0.51612	-0.101971	0.739758	0.0674232	0.999746	-0.0543089	0.906439	0.0762605	0.0348127	0.0512805	0.490201
CTNNB1	1499	MTN-017	-0.304076	0.323605	0.247208	0.516472	-0.0941997	0.789991	0.116014	0.999746	-0.0848551	0.854404	0.105948	0.0493746	0.0689836	0.521679
CNTNAP2	26047	MTN-017	0.304677	0.344136	0.0928945	0.752289	0.174327	0.70874	0.00193842	0.999746	0.477997	0.232935	0.189476	0.00369508	0.115248	0.412087
CKAP2L	150468	MTN-017	0.339719	0.0863725	0.173634	0.663437	-0.0987508	0.859136	-0.131548	0.999746	0.0832084	0.912709	0.147053	0.0265526	0.0563959	0.706761
CENPM	79019	MTN-017	0.358811	0.246928	0.170477	0.685347	-0.146187	0.770831	-0.124097	0.999746	0.11501	0.83525	0.14722	0.00369508	0.0513722	0.667269
CDS2	8760	MTN-017	0.0175762	0.956781	0.105036	0.674708	0.150536	0.531982	0.154618	0.999746	-0.00426413	0.993657	-0.067452	0.0413677	-0.0409024	0.542008
CDR2	1039	MTN-017	NA	NA	0.171069	0.512845	0.0540088	0.881402	0.0555986	0.999746	0.101797	0.791941	0.110126	0.0304057	0.0579774	0.593956
CDCA5	113130	MTN-017	0.15443	0.685385	0.346661	0.385494	-0.067507	0.927145	-0.0339341	0.999746	0.0906005	0.92171	0.294599	0.00203151	0.0835597	0.716781
CD1E	913	MTN-017	0.224907	0.295928	0.112804	0.777321	-0.0549086	0.797699	-0.0206083	0.999746	-0.0412663	0.888695	0.141848	0.00455431	0.059588	0.602034
CD163L1	283316	MTN-017	-0.414013	0.186104	-0.106645	0.813439	0.0928713	0.818117	0.136132	0.999746	0.122971	0.78094	-0.282092	0.00155744	-0.306941	0.0721432
CD163	9332	MTN-017	-0.0923372	0.797329	-0.130868	0.580516	0.166118	0.729091	0.128171	0.999746	0.190916	0.7225	-0.155431	0.0287729	-0.115658	0.412087
CCNF	899	MTN-017	0.195954	0.404866	0.17205	0.661647	-0.177049	0.632762	-0.126962	0.999746	0.0203027	0.975942	0.201964	0.0102645	0.0840085	0.639238
CCL15	6359	MTN-017	0.181108	0.337502	-0.0974088	0.779409	0.636578	0.416767	-0.055923	0.999746	0.571778	0.391333	0.116482	0.0494853	0.0776558	0.510016
CAPN9	10753	MTN-017	0.216401	0.500472	0.0669296	0.787149	NA	NA	-0.142612	0.999746	NA	NA	0.217196	0.0214953	0.114429	0.470117
C3AR1	719	MTN-017	0.121504	0.502363	-0.0128811	0.965137	0.022352	0.940343	0.0618329	0.999746	0.0808147	0.767519	-0.0963107	0.0214953	-0.062583	0.489065
C1QA	712	MTN-017	-0.206496	0.426463	-0.224466	0.496316	0.0637442	0.893489	0.1543	0.999746	-0.00593084	0.993872	-0.134087	0.0287729	-0.0945078	0.456787
C1GALT1	56913	MTN-017	-0.04706	0.879741	-0.0365093	0.89124	-0.134527	0.517473	-0.0207001	0.999746	-0.0690919	0.812068	-0.108481	0.0281199	-0.0262976	0.83862
C18orf54	162681	MTN-017	0.139317	0.392215	0.0908776	0.670955	-0.103838	0.694462	-0.0413889	0.999746	0.0657201	0.789666	0.0558959	0.0473361	0.0332983	0.59635
BAX	581	MTN-017	-0.37367	0.0572573	0.110599	0.620461	-0.0240368	0.928024	0.0320887	0.999746	0.198933	0.443579	0.233843	0.00117412	0.16826	0.171695
AURKB	9212	MTN-017	0.0740184	0.900225	0.359707	0.439996	-0.0199296	0.979399	-0.0617585	0.999746	0.142229	0.859708	0.191309	0.0104754	0.0688341	0.697249
ASF1B	55723	MTN-017	0.0350729	0.941945	0.171944	0.686343	-0.0749536	0.891206	-0.136425	0.999746	0.0501437	0.947718	0.216641	0.00263789	0.0943138	0.566601
ARPP19P2	643896	MTN-017	NA	NA	NA	NA	NA	NA	NA	NA	NA	NA	-0.0431502	0.0367858	-0.0307866	0.470117
AP1S1	1174	MTN-017	-0.324981	0.0876241	0.340656	0.495454	-0.13708	0.623327	0.121991	0.999746	0.197739	0.523575	0.128015	0.0388908	0.0933867	0.549469
ANXA7	310	MTN-017	NA	NA	0.00135962	0.996493	0.0161803	0.960693	-0.0372631	0.999746	-0.0107235	0.981017	-0.130013	0.0151618	-0.0448138	0.719294
ANXA13	312	MTN-017	0.0751329	0.76372	0.0473998	0.861219	NA	NA	-0.0689857	0.999746	NA	NA	0.167531	0.0437146	0.134628	0.406526
ANXA11	311	MTN-017	-0.316453	0.210841	0.149949	0.48874	0.13926	0.664978	0.083992	0.999746	-0.082477	0.842204	-0.100674	0.00949481	-0.0707176	0.676217
ALDH1A2	8854	MTN-017	0.183082	0.610104	0.141545	0.746111	0.22021	0.455728	0.129875	0.999746	0.450262	0.383645	0.192385	0.0114884	0.0321558	0.524468
ADORA3	140	MTN-017	-0.200501	0.46882	-0.114502	0.735627	NA	NA	0.128225	0.999746	NA	NA	-0.114395	0.00455431	-0.0955407	0.147974
ZNF876P	642280	MTN-007	-0.730084	0.00980113	-0.0993228	0.895997	-0.0879135	0.853714	0.00616901	0.999746	-0.0285604	0.968796	0.0140219	0.971132	-0.0090989	0.990757
ZNF875	284459	MTN-007	0.28779	0.0490663	-0.0416868	0.873352	0.0676823	0.774569	-0.00205303	0.999746	0.0768883	0.775711	-0.024863	0.652425	-0.0209349	0.820776
ZNF83	55769	MTN-007	0.483327	0.00661479	0.0517186	0.873836	0.103532	0.769289	-0.0841981	0.999746	0.216047	0.467443	-0.0347785	0.616932	-0.0186035	0.890033
ZNF821	55565	MTN-007	0.373743	0.0202264	-0.0797842	0.728651	0.00204424	0.996486	-0.135527	0.999746	0.0522323	0.893619	0.0591607	0.348424	0.0492112	0.652399
ZNF721	170960	MTN-007	0.383144	0.0164824	0.0359626	0.894944	-0.0166631	0.959472	0.0994164	0.999746	-0.0245414	0.95215	-0.0168873	0.890269	-0.00632237	0.981773
ZNF69	7620	MTN-007	-0.890242	0.0359576	-0.209588	0.389884	-0.17929	0.773484	-0.123021	0.999746	-0.122197	0.888808	-0.060717	0.860941	0.0257944	0.892172
ZNF669	79862	MTN-007	-0.698179	0.0123411	-0.209684	0.765092	-0.0786445	0.881562	-0.122746	0.999746	-0.147898	0.792894	-0.0334061	0.429891	-0.0200054	0.954212
ZNF586	54807	MTN-007	0.29586	0.0108033	-0.0792207	0.708195	-0.0719398	0.801112	-0.0172621	0.999746	-0.0898075	0.653324	-0.0110608	0.765942	0.0301923	0.779347
ZNF577	84765	MTN-007	-0.746349	0.0422048	-0.408111	0.594362	-0.143443	0.587902	-0.137897	0.999746	-0.123639	0.678042	-0.0264938	0.29972	-0.0222899	0.623642
ZNF549	256051	MTN-007	-0.851154	0.036944	-0.259943	0.702506	0.117232	0.660533	-0.0672934	0.999746	0.0647559	0.873	-0.0177737	0.793783	-0.0156927	0.886964
ZNF532	55205	MTN-007	0.415779	0.0204447	0.0671277	0.844018	0.170389	0.495883	0.0757878	0.999746	0.202104	0.383645	0.0101067	0.901072	-0.0214939	0.83273
ZNF524	147807	MTN-007	-0.503127	0.00109517	-0.256883	0.229019	-0.221911	0.509003	-0.213709	0.999746	-0.0168056	0.979051	0.0121084	0.892218	0.0234702	0.839076
ZNF503	84858	MTN-007	-0.535412	0.0176538	-0.134216	0.653185	-0.275155	0.568823	0.0383958	0.999746	-0.285557	0.545647	-0.0220557	0.764571	-0.0163747	0.896045
ZNF25	219749	MTN-007	0.508956	0.00297281	-0.0501976	0.832082	0.0704124	0.801112	0.0457477	0.999746	0.136363	0.58529	-0.00601813	0.950554	0.00370111	0.985181
ZNF22	7570	MTN-007	0.405379	0.0145277	-0.104656	0.595274	0.187337	0.426779	-0.047709	0.999746	0.119818	0.56776	-0.0882406	0.172689	-0.0593826	0.578671
ZNF219	51222	MTN-007	-0.371894	0.022285	-0.16573	0.356324	0.0662197	0.773484	-0.0784164	0.999746	-0.0776606	0.761958	0.0247967	0.742606	0.0313623	0.768706
ZNF212	7988	MTN-007	0.377703	0.0418178	-0.160492	0.495454	-0.172553	0.397685	-0.0372046	0.999746	-0.15827	0.332304	-0.0178615	0.804923	-0.00632937	0.969056
ZMIZ1	57178	MTN-007	-0.322814	0.0483083	-0.0688735	0.771232	-0.0905403	0.797447	-0.0021857	0.999746	0.0140175	0.981017	-0.00523786	0.970943	0.0105337	0.965226
ZMAT3	64393	MTN-007	-0.934917	0.0164206	-0.199765	0.747783	-0.0942182	0.690263	0.0403011	0.999746	-0.0609967	0.939663	0.0949387	0.12268	0.0315323	0.825092
ZFPM1	161882	MTN-007	-0.390639	0.00760624	-0.108252	0.576637	0.0291617	0.907622	-0.0201159	0.999746	0.00743561	0.984845	0.0197133	0.702105	0.0158301	0.849815
ZFP3	124961	MTN-007	-0.230049	0.0403542	-0.0172002	0.955319	0.0312714	0.913793	-0.00297097	0.999746	0.02227	0.954762	-0.035481	0.507237	-0.0230713	0.813488
ZFHX3	463	MTN-007	-0.440955	0.00776834	-0.232831	0.35864	-0.0264476	0.950248	-0.0860493	0.999746	-0.0306203	0.954994	-0.0825009	0.185168	-0.019592	0.905587
ZEB2	9839	MTN-007	0.407908	0.0376822	0.161612	0.560033	0.189658	0.599005	0.0994179	0.999746	0.337233	0.311911	-0.058191	0.348905	-0.0435145	0.693481
ZDHHC16	84287	MTN-007	0.297149	0.0307149	-0.0558654	0.778695	0.0631347	0.787716	0.0528799	0.999746	0.0444188	0.893428	0.0338732	0.479167	0.0093664	0.934485
ZDHHC12	84885	MTN-007	-0.415677	0.0152758	-0.199017	0.391765	-0.287029	0.411627	-0.0997647	0.999746	-0.133669	0.723359	0.0616937	0.43976	0.0596479	0.646821
ZC3HC1	51530	MTN-007	0.347681	0.00560865	0.0202228	0.932126	0.0486705	0.834833	0.0180731	0.999746	-0.00263749	0.99519	-0.0103992	0.916642	-0.0113513	0.941662
ZC3HAV1	56829	MTN-007	0.433005	0.00206418	0.132933	0.594166	-0.0305914	0.913793	-0.0664336	0.999746	0.101932	0.662524	-0.0393805	0.4923	-0.0367986	0.695633
ZBTB7C	201501	MTN-007	-0.430518	0.0388856	-0.148397	0.610351	-0.230328	0.494762	-0.0922051	0.999746	-0.0787986	0.880393	0.066028	0.41701	0.0892005	0.490201
ZBTB45	84878	MTN-007	0.412303	0.00959415	-0.101931	0.597523	-0.0836247	0.691133	-0.00538512	0.999746	-0.114512	0.583847	-0.0105933	0.892218	0.0241022	0.799919
ZBTB43	23099	MTN-007	-0.570026	0.0369005	-0.0342347	0.932126	-0.111642	0.789328	0.0179198	0.999746	-0.101073	0.85164	-0.0640948	0.471812	-0.0339425	0.842262
YY1AP1	55249	MTN-007	0.434143	0.00148212	-0.0448638	0.866871	-0.0819996	0.714211	-0.0286193	0.999746	0.0786361	0.803372	0.0171603	0.859552	0.00338454	0.970367
YWHAB	7529	MTN-007	0.27979	0.0464462	0.345737	0.442047	-0.033121	0.920869	0.202073	0.999746	0.031777	0.943029	-0.0609359	0.532223	0.0427192	0.752494
YRDC	79693	MTN-007	-0.819692	0.0208912	-0.097534	0.908911	0.188833	0.397685	0.0407049	0.999746	-0.0226823	0.948352	-0.0336453	0.828814	-0.0164997	0.957444
YIF1A	10897	MTN-007	0.457665	0.0211217	-0.043931	0.855104	0.107459	0.70835	0.0498452	0.999746	-0.0242162	0.962323	0.0390944	0.673405	0.0390792	0.787498
YAF2	10138	MTN-007	0.254645	0.0170028	-0.0544569	0.790407	0.121744	0.580571	-0.0415112	0.999746	0.142054	0.497733	0.0257743	0.554247	-0.00532638	0.964492
XPNPEP3	63929	MTN-007	-0.719398	0.0209372	-0.185931	0.725601	-0.16762	0.649165	-0.103398	0.999746	-0.0958108	0.642759	-0.00429133	0.921085	-0.0430507	0.925887
XAF1	54739	MTN-007	0.593642	0.00595729	-0.0455604	0.932126	-0.0931531	0.872087	-0.0385366	0.999746	0.107431	0.903912	0.0489212	0.837414	-0.0318567	0.86366
XAB2	56949	MTN-007	-0.609844	0.00147726	-0.142773	0.483568	-0.0297628	0.919087	-0.120491	0.999746	-0.0132847	0.974649	0.0265545	0.818965	-0.0179235	0.926965
WSB1	26118	MTN-007	0.49974	0.0114528	-0.0847682	0.825523	0.0486594	0.872087	-0.129137	0.999746	-0.0524903	0.940502	-0.123716	0.342569	-0.0715662	0.771473
WRNIP1	56897	MTN-007	0.424835	0.0153318	0.138679	0.516765	-0.0669325	0.794811	0.101657	0.999746	-0.0304986	0.937997	-0.0711343	0.434276	-0.0359399	0.625533
WFS1	7466	MTN-007	0.414848	0.0426939	-0.0119514	0.970115	0.301389	0.397685	0.0262654	0.999746	0.271088	0.332753	0.00118979	0.991371	-0.0309763	0.813605
WFDC2	10406	MTN-007	-0.570221	0.02622	-0.0767084	0.783381	0.161359	0.813221	0.103862	0.999746	-0.0262573	0.981381	0.0228947	0.391255	0.0270023	0.526168
WDR82	80335	MTN-007	-0.517491	0.0264089	0.0591325	0.826104	-0.0348787	0.941684	0.0454486	0.999746	-0.119413	0.794309	-0.0775044	0.474826	-0.0961584	0.572137
WDR54	84058	MTN-007	0.399008	0.00806055	0.00692739	0.983475	0.0573206	0.881662	-0.00641662	0.999746	0.14891	0.671149	0.0543869	0.578668	-0.00275768	0.99275
WDR18	57418	MTN-007	0.364175	0.0412867	0.0920282	0.547146	0.153664	0.491068	0.0470737	0.999746	-0.0452682	0.899127	-0.00144746	0.990574	-0.0204413	0.905448
WBP2	23558	MTN-007	-0.329867	0.0166003	-0.00940339	0.971454	-0.0727041	0.762965	-0.0536877	0.999746	0.0298818	0.937324	-0.0724427	0.167461	-0.0354247	0.744823
WASF2	10163	MTN-007	-0.461121	0.0329294	-0.173447	0.401476	-0.378098	0.397685	-0.138352	0.999746	-0.11484	0.84659	0.0163852	0.902572	0.00967403	0.971232
VWF	7450	MTN-007	0.782163	0.00507792	-0.0831534	0.863867	0.266958	0.491068	0.0617772	0.999746	0.395089	0.248984	0.0833386	0.504415	0.0811813	0.686791
VWA1	64856	MTN-007	-0.329337	0.0336386	-0.0916085	0.710814	-0.115379	0.737726	-0.0977767	0.999746	-0.128809	0.812068	-0.0305375	0.715986	-0.0250681	0.852517
VSIR	64115	MTN-007	0.390748	0.0328614	0.214089	0.518899	-0.0466197	0.879882	0.208568	0.999746	-0.0911789	0.773623	0.100575	0.117939	0.0363324	0.802101
VPS51	738	MTN-007	0.41544	0.0175502	-0.0517206	0.802983	0.0474424	0.885566	0.0420717	0.999746	0.0724766	0.85491	0.0144504	0.9059	0.0348347	0.812812
VPS41	27072	MTN-007	0.344552	0.0121815	0.136048	0.679596	-0.0383501	0.885993	0.156874	0.999746	-0.100588	0.753477	-0.040418	0.655527	0.0525654	0.890952
VPS37C	55048	MTN-007	0.267787	0.0174187	-0.0298605	0.857112	-0.0247619	0.9257	0.0205917	0.999746	-0.0512776	0.864662	-0.0276071	0.747085	0.0414822	0.71728
VPS37B	79720	MTN-007	-0.353926	0.0425202	-0.0438918	0.834503	-0.108737	0.729088	-0.0109846	0.999746	-0.253314	0.347641	-0.0277071	0.832497	0.016227	0.946098
VPS26B	112936	MTN-007	-0.297606	0.0236095	-0.0065317	0.977794	0.00847396	0.978685	-0.0178331	0.999746	-0.0336231	0.928503	-0.0234939	0.71166	-0.00561492	0.97249
VPS16	64601	MTN-007	0.550703	0.00726992	-0.0801633	0.684627	-0.0235042	0.959472	0.022759	0.999746	0.0455571	0.936894	-0.0102964	0.921173	0.0114556	0.847379
VMA21	203547	MTN-007	0.333032	0.0127745	0.0470433	0.779035	-0.0514424	0.819405	0.0664528	0.999746	-0.0193882	0.95416	0.00209118	0.983304	-0.0165612	0.90269
VHL	7428	MTN-007	-0.648037	0.00435093	-0.0635475	0.795384	-0.112352	0.733992	0.017174	0.999746	-0.110764	0.783351	-0.054007	0.46585	-0.0512063	0.672126
VCAM1	7412	MTN-007	1.05913	0.000352327	0.155416	0.741672	-0.0526494	0.934416	0.0374706	0.999746	0.0751969	0.928113	-0.0425935	0.76972	-0.103178	0.556475
VAMP3	9341	MTN-007	-0.249744	0.0491055	-0.0406906	0.879465	0.0360513	0.89573	0.034027	0.999746	0.0095282	0.982107	0.00749899	0.949694	0.0264393	0.844464
VAMP1	6843	MTN-007	0.375168	0.0245106	-0.0181242	0.979872	0.0487909	0.852832	-0.0396524	0.999746	0.118798	0.59611	-0.015268	0.764946	-0.0122699	0.934549
USP9X	8239	MTN-007	0.270448	0.0422048	-0.077058	0.753341	0.11793	0.678709	0.0527017	0.999746	0.130126	0.676414	-0.0453196	0.496954	-0.018039	0.901647
USP32	84669	MTN-007	-0.245769	0.0459106	-0.0463819	0.872426	0.0215595	0.943535	-0.0211929	0.999746	0.0208411	0.95731	0.00709595	0.902336	0.0111563	0.88959
USP18	11274	MTN-007	0.26976	0.032586	NA	NA	NA	NA	NA	NA	NA	NA	0.0330554	0.708503	0.00180584	0.99405
USF2	7392	MTN-007	-0.258837	0.0187941	0.0374856	0.899751	-0.0795966	0.823197	0.0899097	0.999746	0.126804	0.613723	0.0279613	0.673931	0.0211467	0.746355
USF1	7391	MTN-007	-0.740005	0.00303477	0.0854182	0.763544	-0.0624322	0.803056	0.103335	0.999746	0.127143	0.561908	-0.0244782	0.832215	0.0121347	0.957575
USB1	79650	MTN-007	-0.359579	0.0191737	0.0347342	0.886876	0.0653919	0.805763	-0.0216319	0.999746	-0.138764	0.539296	0.0670855	0.332266	0.0602704	0.616272
UQCC1	55245	MTN-007	0.421199	0.0464462	0.18099	0.583854	0.126022	0.587902	0.0941686	0.999746	0.0450374	0.9053	0.0508579	0.430845	0.066065	0.513925
UPF3B	65109	MTN-007	0.261147	0.0432946	0.24973	0.337221	-0.1488	0.480667	-0.12523	0.999746	-0.131798	0.499271	-0.0426203	0.452731	-0.0308362	0.65294
UPF2	26019	MTN-007	0.282692	0.0493703	-0.0670636	0.724998	-0.162772	0.693938	-0.113071	0.999746	-0.156625	0.753477	-0.0662324	0.299391	-0.0836058	0.686791
UNC93B1	81622	MTN-007	-0.356857	0.0092574	-0.180634	0.42471	-0.227587	0.397685	-0.0972425	0.999746	0.0324297	0.937997	0.0267491	0.633631	-0.0327961	0.694721
ULK1	8408	MTN-007	0.610682	0.0092574	-0.216072	0.502617	-0.0432727	0.909226	-0.07664	0.999746	0.231334	0.419304	0.0821609	0.37614	0.0699779	0.656421
UIMC1	51720	MTN-007	0.409315	0.00432549	-0.0704409	0.794517	0.0693523	0.791831	-0.00979056	0.999746	0.0873155	0.762846	0.0486894	0.53566	0.0161012	0.926319
UGP2	7360	MTN-007	-0.822772	0.00362775	0.186492	0.509762	-0.141903	0.599486	-0.126828	0.999746	0.15313	0.582609	0.0617809	0.220985	0.0486746	0.601621
UBXN6	80700	MTN-007	-0.3852	0.0130939	-0.080379	0.726936	0.0390625	0.891706	0.0369488	0.999746	0.0364805	0.92675	-0.0129595	0.865699	-0.00780999	0.957492
UBE2O	63893	MTN-007	-0.397709	0.00856238	0.0873097	0.694719	-0.0937127	0.795454	0.0236956	0.999746	-0.158874	0.649117	0.00759173	0.924339	-0.0078259	0.953667
UBE2G2	7327	MTN-007	-0.404464	0.00411189	0.0300988	0.914898	0.123954	0.514967	0.022666	0.999746	0.0176244	0.958489	0.0116122	0.933869	-0.0241683	0.89423
UBE2E3	10477	MTN-007	-0.277898	0.027125	-0.0425349	0.897421	-0.101951	0.705661	0.13306	0.999746	-0.115946	0.704234	0.0215143	0.46926	0.0148293	0.779078
UBASH3B	84959	MTN-007	0.362526	0.0211165	0.212115	0.514667	0.0667641	0.867182	0.145554	0.999746	-0.0341899	0.952088	0.0218114	0.512876	0.0193654	0.722934
UBAP2L	9898	MTN-007	-0.523205	0.00208452	0.0279884	0.899751	-0.0443086	0.872087	-0.0109311	0.999746	-0.054023	0.877156	-0.00863937	0.936597	-0.0490525	0.65294
UBAP2	55833	MTN-007	-0.38513	0.0162944	0.169016	0.478158	0.0284106	0.923132	0.16838	0.999746	-0.0312025	0.936368	-0.0384237	0.427514	-0.0271189	0.748552
UBALD1	124402	MTN-007	-0.54084	0.0174187	0.136716	0.61781	-0.0169294	0.95126	0.1869	0.999746	-0.0180246	0.960336	-0.0196131	0.750024	-0.0268091	0.749928
UBA1	7317	MTN-007	-0.425757	0.0110266	0.239652	0.36597	0.133509	0.714431	0.0717833	0.999746	0.0499726	0.933634	0.0613022	0.532171	0.0537416	0.741355
TYK2	7297	MTN-007	0.429494	0.0108555	-0.155707	0.665096	0.0599948	0.844803	-0.0498866	0.999746	0.0906042	0.783351	0.0651818	0.356563	0.0374168	0.781235
TXNDC12	51060	MTN-007	-0.253737	0.0118577	-0.0405169	0.761837	-0.0827027	0.725434	-0.00433702	0.999746	-0.0183237	0.964607	-0.00581539	0.961452	0.0287338	0.839076
TXLNA	200081	MTN-007	0.358068	0.0185898	0.0951776	0.689961	0.0831929	0.770908	0.0829139	0.999746	0.0682158	0.85827	-0.0316709	0.715001	-0.0689903	0.530135
TUBD1	51174	MTN-007	0.319291	0.0375442	-0.0384282	0.895653	-0.0952644	0.752149	-0.0662748	0.999746	-0.0766966	0.85087	-0.0316986	0.626043	0.00813795	0.959512
TUBA3FP	113691	MTN-007	-0.526213	0.00700971	-0.116615	0.776985	0.0644589	0.847103	-0.0870046	0.999746	0.0562446	0.899127	0.00843477	0.965045	0.0182903	0.952399
TTF2	8458	MTN-007	0.387075	0.0185898	0.117535	0.614549	-0.0082467	0.981651	-0.129682	0.999746	0.0141979	0.976742	0.0976943	0.139012	0.050753	0.707185
TSPO	706	MTN-007	-0.470655	0.0324857	-0.0662741	0.899539	-0.099317	0.598073	0.0408693	0.999746	-0.0448445	0.877156	-0.0165803	0.917142	0.0390544	0.771473
TSPAN9	10867	MTN-007	0.555274	0.00173745	-0.154613	0.495129	0.0854159	0.700342	-0.00808561	0.999746	0.178426	0.361442	-0.0100096	0.920912	0.0102675	0.951151
TSPAN4	7106	MTN-007	0.562618	0.00729992	-0.124111	0.702506	0.236023	0.528356	0.0828412	0.999746	0.293416	0.395763	-0.016863	0.838715	-0.0578494	0.525289
TSPAN15	23555	MTN-007	-0.490767	0.0147587	0.0406729	0.891485	0.0990984	0.753333	-0.0518646	0.999746	0.079735	0.851844	0.0105188	0.944067	0.0370948	0.828109
TSPAN1	10103	MTN-007	-0.548139	0.0455629	0.0412932	0.894813	-0.0696064	0.862297	0.0652222	0.999746	-0.0329275	0.954994	0.0419002	0.861888	0.105346	0.705875
TSKU	25987	MTN-007	-0.532919	0.0232778	-0.0809602	0.784802	0.211818	0.491068	0.102108	0.999746	0.149348	0.656027	0.0632235	0.596098	0.0945577	0.589199
TSHZ3	57616	MTN-007	0.411626	0.00622498	-0.109297	0.716668	0.281233	0.300234	0.0543385	0.999746	0.192315	0.3585	-0.0240993	0.773413	-0.0158371	0.916896
TSEN34	79042	MTN-007	-0.255995	0.0318134	-0.115972	0.586072	0.00715555	0.981413	0.0630689	0.999746	0.0737235	0.757994	-0.023836	0.791694	0.0400434	0.762215
TSEN15	116461	MTN-007	0.521632	0.00582263	0.290597	0.27438	-0.0575216	0.845237	0.137577	0.999746	-0.0788966	0.816083	-0.0492739	0.260288	-0.0515959	0.493083
TRPM4	54795	MTN-007	0.457134	0.0320847	-0.130994	0.602284	0.00409713	0.98944	0.00083615	0.999746	-0.0969637	0.699243	0.0456985	0.689247	0.0610967	0.706761
TRPC4AP	26133	MTN-007	-0.467645	0.00362775	0.113782	0.636459	0.0292103	0.906018	0.0529255	0.999746	-0.0636341	0.81203	-0.0440372	0.375606	-0.0224689	0.844655
TRIM51	84767	MTN-007	0.283434	0.0484085	-0.0209878	0.941237	-0.115163	0.568343	0.025035	0.999746	-0.0779934	0.755634	-0.0246869	0.690775	-0.00426489	0.980804
TRIM4	89122	MTN-007	0.337883	0.0220859	0.0767584	0.742865	0.0940998	0.720467	0.041665	0.999746	0.10306	0.734213	0.0410239	0.36745	0.0252875	0.766537
TRIM37	4591	MTN-007	0.259197	0.0373035	0.0932027	0.765249	0.140543	0.713943	0.104553	0.999746	0.0216128	0.974649	-0.0067712	0.892585	-0.0194038	0.732346
TRIM28	10155	MTN-007	-0.448723	0.00384429	0.057277	0.767843	0.0181997	0.952056	0.023815	0.999746	-0.0464649	0.895332	-0.00135342	0.988904	-0.0437784	0.646821
TRIM26	7726	MTN-007	-0.325341	0.0389364	-0.0292145	0.926123	0.0355599	0.914464	0.0308148	0.999746	0.00196954	0.997601	-0.00804882	0.945392	-0.00207814	0.992832
TRIM25	7706	MTN-007	-0.355958	0.0269636	0.027114	0.912844	0.182387	0.583306	0.0931493	0.999746	0.109623	0.811071	0.062597	0.462255	0.0438505	0.770407
TRIM13	10206	MTN-007	-0.813531	0.0362462	-0.254399	0.388657	-0.111953	0.491068	-0.164503	0.999746	-0.122566	0.816529	0.0243748	0.424591	0.0259734	0.601621
TRAPPC3	27095	MTN-007	0.397582	0.00446097	-0.0628943	0.70894	0.0540751	0.779534	-0.0455532	0.999746	0.0231323	0.937997	0.0366098	0.521728	0.0198986	0.852753
TRAPPC14	55262	MTN-007	-0.318461	0.0356298	0.00389586	0.99349	-0.0470974	0.834474	-0.130447	0.999746	-0.0142207	0.967732	-0.0448068	0.40085	-0.0122983	0.924927
TRAK1	22906	MTN-007	-0.710148	0.00191171	0.116019	0.675819	-0.158468	0.515691	-0.124392	0.999746	0.0665221	0.831346	-0.0961986	0.0790379	0.0308399	0.810954
TRAF5	7188	MTN-007	0.584179	0.000482397	0.239501	0.583247	0.0457067	0.851	0.0736401	0.999746	0.0193338	0.95731	-0.00786708	0.918564	-0.00896527	0.939359
TRADD	8717	MTN-007	-0.298574	0.0447116	0.104631	0.700768	-0.0115832	0.978075	-0.0717211	0.999746	0.0429841	0.930715	0.0270282	0.679659	-0.00932492	0.912641
TRABD2A	129293	MTN-007	-0.411313	0.0320847	-0.0655273	0.795384	NA	NA	0.0959255	0.999746	NA	NA	-0.019076	0.919237	-0.0478273	0.832129
TRABD	80305	MTN-007	0.394068	0.0188308	0.108365	0.717626	0.0933609	0.647091	0.0917508	0.999746	0.0077858	0.984419	0.0519321	0.640699	0.00629752	0.985181
TPRKB	51002	MTN-007	0.250012	0.0419357	0.200632	0.442619	-0.0915599	0.633826	-0.0824634	0.999746	-0.0384325	0.899127	0.0771877	0.247314	0.0255573	0.789672
TPRA1	131601	MTN-007	-0.283061	0.0117871	-0.219538	0.322593	-0.0356834	0.928515	-0.0206841	0.999746	-0.0893995	0.835533	-0.0128328	0.852073	0.00290399	0.985184
TPD52	7163	MTN-007	0.345642	0.0216078	-0.0715978	0.717028	-0.117584	0.588834	0.128664	0.999746	0.101154	0.659141	-0.0420151	0.627135	-0.0191614	0.915127
TP53I13	90313	MTN-007	0.454793	0.0218232	-0.0906112	0.64182	0.0553502	0.868992	-0.0181282	0.999746	0.0649692	0.878681	0.00260076	0.985636	0.0133335	0.954474
TOP3B	8940	MTN-007	-0.406965	0.014951	-0.300962	0.376533	-0.141839	0.696471	-0.161688	0.999746	-0.140746	0.746274	0.00468044	0.955227	0.0107586	0.925887
TOMM70	9868	MTN-007	0.383097	0.0131559	0.0187674	0.938501	0.0727308	0.840442	0.00787046	0.999746	-0.0368266	0.943619	-0.020484	0.833382	-0.0517238	0.64316
TOMM34	10953	MTN-007	0.342079	0.0336386	0.197084	0.405762	0.204733	0.560061	0.176257	0.999746	-0.0606219	0.918624	0.00860946	0.94306	-0.0154505	0.926134
TMX3	54495	MTN-007	0.430329	0.0169629	0.124624	0.618668	0.0415808	0.894249	-0.0665563	0.999746	0.0342612	0.937648	-0.0587472	0.198657	-0.037932	0.661215
TMUB1	83590	MTN-007	-0.498153	0.000747292	-0.125126	0.485896	-0.125544	0.668336	-0.0787828	0.999746	-0.0997693	0.789481	0.0716585	0.214777	0.0273795	0.83032
TMT1B	196410	MTN-007	-0.441282	0.0147587	0.0620461	0.878821	NA	NA	-0.0311931	0.999746	NA	NA	-0.0223051	0.864821	0.0488538	0.752494
TMSB15A	11013	MTN-007	0.303941	0.0335866	0.1757	0.478114	0.14147	0.660533	0.0157622	0.999746	0.269989	0.348609	-0.00302299	0.966457	0.00178092	0.990292
TMOD2	29767	MTN-007	0.312847	0.0259306	0.00540825	0.988003	0.139964	0.600561	0.0536326	0.999746	0.207452	0.39624	-0.0135207	0.772568	-0.025874	0.656172
TMEM9B	56674	MTN-007	0.319612	0.0112986	-0.0274518	0.91832	0.0229073	0.928688	0.0553742	0.999746	0.00598807	0.98794	0.0397303	0.640699	0.0337343	0.810657
TMEM98	26022	MTN-007	-0.485083	0.0431279	-0.156701	0.379564	0.133586	0.690263	0.0352362	0.999746	0.165129	0.625074	-0.0246924	0.886768	0.0383252	0.878312
TMEM64	169200	MTN-007	0.325347	0.0418549	0.206406	0.435986	-0.0568512	0.83188	0.176844	0.999746	0.0532841	0.877914	-0.00420524	0.962437	0.0182699	0.774491
TMEM63A	9725	MTN-007	-0.544312	0.00234678	-0.125303	0.628341	0.0181482	0.960166	-0.0442016	0.999746	-0.0406537	0.928503	-0.0706153	0.121619	-0.033405	0.723078
TMEM60	85025	MTN-007	0.271488	0.0211979	-0.07735	0.673125	0.106745	0.569073	0.00310796	0.999746	0.0738418	0.750329	0.023375	0.763794	0.0486128	0.622945
TMEM250	90120	MTN-007	-0.363767	0.0138833	-0.0753987	0.686337	-0.0793057	0.737512	-0.06904	0.999746	-0.0996215	0.651008	0.0188121	0.792962	0.0301077	0.842262
TMEM238	388564	MTN-007	-0.51267	0.000990315	-0.158019	0.385924	-0.186858	0.49151	-0.0127515	0.999746	-0.251939	0.31619	-0.11405	0.145919	-0.0350713	0.849815
TMEM214	54867	MTN-007	-0.353504	0.0357019	0.118517	0.576592	0.18624	0.426779	0.10857	0.999746	-0.0821515	0.795436	0.0292395	0.695817	0.0352249	0.746101
TMEM184C	55751	MTN-007	0.311061	0.0278322	-0.095014	0.549309	-0.0207043	0.930654	-0.0973649	0.999746	-0.0522	0.84025	0.0140183	0.88158	-0.00357637	0.974383
TMEM184A	202915	MTN-007	-0.53478	0.0164824	-0.0981113	0.86151	-0.303954	0.521262	-0.0214219	0.999746	-0.284149	0.547156	0.008807	0.910465	0.0253565	0.771473
TMEM176B	28959	MTN-007	-0.348673	0.0429123	-0.0093634	0.980916	0.0579562	0.893489	0.107637	0.999746	0.0804076	0.880565	-0.0513363	0.521053	-0.0294313	0.842728
TMEM175	84286	MTN-007	0.413628	0.0475387	-0.171594	0.548146	0.00457021	0.991595	0.0108188	0.999746	-0.0671866	0.878884	-0.0923106	0.0613002	-0.0397455	0.707081
TMEM158	25907	MTN-007	0.853047	0.00147726	0.321619	0.451095	0.25279	0.590423	0.0475276	0.999746	0.135151	0.842858	-0.0600704	0.74587	-0.0261001	0.944861
TMEM14C	51522	MTN-007	0.329318	0.00239378	0.0350846	0.850806	0.0629004	0.824278	0.0982919	0.999746	0.149581	0.514218	-0.0367476	0.68019	0.0403172	0.768616
TMEM134	80194	MTN-007	-0.399597	0.0110266	-0.0752471	0.696895	-0.0651379	0.803095	0.0648801	0.999746	-0.0571368	0.869928	-0.0409161	0.574448	-0.0174354	0.91236
TMEM120A	83862	MTN-007	-0.414336	0.046679	-0.137371	0.503949	-0.144117	0.652214	-0.0932963	0.999746	0.0870082	0.85175	0.0231228	0.89304	0.055944	0.787498
TMEM115	11070	MTN-007	0.380695	0.0213566	-0.111382	0.478158	0.0309825	0.877669	-0.00285033	0.999746	0.0529642	0.814684	0.00737539	0.951649	0.0252634	0.856643
TMEM106C	79022	MTN-007	0.279942	0.0475716	-0.0889113	0.741062	-0.17589	0.546843	-0.100432	0.999746	-0.0291213	0.955736	0.0272989	0.84568	0.0411441	0.825553
TMBIM1	64114	MTN-007	-0.601264	0.0169235	-0.0484095	0.88936	-0.264879	0.426779	-0.0338924	0.999746	-0.148348	0.671149	0.0310091	0.87447	0.079166	0.725027
TM9SF4	9777	MTN-007	-0.432714	0.00412156	0.0198506	0.9357	0.0343763	0.914502	0.00703991	0.999746	-0.0433584	0.917644	0.00098193	0.992217	0.0131109	0.931647
TLE5	166	MTN-007	-0.569553	0.000551455	-0.0989808	0.58702	-0.118567	0.697141	-0.0718645	0.999746	-0.110801	0.764903	0.015589	0.897201	0.00420558	0.986021
TJP3	27134	MTN-007	-0.548704	0.00374399	-0.0936755	0.682372	-0.281311	0.553264	-0.0828618	0.999746	-0.0938926	0.902417	0.0726313	0.526326	0.0766428	0.671995
TIPRL	261726	MTN-007	0.34498	0.0329294	0.0916368	0.716668	-0.0843779	0.707433	-0.0890957	0.999746	-0.160631	0.443579	-0.0409694	0.469619	-0.0124566	0.925887
TINAGL1	64129	MTN-007	-0.612312	0.00200821	-0.275539	0.355395	NA	NA	-0.120896	0.999746	NA	NA	-0.00651383	0.951384	0.0169697	0.903834
TIMM22	29928	MTN-007	0.318635	0.0422456	0.0918328	0.670695	0.0365277	0.9011	0.100805	0.999746	-0.0528089	0.883121	-0.0168002	0.79615	-0.0323572	0.688589
TICAM2	353376	MTN-007	0.491237	0.00335873	0.0820255	0.752815	-0.0300609	0.924931	0.11282	0.999746	0.049203	0.898437	-0.0171661	0.826608	-0.0123946	0.925887
THNSL2	55258	MTN-007	0.366112	0.0429663	-0.0924356	0.655544	0.0786159	0.789328	0.172347	0.999746	0.132865	0.634883	0.0678788	0.412001	0.0621312	0.426189
TGS1	96764	MTN-007	0.338833	0.0122358	0.191997	0.50047	0.200859	0.426779	0.18934	0.999746	0.100262	0.728826	0.0171189	0.79526	-0.0099994	0.932595
TGFBR2	7048	MTN-007	0.367658	0.0252613	0.22875	0.393749	0.341525	0.420661	0.0995117	0.999746	0.354114	0.317384	-0.0891691	0.273446	-0.0841548	0.549469
TESK1	7016	MTN-007	-0.332066	0.0308372	-0.0096426	0.976531	0.039439	0.883441	-0.00229955	0.999746	0.0249529	0.947718	-0.0195399	0.78826	0.00141875	0.99405
TECR	9524	MTN-007	-0.388931	0.00827541	-0.0277091	0.914179	-0.112024	0.635576	-0.00110534	0.999746	-0.00332737	0.994822	0.0341521	0.752386	-0.0228278	0.906212
TDRD7	23424	MTN-007	0.3347	0.0273771	0.055989	0.818804	-0.0345794	0.911074	-0.0935685	0.999746	0.0762829	0.816529	-0.0084905	0.954233	0.0407644	0.797643
TDP1	55775	MTN-007	-0.923025	0.0340126	-0.0890719	0.686343	-0.210589	0.694451	-0.069545	0.999746	-0.104046	0.899888	0.0267392	0.522773	0.012018	0.88959
TDG	6996	MTN-007	-0.469946	0.0361538	0.0709441	0.753341	0.0299602	0.933812	-0.0159205	0.999746	-0.0894765	0.805896	-0.0362131	0.84568	0.0295201	0.845702
TCF19	6941	MTN-007	0.262393	0.0412867	-0.0857465	0.719945	0.100043	0.655532	-0.043825	0.999746	0.104209	0.673903	0.0197371	0.678912	-0.00687569	0.925887
TCEAL9	51186	MTN-007	-0.363357	0.0419357	-0.0673512	0.805296	0.125845	0.746559	-0.0544238	0.999746	0.250811	0.454484	-0.054487	0.573928	-0.0535046	0.724659
TCEAL7	56849	MTN-007	0.255658	0.0320847	-0.00805962	0.981417	0.223637	0.553264	0.148217	0.999746	0.272576	0.443579	-0.0242814	0.616762	-0.00465907	0.972588
TCEAL3	85012	MTN-007	0.397795	0.0131559	0.0406832	0.874287	0.534886	0.354709	0.112746	0.999746	0.42313	0.332304	-0.0318496	0.70406	-0.0506725	0.65294
TCEA3	6920	MTN-007	-0.289047	0.0209372	-0.0512938	0.819246	-0.0496242	0.909359	0.0228094	0.999746	0.0897384	0.858854	-0.0280505	0.832427	0.0349886	0.848241
TCAF1	9747	MTN-007	-0.539256	0.0399934	-0.115267	0.851049	0.00217711	0.997003	-0.01718	0.999746	0.0187368	0.97878	0.0116358	0.755597	-0.010985	0.85964
TBC1D9	23158	MTN-007	0.513698	0.0181493	0.256726	0.499519	0.16637	0.716282	0.144457	0.999746	0.169301	0.75713	-0.0268653	0.822716	-0.0447714	0.770506
TBC1D31	93594	MTN-007	0.424997	0.00951698	0.0248362	0.932126	-0.00400231	0.98988	-0.0905245	0.999746	0.0934504	0.715182	0.0465356	0.326205	0.0329798	0.702436
TBC1D15	64786	MTN-007	0.39756	0.00655028	-0.00245781	0.992159	-0.0665018	0.813879	-0.0810192	0.999746	-0.0698655	0.842858	-0.0102112	0.9109	-0.0117358	0.932278
TBC1D10A	83874	MTN-007	-0.336136	0.0354246	-0.135139	0.606777	-0.0975175	0.841848	-0.228547	0.999746	0.0392735	0.956435	0.0325907	0.612732	0.037839	0.70112
TAX1BP1	8887	MTN-007	0.24983	0.0375442	0.0273106	0.931548	-0.120315	0.491068	-0.106873	0.999746	0.0323459	0.908513	-0.0670529	0.475635	0.00401829	0.983395
TAP1	6890	MTN-007	0.389936	0.0412867	-0.0222425	0.919136	-0.0180685	0.980125	-0.116364	0.999746	-0.0727014	0.93233	0.0418253	0.874119	0.0714119	0.839076
TAOK2	9344	MTN-007	-0.47214	0.00411189	-0.0499257	0.818804	0.00218031	0.994529	-0.0243206	0.999746	-0.064749	0.796606	-0.0376034	0.363595	-0.0229367	0.76745
TAMM41	132001	MTN-007	0.420244	0.0128779	0.127599	0.645162	0.0614068	0.787716	0.146134	0.999746	-0.000149916	0.999368	-0.0282852	0.666203	0.000692118	0.996719
TAGLN2	8407	MTN-007	-0.394217	0.022285	0.260513	0.323807	0.122631	0.680791	0.0881018	0.999746	-0.141044	0.660395	0.0575179	0.555965	0.016941	0.94152
TAF15	8148	MTN-007	-0.474101	0.0455775	0.157639	0.514789	0.154038	0.664996	0.090133	0.999746	0.104922	0.759118	0.0482045	0.526856	0.01444	0.934549
SYNDIG1	79953	MTN-007	0.321709	0.027379	0.0747739	0.677689	0.121462	0.67327	0.121885	0.999746	0.109372	0.754134	-0.0018403	0.969001	-0.00911084	0.869288
SUPT3H	8464	MTN-007	0.291928	0.0153439	-0.0950863	0.684102	0.0983639	0.603811	0.0729733	0.999746	0.106623	0.57924	-0.0195536	0.519	-0.0363895	0.549469
SUN2	25777	MTN-007	0.362895	0.0281031	-0.000631733	0.998509	-0.0947511	0.690263	-0.0448296	0.999746	0.0473997	0.898047	0.012223	0.92029	0.0343917	0.808383
SULT1A3	6818	MTN-007	-0.450837	0.0213879	0.141845	0.705721	0.11034	0.581739	0.103235	0.999746	-0.0869829	0.80663	0.0716492	0.377184	0.0880904	0.625533
SULT1A2	6799	MTN-007	-0.523943	0.0260048	0.075141	0.814072	0.0781278	0.742892	-0.0808801	0.999746	0.108018	0.656713	0.0920058	0.399371	0.0881007	0.625782
SULT1A1	6817	MTN-007	-0.408716	0.0483083	-0.140575	0.775986	0.0952864	0.781316	-0.133408	0.999746	0.112562	0.768132	0.116335	0.249151	0.139311	0.412087
SULF1	23213	MTN-007	0.370569	0.0493312	0.0399909	0.91529	0.118265	0.793396	0.127238	0.999746	0.382096	0.29819	-0.00686058	0.944067	-0.0174817	0.88959
SUGP1	57794	MTN-007	-0.347734	0.00899703	0.0911109	0.65751	0.0144016	0.959472	0.123033	0.999746	0.0414593	0.898092	-0.00885231	0.835902	-0.0347832	0.723233
STXBP2	6813	MTN-007	-0.757701	0.000352327	0.0454833	0.823731	-0.0697352	0.837634	-0.0226235	0.999746	-0.120993	0.719594	0.00598363	0.961445	0.0216803	0.891781
STX5	6811	MTN-007	-0.444469	0.00650671	0.128842	0.614549	0.144255	0.692672	0.0950946	0.999746	0.067248	0.906439	-0.0566543	0.340224	-0.0297471	0.797643
STUB1	10273	MTN-007	-0.542632	0.000540207	0.135833	0.525366	0.154915	0.559142	0.0976324	0.999746	-0.0542889	0.928503	-0.0110016	0.921326	-0.0472621	0.684967
STRADA	92335	MTN-007	0.311665	0.0200223	0.0354712	0.906449	0.11433	0.512672	0.0623083	0.999746	0.0949903	0.596702	-0.0297933	0.44487	-0.0136825	0.85964
STOM	2040	MTN-007	0.512562	0.00952706	0.0850661	0.744796	0.339232	0.381937	0.0275931	0.999746	0.243061	0.443579	-0.121804	0.492574	-0.0988419	0.743957
STMN3	50861	MTN-007	0.787586	0.000325724	-0.074308	0.84349	0.170856	0.49343	0.0133526	0.999746	0.118618	0.671648	-0.046765	0.68926	-0.044477	0.808754
STK40	83931	MTN-007	-0.469007	0.00200821	0.103614	0.589765	-0.0240232	0.962997	0.0972157	0.999746	-0.233613	0.523358	-0.12659	0.08184	-0.0713689	0.627047
STK32B	55351	MTN-007	0.280561	0.0348678	-0.0229992	0.938938	0.132326	0.581739	-0.110055	0.999746	0.122568	0.637826	0.00528216	0.924742	0.0156291	0.812003
STK24	8428	MTN-007	0.237697	0.048508	0.163629	0.480129	0.039635	0.899672	-0.0231333	0.999746	0.0382404	0.928503	-0.0774765	0.332879	-0.0758115	0.578002
STIM1	6786	MTN-007	-0.420376	0.00147726	0.100107	0.679875	0.0734582	0.81514	0.00492379	0.999746	-0.0116219	0.982107	0.024376	0.778356	0.0120349	0.943744
STAU1	6780	MTN-007	0.227181	0.0482711	0.0572124	0.743782	-0.113691	0.59952	-0.0232624	0.999746	-0.146393	0.4758	-0.0890677	0.122448	-0.0337121	0.708567
STARD10	10809	MTN-007	-0.379023	0.0236095	-0.00519268	0.989998	-0.0600594	0.868992	0.0381523	0.999746	0.0774727	0.863926	0.0911076	0.503395	0.135457	0.504604
STAP2	55620	MTN-007	-0.512699	0.011006	-0.161201	0.466628	-0.149502	0.63789	-0.170599	0.999746	-0.17896	0.583184	0.0475014	0.337021	0.0670875	0.39096
STAMBP	10617	MTN-007	0.323061	0.010935	0.143488	0.562053	0.0268488	0.95089	-0.0671796	0.999746	0.0614249	0.845901	-0.00990372	0.921173	0.0174338	0.925887
STAG1	10274	MTN-007	0.373575	0.00134837	-0.110764	0.561706	-0.0357855	0.879882	-0.108873	0.999746	-0.0498877	0.862858	0.00514876	0.956686	0.0305747	0.768539
ST8SIA1	6489	MTN-007	0.27326	0.0329294	0.215015	0.438892	0.00686452	0.981413	0.203461	0.999746	-0.0842759	0.752681	-0.00771296	0.868881	-0.0152021	0.793871
ST6GALNAC6	30815	MTN-007	-0.33835	0.047502	-0.0451546	0.818804	0.0396071	0.902746	-0.0597448	0.999746	-0.0272805	0.950419	0.0206127	0.899715	0.0467977	0.816923
ST6GALNAC4	27090	MTN-007	-0.540803	0.00191171	-0.0220189	0.941237	-0.140797	0.512672	0.136125	0.999746	-0.143565	0.477431	-0.064701	0.370644	0.0193546	0.901298
ST14	6768	MTN-007	-0.388536	0.0402745	-0.0220601	0.922244	-0.0141984	0.970885	-0.0789224	0.999746	-0.00449214	0.993657	0.0452062	0.658484	0.0611639	0.681201
SSU72	29101	MTN-007	0.344794	0.00303477	0.0345132	0.862672	0.0380604	0.851281	0.0461425	0.999746	0.0676037	0.742862	0.0286035	0.713841	0.00209648	0.992592
SSRP1	6749	MTN-007	-0.299039	0.0375442	0.118175	0.631386	-0.0806163	0.769675	0.0944983	0.999746	-0.0940155	0.760836	0.0753167	0.211977	0.0163959	0.920305
SRRT	51593	MTN-007	0.373849	0.00726992	0.140214	0.522774	0.0487373	0.876686	-0.0131636	0.999746	-0.0155239	0.974123	-0.0552462	0.573928	-0.0739484	0.620653
SREBF1	6720	MTN-007	-0.489153	0.00813825	-0.0585335	0.864562	0.0558906	0.878206	-0.0846975	0.999746	-0.217314	0.43453	-0.0436949	0.516404	0.0458548	0.788746
SPR	6697	MTN-007	-0.453311	0.0152219	-0.102197	0.667875	0.0663828	0.819999	-0.0115288	0.999746	-0.031001	0.941325	-0.00562384	0.972465	0.0645442	0.667269
SPP1	6696	MTN-007	0.366112	0.0137878	0.207829	0.757451	NA	NA	-0.172244	0.999746	NA	NA	-0.00187897	0.981951	-0.0621072	0.525289
SPOUT1	51490	MTN-007	0.351115	0.0268615	0.136942	0.513894	0.111725	0.602458	0.0869683	0.999746	-0.0585222	0.851844	-0.0378372	0.512876	-0.0287103	0.771473
SPIRE1	56907	MTN-007	0.3471	0.0196872	0.182235	0.479586	0.122982	0.722748	0.0942316	0.999746	0.2433	0.434733	-0.016324	0.865699	-0.0111604	0.949215
SPINT1	6692	MTN-007	-0.569664	0.00661479	-0.147029	0.543591	-0.250606	0.397685	-0.0561239	0.999746	-0.101982	0.761747	0.0247582	0.78081	0.0502918	0.745837
SPHAR	10638	MTN-007	0.315471	0.046013	-0.0189453	0.949242	-0.0155485	0.96006	-0.0392501	0.999746	0.0684451	0.830107	-0.0297576	0.706805	0.0103436	0.953655
SPEF2	79925	MTN-007	-0.264299	0.0390538	-0.0390571	0.893058	-0.0798159	0.775171	0.0235599	0.999746	-0.0492466	0.901996	0.0124371	0.790535	0.00968331	0.902832
SPECC1	92521	MTN-007	-0.604283	0.00195447	-0.0724688	0.741062	-0.065174	0.835322	-0.116497	0.999746	0.113576	0.714739	-0.0107921	0.81756	0.0221697	0.882352
SPDEF	25803	MTN-007	-0.451351	0.0430971	-0.038779	0.920212	NA	NA	-0.0523583	0.999746	NA	NA	0.0599758	0.639109	0.0337209	0.889981
SPARCL1	8404	MTN-007	0.623366	0.00507792	-0.137994	0.685347	0.309271	0.46485	0.0371447	0.999746	0.417684	0.245918	-0.136076	0.2194	-0.140996	0.482544
SP110	3431	MTN-007	0.468788	0.0381088	0.26338	0.323807	0.260172	0.424377	-0.090828	0.999746	0.101016	0.806493	-0.0255151	0.717198	-0.083869	0.719031
SNRPB	6628	MTN-007	0.373619	0.0195235	0.151888	0.492891	0.194661	0.529966	0.140447	0.999746	-0.0632562	0.810185	0.0395945	0.746067	-0.00576094	0.985098
SNRNP200	23020	MTN-007	0.409481	0.00541827	-0.100891	0.586072	0.115086	0.620184	0.0465662	0.999746	0.162235	0.447435	-0.00660242	0.933954	0.0188944	0.85964
SND1	27044	MTN-007	-0.342772	0.0207795	0.057259	0.686522	0.132002	0.514967	0.0246992	0.999746	0.0379566	0.907724	0.0455503	0.627818	0.0172986	0.930977
SNCAIP	9627	MTN-007	0.376927	0.0106163	-0.0887665	0.738784	0.227636	0.633002	-0.034708	0.999746	0.411387	0.332753	0.0105812	0.87767	0.0282845	0.719031
SNAP91	9892	MTN-007	0.414028	0.0284997	NA	NA	NA	NA	NA	NA	NA	NA	0.00218843	0.980937	-0.0159836	0.885527
SMNDC1	10285	MTN-007	0.428915	0.0486164	0.0846227	0.735983	-0.00235613	0.995226	0.0188048	0.999746	-0.113591	0.656077	-0.0549889	0.52087	-0.0389499	0.795396
SMIM5	643008	MTN-007	0.342723	0.035266	0.0595434	0.884589	-0.159807	0.709984	0.0638595	0.999746	0.0950165	0.881927	0.0317074	0.347739	0.0205461	0.771473
SMIM24	284422	MTN-007	-0.481674	0.0311682	-0.0653829	0.82668	NA	NA	0.059608	0.999746	NA	NA	0.0877833	0.298031	0.0866346	0.549469
SMARCD1	6602	MTN-007	-0.292732	0.0297182	-0.023935	0.903647	-0.0639883	0.806168	-0.0801628	0.999746	-0.0245465	0.949792	-0.0206626	0.787986	-0.0359937	0.7118
SMARCC2	6601	MTN-007	-0.536342	0.0131559	-0.264105	0.371842	-0.117616	0.545145	-0.15416	0.999746	-0.127588	0.577602	-0.0700013	0.19844	-0.0432993	0.526943
SMARCB1	6598	MTN-007	-0.41123	0.0225236	-0.0463358	0.803689	-0.0394885	0.876946	-0.107464	0.999746	-0.110745	0.611075	0.0591621	0.561806	-0.0267386	0.859057
SLMAP	7871	MTN-007	0.334073	0.0311682	-0.0236628	0.912793	-0.147848	0.493711	0.0240782	0.999746	-0.0785469	0.78008	-0.0706343	0.414658	-0.0262417	0.889754
SLF2	55719	MTN-007	0.36313	0.0422456	-0.0923458	0.758276	0.0403624	0.877394	-0.0656757	0.999746	0.0916066	0.714982	0.0879633	0.130248	0.0417173	0.65294
SLF1	84250	MTN-007	0.287745	0.00806055	0.100022	0.67441	0.0103878	0.977573	0.0221809	0.999746	0.0478109	0.909071	-0.0191411	0.751151	-0.0170997	0.855042
SLC52A2	79581	MTN-007	-0.669812	2.45964e-05	0.0540005	0.809678	0.0562687	0.80749	0.0669839	0.999746	-0.143415	0.443579	0.0161512	0.904062	0.027114	0.883841
SLC4A2	6522	MTN-007	-0.379077	0.0128779	0.16701	0.461584	0.217825	0.426779	0.0507641	0.999746	0.191209	0.443199	-0.0261149	0.654197	-0.0531974	0.495943
SLC49A3	84179	MTN-007	-0.257139	0.0373035	0.022204	0.9357	-0.062168	0.863213	-0.0139784	0.999746	-0.132445	0.704234	0.023922	0.568773	0.0170137	0.819245
SLC48A1	55652	MTN-007	0.349017	0.0190828	-0.0706391	0.757451	-0.0787533	0.736574	0.124613	0.999746	-0.10406	0.673627	0.0123183	0.873786	-0.0280261	0.701318
SLC46A1	113235	MTN-007	-0.244145	0.0493703	-0.0557793	0.869994	NA	NA	-0.110564	0.999746	NA	NA	-0.0356974	0.261022	-0.0314016	0.57792
SLC45A3	85414	MTN-007	-0.484071	0.00561496	0.0369332	0.894944	0.0990416	0.598073	-0.0562751	0.999746	0.175144	0.31563	-0.0480633	0.618688	0.0287626	0.872152
SLC41A3	54946	MTN-007	0.437388	0.0106163	-0.128198	0.510424	0.148294	0.569073	-0.0442675	0.999746	0.103559	0.746274	0.0639195	0.311169	0.0518107	0.640323
SLC39A1	27173	MTN-007	-0.269088	0.0139591	-0.0653699	0.682372	-0.0025732	0.994529	-0.0375567	0.999746	-0.0546922	0.873	-0.0244624	0.789259	-0.0166904	0.91782
SLC35E2B	728661	MTN-007	0.321637	0.0175749	-0.152736	0.622987	0.116741	0.618462	-0.130416	0.999746	0.225322	0.293703	0.0495323	0.662901	0.061044	0.713641
SLC35E1	79939	MTN-007	-0.481787	0.00469887	-0.237759	0.746555	-0.0814388	0.703347	0.0860648	0.999746	-0.117243	0.862424	-0.0513398	0.345196	-0.0609433	0.493091
SLC35C1	55343	MTN-007	-0.473429	0.00409639	0.0551751	0.829629	0.00381836	0.991448	0.0476574	0.999746	0.000402772	0.998959	0.00195594	0.989585	0.0223982	0.917513
SLC35B2	347734	MTN-007	-0.293593	0.031144	0.0102716	0.97549	0.0322887	0.884215	-0.0222456	0.999746	-0.0552689	0.830123	-0.0369892	0.618874	-0.0131644	0.934549
SLC35A4	113829	MTN-007	-0.351246	0.035507	0.0498232	0.823731	0.0949613	0.638847	0.102391	0.999746	-0.0717613	0.783351	0.0391161	0.690775	0.0110705	0.962668
SLC31A1	1317	MTN-007	-0.390003	0.026539	0.134355	0.639544	-0.046341	0.870094	-0.0455148	0.999746	-0.0542039	0.880033	-0.0531674	0.539619	0.0138219	0.949397
SLC2A6	11182	MTN-007	0.506938	0.0416241	0.32072	0.522774	0.167324	0.477586	0.0718292	0.999746	0.0840478	0.770306	-0.0411797	0.760148	-0.0707365	0.686791
SLC27A3	11000	MTN-007	0.413996	0.0314813	0.0580799	0.782218	0.0772947	0.770549	0.101813	0.999746	0.116108	0.656713	0.0889997	0.226477	0.0869024	0.49907
SLC25A4	291	MTN-007	-0.245667	0.0258756	-0.0750407	0.732163	0.123275	0.606916	0.107703	0.999746	0.0349208	0.931459	-0.00407159	0.974371	0.00624971	0.980805
SLC25A39	51629	MTN-007	0.308592	0.0185898	0.00991244	0.96754	-0.0337413	0.871848	0.0099318	0.999746	0.00297484	0.993657	0.0173256	0.890269	0.0490656	0.726639
SLC25A19	60386	MTN-007	0.430999	0.0200223	0.0841877	0.755656	-0.0127522	0.969549	0.0721754	0.999746	-0.177412	0.427633	0.0523725	0.596105	-0.00388257	0.99014
SLC25A1	6576	MTN-007	-0.563066	0.00622498	-0.0322575	0.901057	0.103445	0.760395	-0.0746482	0.999746	0.000191256	0.999469	0.0698742	0.355595	0.0736042	0.555102
SLC24A1	9187	MTN-007	0.335883	0.0364987	-0.0285171	0.914155	0.0894638	0.763511	0.0598013	0.999746	0.201129	0.424952	-0.00302776	0.968359	-0.0123995	0.900164
SLC22A23	63027	MTN-007	-0.398313	0.0282591	-0.1085	0.691878	-0.0405245	0.917899	-0.0407257	0.999746	0.0589834	0.903912	0.0449983	0.69846	0.0797375	0.61162
SLC1A1	6505	MTN-007	0.380839	0.0364495	0.0688432	0.789524	NA	NA	-0.133244	0.999746	NA	NA	0.0362777	0.652441	0.0461821	0.698843
SLAMF8	56833	MTN-007	0.488724	0.004951	0.0189606	0.965738	-0.0272376	0.955176	0.0925588	0.999746	0.10556	0.833187	-0.0966241	0.12268	-0.0923805	0.416652
SLAIN1	122060	MTN-007	0.2625	0.0382353	0.0109957	0.979073	0.0660024	0.751063	-0.0363199	0.999746	-0.0154964	0.964816	0.0179173	0.640819	-0.012311	0.930545
SLA	6503	MTN-007	0.555614	0.00481798	0.118375	0.763205	-0.191774	0.62475	0.0561649	0.999746	-0.0759986	0.903825	-0.0684453	0.487745	-0.129353	0.384333
SKP1	6500	MTN-007	0.317306	0.027125	0.0777676	0.743548	0.048401	0.842448	0.0399292	0.999746	-0.0359148	0.91606	-0.0586569	0.351961	-0.064721	0.526943
SIRT6	51548	MTN-007	-0.321306	0.0493703	0.108907	0.645461	-0.12131	0.712929	-0.0128781	0.999746	-0.123785	0.753477	0.0089041	0.941682	0.00299523	0.990941
SIPA1	6494	MTN-007	0.608727	0.0133493	-0.0670321	0.868944	-0.153657	0.694341	-0.0776782	0.999746	-0.0350646	0.958573	0.0242961	0.738073	-0.0521337	0.840396
SIL1	64374	MTN-007	0.445475	0.0312459	-0.0781109	0.740465	0.0832246	0.806973	0.0376907	0.999746	0.0136723	0.98086	0.0449664	0.681323	0.0236787	0.913395
SIGMAR1	10280	MTN-007	-0.413409	0.00461248	0.215302	0.40662	0.0768443	0.799243	0.115538	0.999746	-0.116609	0.761958	0.040691	0.502901	0.0371447	0.774813
SIGLEC14	100049587	MTN-007	0.419627	0.0446139	0.107173	0.803209	0.0655157	0.812816	0.144953	0.999746	0.0408162	0.918606	0.0381993	0.576399	-0.025163	0.839076
SIGIRR	59307	MTN-007	-0.442426	0.0261185	-0.161816	0.5303	-0.0747679	0.746559	0.0243415	0.999746	-0.0154718	0.98217	0.0101846	0.84014	0.0168951	0.888577
SHROOM4	57477	MTN-007	-0.969346	0.0359576	-0.401991	0.624104	-0.140169	0.860023	-0.138897	0.999746	-0.108211	0.921493	-0.0155279	0.962725	-0.041259	0.93142
SHMT1	6470	MTN-007	0.498986	0.0278482	0.0812741	0.700665	-0.0496053	0.868992	-0.0433333	0.999746	0.135451	0.715327	0.101144	0.186887	0.0415107	0.803077
SHE	126669	MTN-007	0.351441	0.0193623	0.0398804	0.844677	0.182874	0.545584	0.164684	0.999746	0.209304	0.464717	-0.0530829	0.226477	-0.0368334	0.650826
SHB	6461	MTN-007	-0.3263	0.0406931	-0.0377999	0.874748	0.0268815	0.935419	0.0771514	0.999746	-0.0705346	0.84547	0.0163452	0.84568	0.0164858	0.900164
SHARPIN	81858	MTN-007	-0.358886	0.0349544	-0.0247462	0.915535	-0.0978199	0.684337	0.0283237	0.999746	0.0117565	0.978867	-0.0141551	0.865699	0.00143738	0.99405
SH3GL1	6455	MTN-007	0.369824	0.0305983	0.0517336	0.845952	-0.239984	0.434689	-0.0286449	0.999746	-0.0585528	0.901022	0.0104786	0.915062	-0.00578969	0.975925
SH3BP1	23616	MTN-007	-0.445531	0.0313555	-0.0217059	0.937555	-0.153407	0.543958	-0.157571	0.999746	-0.183634	0.443579	0.0546158	0.439956	0.03759	0.766743
SGTA	6449	MTN-007	-0.347544	0.0269636	-0.114469	0.561246	-0.217355	0.4681	0.0300851	0.999746	-0.185153	0.50411	0.0146593	0.868754	-0.0144452	0.919446
SGSM3	27352	MTN-007	-0.327813	0.0421576	-0.191713	0.512845	-0.183596	0.589344	-0.090491	0.999746	-0.0859449	0.869548	-0.00711257	0.936709	0.0168454	0.888676
SGSH	6448	MTN-007	-0.473027	0.00909082	-0.0939533	0.632078	0.0508341	0.837634	0.0061456	0.999746	-0.0249888	0.944151	0.0181369	0.867715	0.0049065	0.984961
SF3B4	10262	MTN-007	-0.362098	0.0301313	-0.036233	0.899751	-5.55809e-05	0.999596	-0.0159857	0.999746	-0.0402237	0.897192	-0.040113	0.628524	-0.0751868	0.510195
SF3A2	8175	MTN-007	-0.485189	0.00769368	-0.152204	0.572684	-0.191386	0.604444	-0.163813	0.999746	-0.126408	0.794638	0.0664629	0.474826	-0.00317505	0.992004
SERPINE2	5270	MTN-007	0.565004	0.00582739	0.153561	0.62774	0.28272	0.491068	0.0111484	0.999746	0.15653	0.758353	0.0326648	0.918222	0.0260942	0.964176
SERPINB6	5269	MTN-007	0.307693	0.0259306	0.101212	0.592306	0.0626054	0.783489	-0.0327849	0.999746	0.158002	0.394161	0.122801	0.166748	0.115408	0.489065
SERP2	387923	MTN-007	0.421664	0.0106163	0.034497	0.893317	0.180058	0.517473	0.0790546	0.999746	0.189602	0.477431	-0.0254914	0.584305	-0.0100368	0.921351
SERINC2	347735	MTN-007	-0.719085	0.00374399	0.0131584	0.963836	-0.107279	0.819405	0.0296263	0.999746	-0.0681218	0.918847	-0.00842193	0.961659	0.0301432	0.895633
SERF2	10169	MTN-007	0.337042	0.0183591	0.043987	0.849236	0.19448	0.616314	0.0810216	0.999746	0.199996	0.628164	0.0562012	0.476353	0.0353233	0.807936
SERF1B	728492	MTN-007	-0.369569	0.030073	-0.0417997	0.883623	-0.116026	0.63838	-0.0372302	0.999746	0.187396	0.349421	-0.0262395	0.859592	0.0517271	0.703177
SEPTIN9	10801	MTN-007	0.441926	5.95087e-05	0.208392	0.322593	0.107626	0.733992	0.0621336	0.999746	0.0842527	0.84599	0.0265319	0.833973	-0.0139254	0.954474
SELENON	57190	MTN-007	-0.463552	0.0166764	-0.15763	0.385924	-0.0138106	0.960546	0.00880709	0.999746	-0.0910279	0.816083	0.0308082	0.74588	0.0387069	0.771473
SEC61A1	29927	MTN-007	0.403282	0.00834665	0.124465	0.510424	0.162603	0.476684	0.127948	0.999746	0.0684161	0.825352	0.00199144	0.989505	-0.0110916	0.968956
SCYL1	57410	MTN-007	-0.45676	0.0175749	0.140554	0.490541	0.0621686	0.834606	-0.0820837	0.999746	0.0685878	0.850686	0.0426388	0.618926	0.00795121	0.97323
SCOC	60592	MTN-007	0.45784	0.0401062	0.100408	0.725601	-0.0450917	0.889714	-0.0884182	0.999746	0.00758147	0.9881	-0.0711657	0.385569	-0.0196335	0.922514
SCARB2	950	MTN-007	0.231066	0.0359576	-0.0669618	0.736048	0.0255534	0.919087	-0.0181555	0.999746	0.091789	0.673903	-0.0310463	0.770731	0.0158728	0.935666
SCARB1	949	MTN-007	-0.429646	0.0425365	-0.329103	0.311874	0.138855	0.578069	-0.339798	0.999746	0.121922	0.655347	-0.00749564	0.951581	-0.0224058	0.885923
SCARA3	51435	MTN-007	0.273457	0.0447546	0.185763	0.590241	0.183465	0.491068	0.137593	0.999746	0.110232	0.715952	-0.0256264	0.505962	-0.0292832	0.6267
SCAF11	9169	MTN-007	0.351875	0.0178791	0.200036	0.42471	0.0927842	0.693966	-0.0346155	0.999746	-0.158282	0.527689	-0.0602455	0.333878	-0.0454799	0.682208
SAP30L	79685	MTN-007	-0.278844	0.0493145	0.0941983	0.677689	0.0196869	0.942701	0.0164118	0.999746	0.0603141	0.830743	0.0385288	0.698031	0.0505745	0.71728
SAP30	8819	MTN-007	0.533365	0.00734111	0.0500008	0.878263	-0.0762023	0.783399	-0.137128	0.999746	-0.0259153	0.951772	0.00235102	0.986742	0.009401	0.970555
SALL4P7	390483	MTN-007	-0.328953	0.0259306	NA	NA	NA	NA	NA	NA	NA	NA	NA	NA	NA	NA
SAFB2	9667	MTN-007	-0.405569	0.0120976	0.0800726	0.770215	0.043812	0.865784	-0.0636214	0.999746	-0.130207	0.543224	0.0204812	0.783809	-0.0149228	0.90976
S1PR3	1903	MTN-007	0.411848	0.0494618	0.272119	0.460728	0.275952	0.557275	0.0825806	0.999746	0.320104	0.475421	-0.0133429	0.902575	-0.0381692	0.753636
RSU1	6251	MTN-007	0.282502	0.0399333	0.00236009	0.99349	0.119027	0.568102	-0.064633	0.999746	0.0823317	0.7465	-0.0108685	0.811729	-0.00816431	0.917175
RRP7BP	91695	MTN-007	-0.66254	0.00552268	0.074819	0.708195	-0.0278858	0.913903	0.0568636	0.999746	-0.101357	0.636337	-0.0181127	0.626043	-0.0145165	0.817805
RPUSD4	84881	MTN-007	0.344155	0.00489084	-0.0416606	0.827617	-0.0549126	0.847713	0.0150897	0.999746	-0.0256876	0.950419	-0.0310168	0.731158	-0.0424603	0.734622
RPS6KB2	6199	MTN-007	-0.450283	0.00182424	-0.0221605	0.945722	-0.198202	0.557896	0.0286646	0.999746	-0.149891	0.705723	0.0476606	0.550079	0.0367016	0.788746
RPS29	6235	MTN-007	0.485557	0.0127359	-0.214973	0.358567	-0.173964	0.693938	-0.16839	0.999746	-0.0456828	0.824485	0.13541	0.135787	0.0994303	0.572137
RPS25P8	100131196	MTN-007	0.415286	0.0273847	0.0800432	0.646631	-0.00146462	0.997003	0.0298351	0.999746	0.038873	0.92753	-0.0790235	0.385569	-0.0781655	0.611034
RPS14	6208	MTN-007	0.239718	0.0334564	-0.0904751	0.581731	-0.0614921	0.786577	0.0407919	0.999746	-0.0992883	0.653304	-0.0322278	0.618874	-0.0384431	0.692307
RPL9P18	389404	MTN-007	0.340254	0.0280796	0.0363634	0.887479	0.0809865	0.684336	0.0807644	0.999746	0.048739	0.86834	-0.0667227	0.386027	-0.0226046	0.828762
RPL7P22	728620	MTN-007	-0.894474	0.0268458	0.212721	0.433818	-0.177702	0.688796	0.191634	0.999746	-0.10431	0.875367	-0.0455203	0.718204	-0.0725805	0.669289
RPL7AP70	728139	MTN-007	0.349589	0.0302344	-0.00439862	0.992388	-0.0989226	0.660533	0.0582667	0.999746	-0.0190575	0.963389	0.0789604	0.237735	0.0510144	0.686169
RPL7AP62	644029	MTN-007	0.548433	0.0121198	0.135278	0.465516	0.0620581	0.735153	0.140434	0.999746	0.113186	0.830387	0.0493964	0.532171	-0.0291486	0.788536
RPL39L	116832	MTN-007	0.385954	0.031144	0.138719	0.62774	-0.0225414	0.95809	-0.084047	0.999746	0.057469	0.903912	0.113112	0.126435	0.00762899	0.976743
RPL23AP57	648294	MTN-007	0.243081	0.035266	-0.0363942	0.880229	-0.0841078	0.779534	0.0276573	0.999746	-0.0902442	0.803372	0.00402991	0.975961	-0.0563414	0.645751
RPL23AP21	728481	MTN-007	0.29447	0.0490361	0.121482	0.543601	0.0762528	0.831216	0.0765865	0.999746	0.0501109	0.92089	-0.0296525	0.73566	-0.028903	0.831874
RPL14	9045	MTN-007	0.438885	0.0337712	-0.150827	0.622987	-0.121857	0.599208	-0.169282	0.999746	0.144554	0.746339	0.0857452	0.566119	-0.0297814	0.815316
RPH3AL	9501	MTN-007	-0.316076	0.0372064	0.0330012	0.897955	0.0645221	0.787451	0.0682145	0.999746	0.0103616	0.97939	-0.0300288	0.571143	-0.0222418	0.809767
RPA2	6118	MTN-007	0.271317	0.0447116	0.0998066	0.672268	0.102351	0.637435	0.00191232	0.999746	0.129558	0.539296	-0.00907321	0.94851	-0.0425494	0.772415
ROCK2	9475	MTN-007	-0.34153	0.0425365	-0.194267	0.541819	-0.0279808	0.945416	-0.0418908	0.999746	0.0527741	0.909747	-0.0704364	0.438709	-0.0311616	0.865551
RNU1-1	26871	MTN-007	-0.880057	0.035266	0.180725	0.67727	0.044414	0.981413	-0.0511524	0.999746	0.0650598	0.979889	-0.016128	0.898314	0.0114463	0.960286
RNLS	55328	MTN-007	0.34729	0.0425365	-0.0891458	0.674075	0.104399	0.741163	-0.148678	0.999746	0.252949	0.338174	-0.0132052	0.890175	0.0187342	0.840279
RNGTT	8732	MTN-007	0.473385	0.00157803	0.134701	0.494194	0.0477664	0.830116	0.0535532	0.999746	0.00997945	0.976848	0.0264119	0.858221	-0.00803007	0.981601
RNF34	80196	MTN-007	0.291297	0.00622498	0.0157205	0.940675	-0.0500004	0.823451	0.132258	0.999746	-0.0258214	0.937271	-0.0195816	0.805884	-0.0167856	0.817689
RNF20	56254	MTN-007	0.339601	0.0312213	0.0556279	0.778237	0.075198	0.797447	0.0479902	0.999746	0.119983	0.6778	-0.0793349	0.181609	-0.0388263	0.748552
RNF19B	127544	MTN-007	-0.779376	5.87666e-05	-0.128975	0.597296	-0.0675113	0.895713	-0.107846	0.999746	-0.181715	0.706625	-0.0794268	0.420701	-0.0482476	0.789672
RNF19A	25897	MTN-007	0.393444	0.0190147	-0.231023	0.560033	-0.105656	0.858306	-0.270455	0.999746	-0.17185	0.788445	-0.0713261	0.384701	0.0242411	0.897781
RNF150	57484	MTN-007	0.573959	0.0121735	-0.2429	0.620928	0.122374	0.831744	-0.0575172	0.999746	0.139046	0.842858	0.00810072	0.952227	-0.0339267	0.822543
RNF149	284996	MTN-007	0.302422	0.0349544	0.16174	0.541964	0.0797225	0.81636	0.0236872	0.999746	-0.0445123	0.938217	-0.0495002	0.629182	-0.0204517	0.924927
RN7SL1	6029	MTN-007	-0.465069	0.0219006	-0.0672203	0.81796	0.0290843	0.941916	-0.019797	0.999746	0.00613094	0.992352	0.0326834	0.831354	0.00880819	0.980804
RIPOR1	79567	MTN-007	0.766704	0.000145856	-0.0845815	0.803209	0.0572087	0.88243	0.0474733	0.999746	0.0625503	0.901022	0.0155214	0.914922	-0.0397607	0.816923
RIMKLB	57494	MTN-007	0.25209	0.02622	0.166405	0.427752	0.0197198	0.946354	0.205688	0.999746	-0.10543	0.655239	-0.0411118	0.229128	-0.0384558	0.525289
RHOG	391	MTN-007	-0.448887	0.00182424	0.0566424	0.851049	0.165716	0.532965	0.125846	0.999746	-0.0108809	0.983585	-0.056918	0.590276	-0.0907129	0.549469
RGS5	8490	MTN-007	0.486994	0.0244021	-0.0545743	0.84378	0.367792	0.462725	0.0671761	0.999746	0.423246	0.328532	-0.0220856	0.837455	0.0396803	0.836066
RGL1	23179	MTN-007	0.397098	0.035266	-0.0597678	0.809484	0.216279	0.491068	0.0726385	0.999746	0.199234	0.506802	-0.121381	0.0790379	-0.12335	0.322076
RFTN2	130132	MTN-007	0.348337	0.036944	-0.117541	0.652464	0.140091	0.708562	0.0526859	0.999746	0.433427	0.194886	-0.00116749	0.987896	-0.01257	0.907523
RFTN1	23180	MTN-007	0.929334	0.00237989	0.271759	0.655858	0.259559	0.558447	-0.00666892	0.999746	0.272207	0.533638	0.0478848	0.899436	-0.123591	0.781235
RFNG	5986	MTN-007	-0.344599	0.0314945	-0.208071	0.464977	-0.114189	0.618462	-0.157866	0.999746	-0.132427	0.56022	-0.0154327	0.752498	-0.0301493	0.630035
RFC4	5984	MTN-007	0.484896	0.00658309	0.182788	0.455957	-0.0483606	0.884204	-0.0451394	0.999746	-0.0395374	0.943619	0.108427	0.188976	0.0118334	0.967514
RFC1	5981	MTN-007	0.351357	0.00674751	-0.0943728	0.686337	-0.122707	0.599486	-0.0779053	0.999746	-0.0991349	0.719594	0.0414658	0.553698	-0.0342905	0.770206
RETREG2	79137	MTN-007	-0.302787	0.0487267	-0.196878	0.302836	-0.0752199	0.780539	0.0953786	0.999746	0.139099	0.649428	0.0275778	0.7595	0.0133596	0.93798
RELN	5649	MTN-007	0.440758	0.0072749	0.0464681	0.867045	0.212744	0.603555	5.51835e-05	0.999824	0.252823	0.521834	-0.0115512	0.854689	-0.0227532	0.768616
RCE1	9986	MTN-007	-0.495033	0.00195447	0.0585644	0.793152	0.0622055	0.797247	0.0858729	0.999746	-0.146569	0.542654	-0.0760467	0.145919	-0.0716735	0.470117
RCCD1	91433	MTN-007	0.289551	0.0493703	0.107307	0.629609	0.151477	0.468278	0.132766	0.999746	0.205008	0.26352	0.0151979	0.791651	0.0250035	0.736441
RBM45	129831	MTN-007	0.361593	0.0207839	0.0847762	0.655858	0.0109167	0.975174	0.0314793	0.999746	0.0384769	0.925521	-0.0191111	0.805151	-0.00220336	0.991324
RBM33	155435	MTN-007	0.449821	0.0475387	-0.14148	0.820453	0.017929	0.962133	-0.0617196	0.999746	0.0459928	0.920214	0.0265852	0.832215	0.00898399	0.973753
RBM22	55696	MTN-007	0.368678	0.000296385	0.0702306	0.708398	0.142533	0.514967	0.0541174	0.999746	0.1375	0.521392	-0.00789031	0.923812	0.00568691	0.971689
RBM17P4	100128974	MTN-007	-0.306543	0.0124563	NA	NA	NA	NA	NA	NA	NA	NA	-0.0194317	0.431778	-0.0270495	0.490201
RBFOX2	23543	MTN-007	-0.652722	0.000874077	-0.174729	0.585459	0.102215	0.652214	0.0278419	0.999746	-0.0887163	0.835533	-0.0266212	0.214777	-0.0510673	0.787374
RAVER1	125950	MTN-007	-0.479508	0.00183719	-0.00231783	0.992822	-0.0455811	0.869084	-0.0132537	0.999746	-0.0837007	0.771625	0.0158868	0.83801	0.00686203	0.96708
RASL12	51285	MTN-007	0.513593	0.00886842	-0.0894072	0.807128	0.4203	0.483858	0.138161	0.999746	0.535858	0.31619	0.0325982	0.742781	0.0509586	0.702961
RARRES1	5918	MTN-007	0.510536	0.0151356	0.121748	0.544413	0.212511	0.634653	-0.0737539	0.999746	0.327278	0.434733	-0.149271	0.208859	-0.100059	0.65294
RANBP9	10048	MTN-007	0.256352	0.0486164	0.0528183	0.840382	-0.116252	0.682352	-0.0099574	0.999746	-0.0532717	0.904525	0.0313769	0.428896	0.0398778	0.522033
RAMP2-AS1	100190938	MTN-007	-0.764571	0.0315643	-0.198142	0.783391	-0.104558	0.843935	-0.00441153	0.999746	-0.00875704	0.993172	0.0233985	0.957231	-0.0109715	0.99014
RALY	22913	MTN-007	-0.296883	0.0445453	-0.0863907	0.618668	0.139378	0.529966	-0.0552863	0.999746	0.0794437	0.78493	0.0704877	0.376436	0.0370379	0.815279
RALA	5898	MTN-007	0.252385	0.0422048	0.0612984	0.704548	0.00670119	0.97683	-0.00999572	0.999746	0.0268177	0.919612	-0.0190012	0.853907	0.0351401	0.786466
RAD54B	25788	MTN-007	0.23218	0.0308642	-0.00544359	0.989609	-0.0556599	0.845265	-0.205045	0.999746	-0.059119	0.872367	0.021124	0.695845	0.0171045	0.844464
RAD23A	5886	MTN-007	-0.354577	0.0170028	-0.0280218	0.901085	0.13793	0.4681	0.0722775	0.999746	-0.00453235	0.990516	-0.022269	0.835905	-0.0680207	0.575465
RABL6	55684	MTN-007	-0.497418	0.0112986	-0.00779256	0.97549	-0.0552742	0.823109	-0.020736	0.999746	-0.116874	0.582351	-0.0139173	0.873175	-0.00225946	0.991324
RABL2B	11158	MTN-007	0.368562	0.00533088	0.0258615	0.928732	0.211263	0.340372	-0.034303	0.999746	0.0489114	0.86009	-0.039608	0.435204	0.000930474	0.994602
RABGAP1	23637	MTN-007	-0.457484	0.0235159	-0.172403	0.524572	-0.137081	0.659314	-0.0675162	0.999746	-0.120391	0.750329	-0.0519113	0.637872	-0.00476798	0.988364
RAB7A	7879	MTN-007	0.196819	0.0456194	0.0317064	0.863562	0.0246599	0.915242	0.0518399	0.999746	0.0374448	0.896057	0.0118102	0.902014	-0.00158965	0.99405
RAB5C	5878	MTN-007	-0.391939	0.0251617	0.0701951	0.732132	-0.115346	0.565894	-0.0715766	0.999746	-0.110137	0.59513	0.0354717	0.717247	0.0208054	0.889408
RAB40C	57799	MTN-007	0.380841	0.0320847	-0.0795071	0.741672	0.0531445	0.863213	0.0063723	0.999746	-0.015199	0.974584	-0.024423	0.829736	-0.00159665	0.994939
RAB3IP	117177	MTN-007	-0.319041	0.00622498	-0.0804571	0.691191	-0.146231	0.532965	-0.0356137	0.999746	-0.118902	0.653304	0.00971873	0.947097	0.0199206	0.922775
RAB27A	5873	MTN-007	-0.473633	0.0369005	0.318385	0.36597	-0.153373	0.72687	0.101561	0.999746	-0.109924	0.86009	0.0466238	0.625337	-0.00831255	0.896367
RAB22A	57403	MTN-007	0.423421	0.00374399	0.0399799	0.840164	0.0337831	0.907745	0.00679244	0.999746	0.0448579	0.901155	0.0408338	0.628572	0.0244498	0.876809
RAB13	5872	MTN-007	-0.40467	0.0259306	-0.0491155	0.90076	-0.0773244	0.858306	0.0614815	0.999746	-0.0865977	0.875861	-0.0154539	0.91869	0.0133815	0.95912
RAB11FIP3	9727	MTN-007	0.353268	0.0218934	-0.0694087	0.777086	0.0738387	0.803056	-0.136146	0.999746	0.140152	0.604121	-0.0105996	0.904749	0.00957742	0.949215
RAB11FIP2	22841	MTN-007	0.314177	0.0114528	-0.0569702	0.784646	0.128254	0.539526	-0.0429816	0.999746	0.174008	0.368979	-0.0299372	0.551754	-0.0595451	0.401994
R3HDM4	91300	MTN-007	-0.528564	0.00303477	0.211585	0.366712	-0.13694	0.677939	0.0238035	0.999746	-0.205224	0.50411	-0.0400546	0.760877	-0.0492587	0.792781
QSOX1	5768	MTN-007	-0.388733	0.0353156	0.236524	0.385592	-0.19141	0.574731	-0.174548	0.999746	0.0442454	0.912418	0.0677252	0.589086	0.0338275	0.722047
QRFPR	84109	MTN-007	-0.886405	0.0318721	-0.321542	0.70894	-0.165092	0.804893	-0.161122	0.999746	-0.111793	0.905595	-0.0119865	0.978249	-0.0203332	0.980804
PYHIN1	149628	MTN-007	0.4136	0.0211405	-0.156786	0.659008	-0.161572	0.587902	-0.158337	0.999746	-0.0766001	0.865094	0.0196154	0.828814	-0.018635	0.891998
PWWP2B	170394	MTN-007	-0.389624	0.0329294	-0.225829	0.231993	-0.204824	0.491068	-0.144215	0.999746	-0.182462	0.361442	0.0218862	0.854639	0.0473654	0.55218
PTPRM	5797	MTN-007	0.422108	0.0138743	0.0989913	0.706927	0.284925	0.483858	0.167261	0.999746	0.364202	0.31619	0.0115676	0.879964	0.00593781	0.970417
PTPRF	5792	MTN-007	-0.389375	0.0244258	-0.145613	0.582788	-0.161691	0.585338	-0.0483787	0.999746	-0.101707	0.796215	-0.0289763	0.84568	0.0381631	0.834946
PTPRE	5791	MTN-007	-0.379168	0.0361927	0.149333	0.62774	0.126491	0.70009	0.10924	0.999746	-0.0664712	0.896816	-0.0678277	0.226477	-0.0509427	0.625533
PTOV1	53635	MTN-007	-0.363466	0.00980113	-0.104842	0.539623	-0.0605543	0.85718	-0.0221426	0.999746	-0.0395034	0.934912	0.00523838	0.970297	0.0132846	0.949922
PTMS	5763	MTN-007	-0.603453	0.0131559	-0.24806	0.311874	-0.00597417	0.986884	-0.042131	0.999746	-0.110168	0.713975	-0.0330693	0.675051	-0.0156386	0.922298
PTK6	5753	MTN-007	-0.49856	0.0130144	-0.181491	0.513894	-0.232107	0.4681	-0.104428	0.999746	-0.104137	0.798729	0.0447851	0.41801	0.093094	0.147974
PTGR3	284273	MTN-007	-0.511976	0.036944	-0.204237	0.50771	-0.0841801	0.868992	-0.12417	0.999746	0.018846	0.981017	-0.0292231	0.848963	0.0275682	0.911851
PTGES2	80142	MTN-007	-0.651585	0.000184656	0.0857273	0.738322	-0.0494869	0.85309	0.0893115	0.999746	-0.138019	0.519957	-0.0332773	0.679659	-0.0085175	0.96708
PTGER1	5731	MTN-007	0.362211	0.0240706	0.0853874	0.686337	NA	NA	0.145217	0.999746	NA	NA	-0.0053798	0.931057	0.0117834	0.884308
PTDSS2	81490	MTN-007	-0.342588	0.0187159	-0.0271266	0.905237	-0.0261032	0.939128	0.0125919	0.999746	0.0121246	0.979655	0.00871235	0.910925	0.0105007	0.926725
PTBP1	5725	MTN-007	0.357115	0.00504481	0.0461693	0.767196	0.0457278	0.863213	0.0056141	0.999746	-0.0424764	0.869928	-0.0443946	0.598604	-0.0536408	0.674487
PSMD12	5718	MTN-007	-0.678595	0.027992	0.162932	0.547146	-0.0904076	0.784762	-0.0153249	0.999746	-0.139115	0.671149	-0.103839	0.110262	-0.111285	0.327773
PSMD10	5716	MTN-007	0.283275	0.0491055	0.0564983	0.830669	0.124204	0.588244	0.0282986	0.999746	0.0505927	0.873	-0.0481642	0.400341	0.0249268	0.87603
PSMC5	5705	MTN-007	0.334037	0.011006	0.102386	0.584926	0.177148	0.411618	0.0560767	0.999746	0.108526	0.590111	-0.00838775	0.942322	-0.031954	0.805105
PSMC3	5702	MTN-007	0.406846	0.00549424	0.0898558	0.667775	0.117528	0.572326	0.0796002	0.999746	-0.0121542	0.974649	0.0551548	0.592458	0.0277346	0.891423
PSMA1	5682	MTN-007	0.28055	0.0418095	0.253246	0.495129	0.085303	0.821801	0.182949	0.999746	0.0111381	0.976848	-0.0529458	0.54924	-0.0283491	0.866401
PSIP1	11168	MTN-007	0.537805	0.00720984	0.154666	0.570826	0.143694	0.609058	-0.0152623	0.999746	0.196772	0.448019	0.036874	0.778081	-0.0217554	0.925887
PRXL2A	84293	MTN-007	-0.426885	0.0112719	0.138288	0.637078	-0.0884182	0.76992	-0.0401588	0.999746	-0.10559	0.754134	0.112896	0.169649	0.0607066	0.82868
PRSS23	11098	MTN-007	0.621383	0.00287202	0.0255831	0.950777	0.465763	0.439928	0.00754184	0.999746	0.411088	0.444435	0.0289944	0.898582	0.0109967	0.982606
PRRX2	51450	MTN-007	0.491079	0.0373035	-0.0773827	0.816794	0.15017	0.686723	0.137912	0.999746	0.0294854	0.964675	0.00377806	0.97707	0.00696364	0.976433
PRRX1	5396	MTN-007	0.491586	0.0208275	-0.150522	0.740005	0.21093	0.677387	-0.0928902	0.999746	0.294388	0.543674	-0.0237535	0.855642	0.0147918	0.792957
PRRC2A	7916	MTN-007	-0.535363	0.00200821	-0.158147	0.555299	-0.0872114	0.820979	-0.103678	0.999746	-0.0927659	0.844717	0.0206133	0.755934	-0.0404689	0.667269
PRR5	55615	MTN-007	-0.436905	0.00674751	-0.0849709	0.637787	0.0944232	0.682452	-0.0468613	0.999746	-0.068996	0.761958	0.0287434	0.687671	0.0331543	0.750074
PRR14	78994	MTN-007	0.381215	0.0207795	-0.116292	0.636802	0.0581271	0.789548	-0.0615269	0.999746	0.0646201	0.805202	0.0575213	0.463946	0.037874	0.789077
PREB	10113	MTN-007	-0.33119	0.0314967	0.00865594	0.979414	0.0191543	0.963475	0.0211985	0.999746	-0.0750885	0.873346	-0.00727069	0.953984	-0.0294974	0.836066
PRDX1	5052	MTN-007	0.222685	0.0412867	0.0704099	0.803549	0.0154582	0.952056	0.114156	0.999746	-0.0508592	0.851844	0.00925414	0.945692	-0.0443618	0.782671
PRCP	5547	MTN-007	0.375248	0.00776834	-0.0398144	0.829349	0.0177641	0.95179	0.0247236	0.999746	0.158042	0.431448	0.0265121	0.752508	-0.0197606	0.890033
PPWD1	23398	MTN-007	0.275044	0.0314967	0.219703	0.323807	0.0590713	0.818095	0.188965	0.999746	0.00680481	0.98794	-0.0188126	0.813973	-0.0374799	0.704326
PPT1	5538	MTN-007	0.518581	0.00516371	0.0345368	0.899751	0.0977197	0.70756	0.042017	0.999746	0.0527356	0.896659	-0.0839022	0.430105	-0.106899	0.522608
PPP2R3C	55012	MTN-007	0.33173	0.0112986	0.101174	0.662792	-0.0319606	0.922312	-0.0527791	0.999746	0.103011	0.690429	-0.0337668	0.65547	-0.0350002	0.766537
PPP2R2A	5520	MTN-007	-0.517457	2.45964e-05	0.0502024	0.765197	-0.164729	0.4681	-0.00478962	0.999746	-0.169373	0.401928	-0.0505378	0.444558	-0.0135977	0.932146
PPP1R1B	84152	MTN-007	-0.567019	0.00211765	-0.0711332	0.738322	-0.12933	0.632953	-0.077085	0.999746	0.440676	0.349421	-0.119465	0.282926	0.0675364	0.525289
PPP1R14BP2	729406	MTN-007	-0.511773	0.00406519	-0.0745146	0.809714	-0.0801324	0.796052	0.0449066	0.999746	-0.137638	0.524177	0.0318384	0.457398	-0.0203899	0.792854
PPP1R14B	26472	MTN-007	-0.549833	0.000984037	-0.0500067	0.86446	-0.0486454	0.904296	0.0595358	0.999746	-0.15633	0.65355	0.0733054	0.387197	0.0604792	0.681201
PPME1	51400	MTN-007	-0.379436	0.0133493	0.0503234	0.85464	-0.0120307	0.975895	0.0541599	0.999746	-0.0789322	0.842541	-0.00751301	0.952118	-0.00160903	0.994611
PPM1M	132160	MTN-007	0.387083	0.0314248	-0.0552167	0.89549	0.0547682	0.88165	-0.00344024	0.999746	0.113352	0.761747	0.020302	0.868754	-0.00930107	0.97167
PPFIBP2	8495	MTN-007	0.355991	0.0175749	-0.00693562	0.983167	0.0595367	0.807445	-0.00410913	0.999746	0.0691054	0.812068	0.000293962	0.998022	0.0513316	0.744823
PPCS	79717	MTN-007	0.416956	0.020929	-0.109966	0.66592	-0.155196	0.445812	-0.112608	0.999746	-0.0489407	0.868956	-0.07196	0.462891	-0.0158835	0.951444
POR	5447	MTN-007	-0.515269	0.00406519	-0.0784739	0.737604	-0.233825	0.49343	-0.126144	0.999746	-0.112831	0.811051	0.0411914	0.601625	0.0444393	0.713757
POLR3B	55703	MTN-007	0.538794	0.00195095	0.0985769	0.667457	-0.0814314	0.790982	0.027049	0.999746	-0.0306893	0.947718	-0.0122371	0.863223	-0.0237131	0.789043
POLR3A	11128	MTN-007	-0.416635	0.00376001	0.164059	0.443879	-0.104579	0.596003	0.157481	0.999746	-0.0630434	0.816083	-0.0317797	0.568818	-0.0213162	0.832061
POLR2C	5432	MTN-007	-0.333053	0.0335177	0.0222079	0.952385	-0.13879	0.668336	-0.0438758	0.999746	-0.0294521	0.945893	-0.0547593	0.380323	-0.0387813	0.724456
POLR1B	84172	MTN-007	-0.324614	0.0198963	0.195011	0.442622	-0.0641122	0.851736	0.24343	0.999746	-0.209158	0.434733	-0.0308987	0.607712	-0.0257207	0.692834
POLD2P1	391811	MTN-007	0.387146	0.00335873	0.0175879	0.947794	0.0484411	0.828713	0.0279486	0.999746	-0.0414094	0.888471	0.026486	0.86032	-0.0239615	0.921851
POFUT1	23509	MTN-007	-0.836141	0.0225539	-0.264928	0.320834	-0.0229363	0.932233	-0.128518	0.999746	-0.0492711	0.873224	0.00340475	0.973935	0.0225493	0.844464
PODXL2	50512	MTN-007	-0.442989	0.00516927	0.0250156	0.945902	0.0345365	0.897949	0.0401537	0.999746	-0.028439	0.939205	-0.0094837	0.894105	0.000126253	0.999201
PNRC2	55629	MTN-007	0.28808	0.0202161	0.0106451	0.963551	-0.0557113	0.812816	-0.0498475	0.999746	0.0178381	0.961725	-0.0289752	0.688138	0.0332536	0.794394
PNPLA2	57104	MTN-007	-0.687288	0.0030579	-0.152036	0.525624	-0.0765114	0.786598	-0.193551	0.999746	-0.0549796	0.887787	0.0562662	0.574386	0.027285	0.891765
PNKP	11284	MTN-007	-0.351971	0.0115955	-0.0526484	0.786576	-0.0343891	0.895962	-0.118938	0.999746	-0.123663	0.555675	-0.0132251	0.877223	-0.00466897	0.98105
PMPCB	9512	MTN-007	0.470116	0.00189368	0.0285735	0.915056	0.126988	0.604444	-0.0191291	0.999746	0.0267556	0.949464	0.00245598	0.982514	0.010821	0.949819
PMP22	5376	MTN-007	0.777785	0.000404236	0.104295	0.727798	0.677431	0.347022	0.220344	0.999746	0.583335	0.31619	0.00860235	0.908394	-0.0335137	0.815263
PMM2	5373	MTN-007	-0.361482	0.0333717	0.0850063	0.701133	0.0188831	0.943657	0.117293	0.999746	-0.169669	0.332304	-0.0688813	0.43952	-0.038052	0.823817
PLSCR3	57048	MTN-007	0.502914	0.0106437	-0.0305231	0.933468	0.107196	0.659088	0.00826893	0.999746	-0.0329398	0.936894	-0.0166294	0.920912	-0.0317273	0.88867
PLS3	5358	MTN-007	0.579706	0.0173973	-0.0651164	0.795384	-0.214375	0.552381	-0.0397876	0.999746	-0.106164	0.839955	0.0136687	0.872711	0.0375747	0.701352
PLLP	51090	MTN-007	-0.375727	0.0361538	-0.0310891	0.93204	-0.124291	0.725222	-0.065229	0.999746	-0.0764787	0.883621	0.0427815	0.794226	0.096442	0.625782
PLEKHG6	55200	MTN-007	-0.524791	0.0116789	-0.0880037	0.802665	-0.237644	0.414634	-0.151155	0.999746	-0.167329	0.514218	0.0217268	0.889025	0.0372487	0.85388
PLEKHB2	55041	MTN-007	-1.01958	0.000883342	0.25283	0.672778	-0.228866	0.491068	0.260541	0.999746	-0.287857	0.332304	-0.0578227	0.759759	-0.0440614	0.890033
PLEKHA5	54477	MTN-007	0.322503	0.0322952	-0.119478	0.588939	-0.0298254	0.934416	-0.0491668	0.999746	0.112552	0.73384	-0.0135257	0.885344	0.0224252	0.855493
PLEKHA2	59339	MTN-007	0.429821	0.0332058	-0.0670904	0.808568	-0.0427406	0.881662	-0.133297	0.999746	0.0160512	0.970749	0.116723	0.474826	-0.0500279	0.681603
PLEKHA1	59338	MTN-007	-0.539476	0.0295791	0.050369	0.84834	-0.129374	0.820053	-0.0914732	0.999746	-0.231481	0.665172	-0.0515698	0.60955	-0.0150331	0.951058
PLEC	5339	MTN-007	-0.633581	0.00234678	0.104012	0.707264	-0.224707	0.491068	0.0485889	0.999746	-0.14642	0.583184	0.0165898	0.858846	0.0407837	0.706761
PLA2G4C	8605	MTN-007	0.589495	0.00310519	0.231079	0.474525	0.122568	0.609901	0.0802178	0.999746	0.23934	0.270106	0.0350975	0.692817	-0.00448018	0.985348
PKP3	11187	MTN-007	-0.546001	0.0188308	0.21424	0.534384	-0.0961448	0.827654	0.146397	0.999746	-0.0561134	0.847183	0.0171748	0.699143	0.0192219	0.770171
PKNOX1	5316	MTN-007	0.301391	0.0375862	0.0402104	0.890161	0.0483774	0.838019	0.204773	0.999746	-0.00548026	0.989048	-0.016327	0.603667	-0.0153955	0.758929
PKIA	5569	MTN-007	0.359495	0.0273771	0.154371	0.561204	-0.0835715	0.802279	0.0131579	0.999746	0.157885	0.560402	0.00970235	0.921648	-0.0337801	0.66886
PITPNM1	9600	MTN-007	-0.48431	0.00242719	0.0838931	0.755903	-0.0690526	0.868992	-0.127408	0.999746	-0.127646	0.76558	0.0103499	0.93185	-0.0119728	0.950858
PI4KA	5297	MTN-007	0.445968	0.00318747	-0.0362368	0.895035	0.14142	0.564004	-0.0642596	0.999746	0.103936	0.719594	0.0652522	0.325159	0.0518279	0.65294
PHGDH	26227	MTN-007	0.641228	0.00238924	-0.0860454	0.804612	0.00507663	0.992387	0.0463485	0.999746	0.0880367	0.863566	0.118515	0.420579	-0.062385	0.825092
PHF12	57649	MTN-007	-0.362649	0.0174187	0.108906	0.62774	0.108833	0.670592	0.0237962	0.999746	0.130695	0.623164	-0.0487031	0.267	-0.0153034	0.884652
PHF11	51131	MTN-007	0.432532	0.000703078	0.158534	0.585459	0.0914051	0.787716	0.052324	0.999746	-0.0881174	0.797459	-0.0565191	0.504415	-0.0768004	0.549469
PHB2	11331	MTN-007	-0.302114	0.0226511	-0.125138	0.468959	-0.060793	0.762965	-0.103643	0.999746	-0.0865149	0.671648	-0.0162643	0.873446	0.00644115	0.976433
PGRMC2	10424	MTN-007	0.429791	0.0062198	-0.0748597	0.67161	0.0410214	0.87357	-0.00409515	0.999746	0.143763	0.467443	-0.0252844	0.84573	0.0336119	0.850518
PGAP6	58986	MTN-007	-0.65556	0.000184656	-0.0893686	0.669444	-0.0937964	0.751063	-0.109954	0.999746	-0.108607	0.746339	-0.0233357	0.804754	0.0114533	0.951151
PGAM1P8	440043	MTN-007	0.37245	0.000984037	0.238983	0.356324	0.0446693	0.883012	0.0434506	0.999746	0.0194525	0.965807	0.00353407	0.984142	0.00293889	0.99381
PEX2	5828	MTN-007	0.400592	0.0251617	-0.0692722	0.785864	-0.0113867	0.969092	0.0129925	0.999746	0.0140217	0.971301	-0.0173118	0.825393	0.0126893	0.924144
PEX16	9409	MTN-007	-0.324957	0.02904	0.0436202	0.828712	0.111749	0.578771	-0.05693	0.999746	0.0474597	0.87392	0.0539601	0.405862	0.059574	0.573008
PELP1	27043	MTN-007	-0.363679	0.0356298	-0.0159676	0.940675	0.0189604	0.943535	0.0240828	0.999746	-0.0507788	0.86009	0.0077965	0.94503	-0.0359892	0.760246
PELI1	57162	MTN-007	0.404052	0.0332546	0.106582	0.756842	-0.0349731	0.947878	0.132458	0.999746	0.0466422	0.944536	-0.0560575	0.417992	-0.0526667	0.642546
PEBP1	5037	MTN-007	-0.359343	0.028623	0.0834222	0.648483	-0.0185829	0.957206	0.0679101	0.999746	0.0769518	0.823117	0.0676483	0.37614	0.0486921	0.718882
PEA15	8682	MTN-007	0.464912	0.00582739	-0.0146402	0.965816	0.030213	0.926791	0.0882827	0.999746	0.0325103	0.939205	-0.0312101	0.834326	-0.0716272	0.684967
PDPR	55066	MTN-007	-0.559859	0.00898839	-0.134648	0.679844	-0.0607767	0.876442	0.136702	0.999746	0.0183024	0.974649	-0.0402969	0.422237	-0.040699	0.622945
PDPN	10630	MTN-007	0.52983	0.00507792	0.168212	0.624104	0.114207	0.725565	0.188669	0.999746	0.205833	0.480038	-0.0640335	0.580388	-0.0929996	0.589199
PDK1	5163	MTN-007	0.239748	0.0480074	0.105647	0.547651	0.0241692	0.929731	0.0616402	0.999746	0.0172398	0.964297	-0.0042379	0.933869	-0.0100511	0.875736
PDHA1	5160	MTN-007	-0.311079	0.027125	0.0857118	0.635235	0.0511596	0.826798	0.0531999	0.999746	-0.0764605	0.754134	0.0364157	0.642325	0.0582827	0.601621
PDGFD	80310	MTN-007	0.370926	0.0385098	-0.162225	0.610351	0.0497409	0.934697	-0.112678	0.999746	0.26302	0.573164	0.028602	0.821355	-0.0269436	0.890952
PDGFC	56034	MTN-007	0.370076	0.030527	-0.0569475	0.842738	0.0662076	0.828336	0.0239398	0.999746	0.196922	0.406325	-0.016589	0.8624	-0.035689	0.753494
PDE9A	5152	MTN-007	-0.994254	0.00661479	-0.169626	0.703945	0.194909	0.580571	-0.0521922	0.999746	0.296529	0.353101	-0.0315679	0.852651	-0.102931	0.805105
PDCD7	10081	MTN-007	-0.490998	0.010935	-0.0699898	0.882995	-0.0637032	0.822209	0.0354934	0.999746	-0.0766108	0.816083	-0.0457358	0.571739	0.0403019	0.86955
PCYOX1	51449	MTN-007	-0.932377	0.00132143	-0.140369	0.727798	-0.190075	0.693938	0.0590982	0.999746	-0.145463	0.823131	-0.104312	0.46926	-0.0342454	0.918846
PCSK7	9159	MTN-007	-0.310605	0.0490044	-0.0294675	0.908911	-0.0906276	0.708687	-0.0106414	0.999746	-0.0949775	0.73885	0.0367693	0.64438	0.0562396	0.622945
PCSK1N	27344	MTN-007	-0.474709	0.00718523	-0.25267	0.478158	NA	NA	-0.13043	0.999746	NA	NA	-0.00334763	0.975686	-0.000498667	0.997596
PCNX3	399909	MTN-007	-0.458882	0.00959415	-0.0364169	0.899967	-0.0561983	0.837634	-0.0737449	0.999746	-0.133185	0.560085	-0.0196588	0.816355	-0.0207801	0.867089
PCNP	57092	MTN-007	0.346995	0.03697	-0.00631971	0.979414	-0.0836496	0.644602	0.0419319	0.999746	-0.00675663	0.984845	-0.000582754	0.994665	-0.0120633	0.933762
PCMT1	5110	MTN-007	0.236346	0.0464284	0.0919499	0.561649	0.063144	0.747364	0.0219515	0.999746	0.0811032	0.704234	-0.0158355	0.855619	-0.0166026	0.902012
PCM1	5108	MTN-007	0.473376	0.00964276	0.0661171	0.717551	-0.0215232	0.953849	-0.0659742	0.999746	0.141563	0.346699	-0.0352807	0.642043	-0.0314236	0.797643
PCK2	5106	MTN-007	-0.413053	0.0225236	0.0565506	0.91525	-0.142704	0.514967	-0.0515725	0.999746	-0.129896	0.55276	0.0697547	0.423228	0.0742882	0.601621
PCID2	55795	MTN-007	0.363827	0.00280506	0.055464	0.790195	0.0207875	0.953849	0.0439235	0.999746	-0.0330612	0.940502	0.00253351	0.982589	-0.0101188	0.957623
PCGF6	84108	MTN-007	0.365267	0.0122905	0.14207	0.567688	-0.0474535	0.882161	0.0995012	0.999746	-0.0756519	0.842215	0.00885781	0.854784	0.012792	0.925887
PCGF2	7703	MTN-007	-0.322325	0.0117871	-0.162158	0.495454	0.0982258	0.762965	-0.0068713	0.999746	0.126973	0.714594	-0.0221553	0.758261	-0.000768698	0.996719
PC	5091	MTN-007	-0.518362	0.0108033	0.113741	0.643267	-0.0656148	0.819405	-0.160712	0.999746	-0.103081	0.719594	-0.0156682	0.874185	0.0666479	0.497089
PAX8	7849	MTN-007	-0.258069	0.0322177	-0.16678	0.548321	0.118601	0.6258	-0.136315	0.999746	0.0668068	0.850686	0.0192559	0.577837	-0.00442622	0.960533
PARN	5073	MTN-007	0.362473	0.0363877	-0.0344282	0.822839	-0.0665907	0.766931	-0.064508	0.999746	-0.018914	0.957482	0.0243573	0.702641	0.0353365	0.687526
PAQR4	124222	MTN-007	0.376811	0.027379	0.110326	0.725663	-0.0240734	0.954558	-0.0180409	0.999746	-0.220462	0.437	0.0777556	0.400429	0.0185474	0.935591
PAPOLA	10914	MTN-007	0.409895	0.00297281	0.110788	0.637042	0.0101897	0.974851	-0.0283492	0.999746	0.0143814	0.97274	-0.0127033	0.917142	-0.0264509	0.85964
PAPLN	89932	MTN-007	0.501171	0.0395174	0.214119	0.570826	0.0162652	0.97129	-0.134934	0.999746	0.148692	0.676356	0.0827005	0.307087	0.0189444	0.925887
PANK2	80025	MTN-007	0.313578	0.0426869	0.226643	0.323807	0.0599864	0.876686	0.120913	0.999746	0.0609227	0.833957	-0.0450276	0.512651	-0.0390934	0.726726
PAM	5066	MTN-007	0.438253	0.000654475	-0.0449884	0.8565	0.230746	0.63838	0.05177	0.999746	0.315557	0.496813	0.00385389	0.975686	0.0330714	0.799584
PAK4	10298	MTN-007	-0.348768	0.0174187	-0.195056	0.27438	-0.159287	0.578069	-0.0856431	0.999746	-0.112404	0.748521	0.0286783	0.784453	0.0751445	0.548435
PAIP2	51247	MTN-007	0.406983	0.0209372	0.0876884	0.701313	0.0660583	0.750421	0.154982	0.999746	0.0940931	0.656077	0.0105337	0.890269	0.0132247	0.959439
PAIP1	10605	MTN-007	0.332633	0.0128779	0.0886869	0.725559	0.0745527	0.81672	0.0647383	0.999746	0.0417157	0.928503	0.0148179	0.682544	-0.0146524	0.889563
PAFAH2	5051	MTN-007	-0.351425	0.048527	-0.019412	0.940873	-0.151409	0.532965	0.0232141	0.999746	-0.0201993	0.964675	-0.0199788	0.863487	0.0199085	0.914585
P4HTM	54681	MTN-007	0.370269	0.0239024	-0.201854	0.433818	0.179485	0.46485	-0.0672703	0.999746	0.147957	0.514218	0.0505799	0.539556	0.0699542	0.575465
OTUB1	55611	MTN-007	-0.562683	0.00104755	-0.0703335	0.726655	-0.181747	0.552593	-0.0255308	0.999746	-0.12924	0.722719	0.0506406	0.2194	0.0245099	0.770407
OSTC	58505	MTN-007	0.314416	0.0339105	0.166085	0.61625	0.21761	0.657861	0.0272806	0.999746	-0.0964845	0.846918	-0.0775205	0.414593	-0.0489556	0.816998
OSGEP	55644	MTN-007	0.392664	0.0044755	-0.0626982	0.736324	0.0305506	0.91724	-0.0284892	0.999746	0.022287	0.956089	0.0525699	0.321946	0.0366399	0.704464
ORMDL3	94103	MTN-007	-0.409634	0.00879907	-0.205141	0.379564	0.00724941	0.988426	0.0183572	0.999746	0.0293352	0.964394	0.0118665	0.918222	-0.0139896	0.935591
ORMDL2	29095	MTN-007	-0.332103	0.0132205	0.0726941	0.776262	-0.0779114	0.683686	0.159834	0.999746	-0.196259	0.232935	-0.0749316	0.203679	0.00236923	0.991972
OIP5	11339	MTN-007	0.492758	0.0270361	0.0728358	0.894571	-0.104071	0.808281	-0.192834	0.999746	0.0314495	0.963774	0.131632	0.229128	0.0697955	0.746731
OGFOD3	79701	MTN-007	-0.294717	0.0187269	0.13491	0.599899	0.16966	0.477586	0.194934	0.999746	-0.108276	0.708106	-0.0351188	0.569677	0.0152955	0.853579
OGDH	4967	MTN-007	-0.45185	0.0148152	0.139304	0.607319	-0.0670127	0.84571	0.186129	0.999746	-0.135002	0.675545	0.0320688	0.792421	0.0227273	0.914791
OGA	10724	MTN-007	0.383089	0.0185305	0.0636937	0.870106	0.0431055	0.925228	-0.0322768	0.999746	0.158957	0.683689	0.0880563	0.334742	0.0649308	0.68862
OCEL1	79629	MTN-007	-0.340205	0.0204622	-0.196436	0.369016	0.0505186	0.841866	-0.0189638	0.999746	-0.0400572	0.906439	-0.0276741	0.775077	0.0101979	0.960663
OAS2	4939	MTN-007	0.671242	0.0314813	0.215082	0.608761	0.100224	0.90838	0.0602203	0.999746	0.0535527	0.965666	0.166208	0.581851	-0.0227735	0.652883
OAF	220323	MTN-007	-0.41735	0.0236659	-0.164059	0.442047	0.356036	0.528477	-0.0828059	0.999746	0.396594	0.454484	0.0593782	0.691142	0.109758	0.583723
NUP107	57122	MTN-007	0.448426	0.00130436	0.13449	0.518245	0.0587263	0.854089	-0.0431934	0.999746	-0.0206394	0.966189	0.0277583	0.738977	-0.033181	0.783679
NR1H2	7376	MTN-007	-0.505851	0.000703078	-0.264013	0.311874	-0.201663	0.612115	-0.0557471	0.999746	-0.181756	0.683918	-0.0145418	0.858504	-0.0343485	0.71728
NPIPB5	100132247	MTN-007	-0.745659	0.0152219	-0.264833	0.751115	0.00222343	0.996633	-0.0989578	0.999746	0.0246183	0.968045	-0.03739	0.829861	-0.0651216	0.766945
NOXO1	124056	MTN-007	-0.493977	0.0117583	-0.0966326	0.691453	-0.285925	0.397685	-0.157043	0.999746	-0.0660656	0.894301	0.107408	0.284945	0.145872	0.384333
NOTCH3	4854	MTN-007	0.464039	0.0109041	-0.147592	0.707264	-0.127921	0.736261	0.0799649	0.999746	-0.0179243	0.978891	0.0394068	0.520563	0.0381029	0.702947
NMNAT3	349565	MTN-007	0.363709	0.0440338	-0.0913694	0.741062	-0.0227868	0.944879	-0.0319851	0.999746	0.0304808	0.943046	-0.00953206	0.867786	0.0102303	0.910665
NME7	29922	MTN-007	0.316403	0.0408825	0.121703	0.645016	0.0538357	0.88243	0.0977463	0.999746	0.0455573	0.928503	-0.0366436	0.247238	-0.023097	0.701876
NME6	10201	MTN-007	-0.368008	0.00966091	0.0663496	0.823731	-0.170271	0.514967	0.117705	0.999746	-0.159158	0.413908	-0.0274808	0.590566	-0.0460541	0.649689
NLRX1	79671	MTN-007	0.438748	0.00173745	-0.218554	0.45424	-0.205193	0.424377	-0.0385266	0.999746	-0.185757	0.697892	0.059975	0.265207	0.0645289	0.490201
NKIRAS2	28511	MTN-007	-0.243457	0.0126873	-0.106719	0.588003	0.00231225	0.995089	0.0675074	0.999746	-0.00193108	0.997523	0.0228012	0.548779	-0.0161453	0.745907
NINJ2	4815	MTN-007	0.325272	0.0176075	0.223959	0.407034	0.0494423	0.928251	0.204982	0.999746	0.189487	0.683918	0.0798419	0.110341	0.0290206	0.795506
NID2	22795	MTN-007	0.303825	0.0249822	0.125483	0.551134	NA	NA	0.0931116	0.999746	NA	NA	0.0191266	0.748021	0.0207319	0.816923
NICOL1	401115	MTN-007	0.512026	0.0115117	-0.108697	0.759026	0.0776138	0.789328	-0.140735	0.999746	0.253244	0.437137	-0.0181739	0.744998	-0.0382914	0.589199
NIBAN2	64855	MTN-007	-0.471572	0.00719333	-0.115324	0.551134	-0.0943588	0.627433	-0.0693738	0.999746	-0.117397	0.537154	-0.0605488	0.55207	0.0467949	0.788746
NFKBIE	4794	MTN-007	0.535645	0.010935	0.0717565	0.80393	0.0643148	0.863873	0.0447618	0.999746	-0.0727856	0.878961	0.0463857	0.525616	0.0323168	0.802101
NFIX	4784	MTN-007	-0.563526	0.0399934	-0.143835	0.52952	-0.0471247	0.898798	-0.0704316	0.999746	-0.00443965	0.993909	-0.0438944	0.683479	-0.00913253	0.974202
NFATC2IP	84901	MTN-007	-0.381055	0.0362462	0.131415	0.510424	0.130615	0.514967	-0.180408	0.999746	-0.123391	0.771625	-0.0147386	0.835531	0.0354323	0.570892
NEMP1	23306	MTN-007	0.399512	0.00778017	0.102499	0.676374	0.16815	0.397685	-0.143166	0.999746	0.257611	0.1472	0.0650181	0.177215	0.0369402	0.616272
NELFB	25920	MTN-007	-0.443274	0.0133493	-0.0438589	0.784646	0.180315	0.492987	0.0816477	0.999746	0.256892	0.292946	0.0543733	0.390461	0.0317911	0.789672
NEK1	4750	MTN-007	0.326932	0.0432012	0.00728862	0.98359	0.046551	0.890731	-0.0128041	0.999746	0.18214	0.480038	-0.0326126	0.538639	-0.0448462	0.57792
NDUFV3	4731	MTN-007	0.287113	0.0391691	0.0479583	0.874748	0.144691	0.574731	0.146221	0.999746	-0.0503936	0.899127	0.0107876	0.856558	0.0174802	0.881035
NDUFB8	4714	MTN-007	0.269636	0.0181493	-0.0263067	0.876291	0.00671486	0.979078	-0.00725968	0.999746	0.00480589	0.989286	0.0240665	0.811516	0.0202227	0.903368
NDUFA13	51079	MTN-007	-0.354912	0.0207795	-0.0302507	0.920825	-0.0158221	0.975301	0.0264774	0.999746	-0.0167675	0.979822	0.0582383	0.516061	0.0823089	0.540707
NDRG3	57446	MTN-007	-0.257007	0.0263303	0.0301069	0.889846	0.129319	0.700342	0.0548245	0.999746	0.216729	0.480038	0.00429485	0.962598	-0.0152151	0.902308
NDNF	79625	MTN-007	0.422356	0.0282591	-0.292457	0.302836	0.0966813	0.797447	-0.263176	0.999746	0.284728	0.338174	-0.0299448	0.734536	-0.0248664	0.85964
NCR3LG1	374383	MTN-007	-0.542344	0.00512222	-0.116714	0.70894	-0.0878825	0.657696	0.0765882	0.999746	-0.0730748	0.763751	-0.0144841	0.906758	-0.00665444	0.97926
NCALD	83988	MTN-007	0.331805	0.019985	0.130435	0.501516	-0.050639	0.893449	0.0720929	0.999746	0.0640557	0.896057	-0.0150698	0.850655	-0.0101566	0.942237
NAPRT	93100	MTN-007	0.515838	0.0164239	0.00939182	0.97759	0.0625089	0.848861	-0.010418	0.999746	-0.0914104	0.805342	0.0413424	0.764946	0.0493481	0.805105
NAP1L4	4676	MTN-007	-0.304405	0.0499824	0.0747308	0.678386	-0.0252479	0.914691	-0.0224466	0.999746	0.0184437	0.95416	0.0506813	0.589444	0.0038111	0.989676
NAGLU	4669	MTN-007	-0.38427	0.00455373	-0.0395342	0.879966	-0.0342803	0.932233	-0.105859	0.999746	0.0206051	0.971172	0.00520675	0.969001	-0.00517671	0.984379
NACAD	23148	MTN-007	0.291181	0.0465381	-0.0910017	0.785838	0.353116	0.367249	0.0430584	0.999746	0.291255	0.361442	-0.0132746	0.828637	-0.0184278	0.824585
MZB1	51237	MTN-007	-0.507679	0.0286542	-0.367397	0.42242	-0.0289474	0.970885	-0.109017	0.999746	-0.0390932	0.969683	-0.0198594	0.749041	-0.0493346	0.517732
MYO1D	4642	MTN-007	-0.367451	0.0425365	-0.051422	0.801853	-0.0766102	0.722598	-0.0945697	0.999746	-0.0445347	0.889771	0.074888	0.471812	0.0791456	0.634692
MYO1C	4641	MTN-007	-0.76284	0.00136341	-0.0139923	0.955719	-0.0855459	0.789548	0.0533622	0.999746	-0.0991096	0.772875	0.0116967	0.874065	0.0141815	0.951444
MYCBP	26292	MTN-007	0.303	0.0290493	0.139233	0.600936	-0.0364823	0.906845	0.0446484	0.999746	-0.0393444	0.924494	-0.0113708	0.834872	0.00857559	0.925887
MYBL1	4603	MTN-007	0.269569	0.0369005	NA	NA	NA	NA	NA	NA	NA	NA	0.0360396	0.706205	-0.00170709	0.994854
MXRA5	25878	MTN-007	0.497918	0.0333829	0.00391404	0.994061	0.236288	0.632725	0.182338	0.999746	0.221883	0.693944	-0.00579636	0.977736	-0.0492366	0.825276
MX1	4599	MTN-007	0.908188	0.0175749	0.408479	0.442047	0.193385	0.676305	0.0296649	0.999746	0.183981	0.736721	0.350804	0.406043	0.144105	0.870213
MUC4	4585	MTN-007	-0.608735	0.010063	0.104206	0.569287	-0.132382	0.612902	0.103802	0.999746	-0.12429	0.669422	-0.0183229	0.532171	0.012209	0.891423
MUC12	10071	MTN-007	-0.626486	0.0181396	-0.0147101	0.978881	NA	NA	-0.183129	0.999746	NA	NA	-0.0327642	0.700766	0.145382	0.646782
MTMR14	64419	MTN-007	0.363915	0.00668697	0.0732729	0.733082	0.175348	0.514967	-0.0680779	0.999746	-0.0369968	0.91147	0.0899349	0.159379	0.0387221	0.774494
MTCH1	23787	MTN-007	0.325361	0.000703078	0.0448255	0.812239	0.145508	0.52844	0.0462155	0.999746	0.0778982	0.805202	-0.0225877	0.832544	0.0118195	0.954097
MSRB2	22921	MTN-007	0.384335	0.0154521	-0.101029	0.585995	0.0209632	0.951531	0.0348216	0.999746	0.0744621	0.835533	0.0251133	0.757877	0.0637418	0.521846
MSRB1	51734	MTN-007	-0.430233	0.0117871	0.0906971	0.681505	0.0386569	0.934416	0.00579357	0.999746	-0.0404258	0.947718	0.000127413	0.999174	0.0650041	0.71728
MSH6	2956	MTN-007	0.3309	0.037781	0.329425	0.150379	-0.050847	0.868992	0.024181	0.999746	-0.0910671	0.780284	-0.0221277	0.892585	-0.106587	0.525289
MSH3	4437	MTN-007	-0.513752	0.011714	-0.0554502	0.856096	-0.106258	0.641839	-0.0661499	0.999746	-0.120598	0.61504	-0.026448	0.706254	0.0348336	0.869721
MSANTD2	79684	MTN-007	0.307765	0.0373035	-0.0885149	0.795384	-0.0332589	0.918941	-0.0248689	0.999746	0.0105271	0.982794	-0.0217133	0.625769	0.0247382	0.7118
MRPS6	64968	MTN-007	0.266688	0.0115117	0.0411139	0.829552	0.0351276	0.877669	0.00317699	0.999746	-0.00601108	0.987154	0.0580269	0.422329	0.00315422	0.990102
MRPS21	54460	MTN-007	0.354332	0.0451536	0.023442	0.944572	0.142381	0.556282	0.037076	0.999746	0.157106	0.49654	0.0604604	0.395408	0.00950442	0.947032
MRPL57	78988	MTN-007	-0.399917	0.0173973	-0.0168906	0.963448	-0.0494809	0.858306	0.0197837	0.999746	-0.0386663	0.919726	-0.022155	0.640517	0.0304694	0.891765
MRPL52	122704	MTN-007	0.434287	0.000703078	0.18196	0.481122	0.0545833	0.80465	0.121997	0.999746	-0.0322691	0.918619	0.0479688	0.542277	-0.0120602	0.925887
MRPL2	51069	MTN-007	-0.490917	0.0108643	-0.108403	0.622061	-0.0567565	0.898897	-0.0553545	0.999746	-0.103983	0.839955	-0.00586275	0.95223	-0.0145802	0.913395
MRPL12	6182	MTN-007	-0.508156	0.010935	-0.0352101	0.927264	-0.0720327	0.846657	0.0330482	0.999746	-0.220574	0.444368	-0.0390156	0.629182	-0.0384551	0.761574
MRM3	55178	MTN-007	0.323891	0.0207795	-0.108596	0.515538	-0.01309	0.964353	-0.0131011	0.999746	-0.0777976	0.780338	0.0613569	0.208655	0.00397437	0.983395
MPST	4357	MTN-007	-0.565206	0.00966091	-0.273874	0.332337	-0.15013	0.693938	-0.184662	0.999746	0.047339	0.901022	0.0736409	0.508054	0.046054	0.823817
MORC3	23515	MTN-007	0.384378	0.0373035	NA	NA	NA	NA	NA	NA	NA	NA	-0.0145496	0.804357	-0.00651213	0.957395
MOK	5891	MTN-007	0.322962	0.0463481	-0.181979	0.502374	0.0334194	0.922291	-0.107441	0.999746	0.0752445	0.842858	-0.0185509	0.783319	-0.00714138	0.960286
MOGAT3	346606	MTN-007	-0.359548	0.0475387	-0.0869201	0.795384	NA	NA	-0.0315463	0.999746	NA	NA	0.0185399	0.796596	0.0199449	0.849722
MOGAT2	80168	MTN-007	-0.41379	0.0442374	0.00507556	0.988152	NA	NA	-0.103952	0.999746	NA	NA	0.0112063	0.905126	0.0335379	0.748383
MOB2	81532	MTN-007	-0.307228	0.0169617	-0.32116	0.080778	-0.13891	0.62443	-0.0999384	0.999746	-0.154036	0.59611	-0.0187289	0.806588	-0.0159702	0.899545
MMP23B	8510	MTN-007	0.613802	0.000296385	-0.0747903	0.783837	0.567523	0.397685	-0.150089	0.999746	0.836269	0.1472	0.0486201	0.464295	-0.016924	0.835338
MMP12	4321	MTN-007	0.956905	0.0207839	0.513697	0.363477	NA	NA	0.15652	0.999746	NA	NA	-0.135246	0.541081	-0.0569579	0.904177
MME	4311	MTN-007	0.43583	0.0259306	0.172697	0.582788	0.362747	0.367249	-0.0394758	0.999746	0.389766	0.208131	0.0509795	0.560799	-0.00727822	0.977543
MLKL	197259	MTN-007	0.345438	0.0381088	0.0928241	0.757858	0.139676	0.53158	-0.0487539	0.999746	0.087489	0.715327	-0.0768996	0.554908	-0.0324796	0.692834
MLF2	8079	MTN-007	-0.399954	0.0153439	-0.0988291	0.618668	-0.0247687	0.934676	0.0221825	0.999746	-0.100889	0.70526	0.0328535	0.71258	0.00810615	0.971941
MKNK2	2872	MTN-007	-0.467148	0.0349207	-0.0671948	0.774531	-0.135551	0.579059	-0.0336424	0.999746	-0.119381	0.656077	-0.0626029	0.70417	0.0336819	0.839076
MISP3	113230	MTN-007	-0.373939	0.036944	-0.190619	0.35864	-0.0146002	0.966234	-0.0469271	0.999746	0.0766749	0.824245	0.0171092	0.863005	0.0411701	0.720691
MIS18BP1	55320	MTN-007	0.66181	0.00318747	0.0474143	0.873117	-0.0523218	0.801112	-0.13577	0.999746	0.0752114	0.729498	0.0696603	0.455104	0.00541702	0.985633
MIR149	406941	MTN-007	-0.317727	0.0450074	NA	NA	NA	NA	NA	NA	NA	NA	0.00539323	0.920004	-0.00383432	0.970422
MID1IP1	58526	MTN-007	-0.643888	2.45964e-05	0.234037	0.379564	0.077647	0.79993	0.0724322	0.999746	-0.121187	0.730601	0.0143424	0.879728	0.00688337	0.972339
MICOS13	125988	MTN-007	-0.308776	0.0260425	-0.026193	0.939067	-0.081852	0.685971	-0.0283017	0.999746	-0.127672	0.491254	0.0043248	0.974371	0.0119821	0.954097
MGRN1	23295	MTN-007	-0.50666	0.030399	-0.0825618	0.736291	0.00601091	0.98517	0.043522	0.999746	0.0148975	0.973178	-0.0238018	0.723729	-0.0380363	0.677682
MGP	4256	MTN-007	0.713029	0.024264	-0.210401	0.551134	0.457779	0.617406	0.089993	0.999746	0.675757	0.428147	-0.0252006	0.904951	-0.0330681	0.908044
MFSD5	84975	MTN-007	-0.311098	0.0110689	-0.0365325	0.861708	-0.136215	0.581739	0.0681183	0.999746	-0.0100417	0.983585	-0.0091664	0.930845	-0.00203481	0.992627
MFSD14CP	84278	MTN-007	-0.850738	0.047957	-0.314181	0.707885	-0.0989569	0.897997	-0.13866	0.999746	-0.0175667	0.988237	-0.00459959	0.991818	-0.0234096	0.980804
MFSD11	79157	MTN-007	-0.691126	0.00157803	-0.144641	0.686501	-0.11952	0.686442	-0.1174	0.999746	-0.0320967	0.948352	-0.0177973	0.910202	0.0345736	0.860089
MFSD10	10227	MTN-007	0.32703	0.0133497	-0.0142873	0.95101	0.0477576	0.868992	-0.0245492	0.999746	0.0601865	0.86834	0.0501809	0.42436	0.0599926	0.547245
MFNG	4242	MTN-007	0.474629	0.0232569	0.0498442	0.931187	0.054754	0.868162	-0.0303807	0.999746	0.136179	0.641664	0.0419479	0.791856	-0.0815536	0.682123
MFAP4	4239	MTN-007	0.489132	0.0190977	-0.259439	0.478158	0.496595	0.482746	0.0459413	0.999746	0.704159	0.249754	0.0517576	0.747104	0.0173689	0.960762
METTL27	155368	MTN-007	-0.364552	0.00909082	-0.205578	0.322593	0.1146	0.64508	-0.0494684	0.999746	0.163195	0.483429	-0.0782441	0.103867	-0.0291194	0.787498
METTL21A	151194	MTN-007	-0.915853	0.0235651	0.314158	0.289094	0.10206	0.599072	0.121961	0.999746	0.124494	0.500877	-0.0115788	0.837414	-0.0402637	0.516945
METRNL	284207	MTN-007	-0.496705	3.56684e-05	-0.15287	0.526552	-0.12527	0.648709	0.0707199	0.999746	-0.178906	0.488945	-0.0236746	0.813488	0.0460772	0.617262
MESP1	55897	MTN-007	0.432457	0.0187159	-0.0516949	0.901516	-0.0420077	0.943546	0.00863465	0.999746	0.240515	0.582066	-0.0123092	0.913799	0.018239	0.912197
MEIOC	284071	MTN-007	-0.299519	0.0475716	NA	NA	NA	NA	NA	NA	NA	NA	NA	NA	NA	NA
MED6	10001	MTN-007	0.374843	0.0101179	-0.0290436	0.882484	-0.0320024	0.88243	-0.048466	0.999746	-0.073889	0.723359	-0.00152921	0.98878	-0.00739973	0.970694
MED25	81857	MTN-007	-0.380851	0.0264615	-0.0475876	0.784428	-0.076367	0.807363	-0.0494474	0.999746	-0.10569	0.754134	0.00464187	0.948751	0.0123091	0.89423
MED22	6837	MTN-007	0.335761	0.0454298	0.101684	0.659008	0.158137	0.566418	0.0729853	0.999746	0.0394935	0.933224	-0.0275935	0.778573	-0.0247893	0.772334
MED19	219541	MTN-007	-0.475504	0.000243671	-0.0938522	0.628341	0.123199	0.581739	0.0475636	0.999746	0.00644612	0.9881	-0.0481741	0.428896	-0.0258792	0.825092
MED16	10025	MTN-007	-0.63055	0.00029723	-0.0858437	0.628736	0.0308768	0.892085	0.135894	0.999746	-0.153783	0.513396	-0.0472837	0.430287	-0.0465469	0.635385
MCUB	55013	MTN-007	0.501806	0.036944	0.165975	0.675899	-0.0400382	0.928251	-0.0677472	0.999746	-0.0769185	0.880051	0.0437566	0.832215	-0.0500539	0.86366
MCRIP2	84331	MTN-007	-0.759714	6.16883e-05	0.0566086	0.910776	0.00628344	0.986268	0.067135	0.999746	0.0473151	0.91191	0.093615	0.291754	0.0467271	0.792511
MASTL	84930	MTN-007	0.351701	0.00386599	-0.022469	0.938501	0.0141785	0.964752	-0.119286	0.999746	0.0856165	0.775168	0.0441537	0.23734	0.0222247	0.768616
MARK2	2011	MTN-007	-0.730955	0.00206418	0.238009	0.332868	-0.12466	0.660533	-0.0942444	0.999746	-0.0873099	0.821446	-0.0186422	0.772821	0.00660629	0.959152
MARCKSL1	65108	MTN-007	-0.358246	0.0165212	0.0999491	0.525366	0.139665	0.759408	0.112777	0.999746	0.189378	0.689717	-0.0694148	0.383902	-0.0796218	0.53647
MAPKAPK5-AS1	51275	MTN-007	0.348542	0.034471	-0.0848591	0.702223	0.0389408	0.899672	-0.0324529	0.999746	0.116998	0.669341	0.0587351	0.562038	0.0957655	0.514763
MAPKAPK2	9261	MTN-007	-0.280751	0.030073	-0.0764737	0.678929	-0.0404839	0.907522	0.0111683	0.999746	-0.0325151	0.944731	-0.00580493	0.95937	-0.0336007	0.77589
MAPK3	5595	MTN-007	-0.365596	0.0211165	-0.126171	0.513894	-0.133323	0.621915	-0.0813147	0.999746	0.0192966	0.962953	0.0999152	0.175674	0.0702724	0.622499
MAP7D1	55700	MTN-007	0.283452	0.0361538	-0.0804802	0.775951	-0.0658608	0.890731	0.103196	0.999746	-0.277812	0.443579	-0.0189997	0.871426	-0.0255288	0.880835
MAP3K8	1326	MTN-007	0.417725	0.0446139	0.134177	0.677689	-0.0409462	0.932233	-0.0243257	0.999746	-0.0621112	0.918606	-0.034868	0.809844	-0.0598712	0.746101
MAP3K5	4217	MTN-007	-0.442827	0.0235345	0.0937788	0.701698	-0.0517021	0.918255	0.023615	0.999746	-0.204786	0.621771	-0.0982751	0.225106	-0.0490741	0.766284
MAP2K3	5606	MTN-007	0.42584	0.0402831	0.1972	0.399629	-0.0994183	0.786577	0.0353566	0.999746	-0.253185	0.395076	0.0158124	0.642447	0.0186831	0.7118
MAP1S	55201	MTN-007	-0.334863	0.040531	-0.042863	0.850971	0.00833201	0.98124	-0.0423511	0.999746	0.0143128	0.974649	-0.00622174	0.955227	0.00549031	0.978834
MANBAL	63905	MTN-007	0.400377	0.0321388	0.0537389	0.818769	0.0222169	0.934416	-0.0267512	0.999746	0.0494044	0.864847	-0.0153917	0.63182	-0.0234158	0.613463
MAN2B1	4125	MTN-007	-0.429661	0.00928367	-0.130292	0.691787	-0.00987009	0.981413	0.0568096	0.999746	-0.0714337	0.883848	-0.0378625	0.558538	-0.0509218	0.602034
MAN1A1	4121	MTN-007	0.421978	0.0175749	0.232997	0.369016	0.000429767	0.998797	0.00235361	0.999746	0.039385	0.924594	0.018972	0.837414	-0.0121004	0.941045
MACROD1	28992	MTN-007	-0.549557	0.0138833	-0.200787	0.547651	-0.0749646	0.820979	-0.0128078	0.999746	-0.124916	0.703243	-0.0407539	0.631266	0.0100704	0.963109
LYSMD2	256586	MTN-007	0.449443	0.0240571	0.132859	0.667775	0.0910555	0.734234	0.065035	0.999746	0.0465716	0.910926	-0.0323246	0.838073	-0.0989285	0.578671
LYPLA2	11313	MTN-007	-0.374203	0.0373035	0.109181	0.646047	0.0283612	0.928251	0.0137666	0.999746	-0.0992463	0.721035	0.00250311	0.981951	-0.0138253	0.925887
LYL1	4066	MTN-007	0.763875	0.00813825	0.0936674	0.88438	0.232383	0.585338	-0.000409976	0.999817	0.161864	0.761747	0.105622	0.638273	-0.0438071	0.925887
LUM	4060	MTN-007	0.649403	0.0131559	-0.1101	0.682663	-0.0702263	0.906858	-0.0840796	0.999746	0.585077	0.395476	0.0484707	0.820294	0.0660899	0.724659
LTO1	220064	MTN-007	0.398907	0.0456194	-0.0862465	0.755903	0.105834	0.690263	-0.0216979	0.999746	-0.000363655	0.998959	0.0259225	0.631266	0.0128922	0.905479
LTBR	4055	MTN-007	-0.538439	0.000984037	-0.128389	0.48874	0.04399	0.877565	0.0538171	0.999746	-0.0325638	0.935772	-0.0583932	0.64912	-0.056351	0.781235
LTB	4050	MTN-007	1.25653	0.0190828	0.350094	0.743797	0.152388	0.81322	-0.217138	0.999746	0.0428992	0.966353	0.100441	0.732867	-0.171762	0.810545
LTA	4049	MTN-007	0.505675	0.0375442	0.358007	0.455957	-0.0120964	0.980125	0.0833485	0.999746	-0.0750287	0.885162	0.00306244	0.989011	-0.067237	0.783122
LSR	51599	MTN-007	-0.460318	0.0308556	-0.108626	0.695956	-0.26513	0.513484	-0.310306	0.999746	-0.328881	0.374972	0.0375674	0.668153	0.0300922	0.544559
LSM2	57819	MTN-007	0.410979	0.00674751	0.0360753	0.867734	-0.0753529	0.719854	0.0435141	0.999746	-0.0123232	0.974123	0.0730287	0.374761	0.0204997	0.919446
LSM14A	26065	MTN-007	0.280396	0.0377817	-0.0411812	0.817773	-0.0665171	0.798076	-0.030351	0.999746	-0.00134728	0.998362	0.0364915	0.576399	0.015954	0.909379
LRRFIP1	9208	MTN-007	-0.842974	0.0364495	-0.0826177	0.88751	-0.197674	0.625693	0.0201722	0.999746	-0.166895	0.730712	-0.0788502	0.676751	-0.065392	0.836066
LRRC49	54839	MTN-007	0.331162	0.0151334	0.11372	0.62164	-0.0346211	0.893041	0.0699971	0.999746	-0.0221869	0.950598	-0.0169567	0.755118	0.00557122	0.964407
LRRC42	115353	MTN-007	0.428315	0.0103109	-0.0284469	0.920037	0.0500435	0.858587	-0.0763891	0.999746	-0.115607	0.653304	-0.0666307	0.394718	-0.0138836	0.947567
LRRC20	55222	MTN-007	0.273453	0.0454476	0.124754	0.606975	-0.258394	0.61294	-0.0982594	0.999746	-0.0512282	0.964816	0.0165177	0.851074	0.0107914	0.87603
LRRC17	10234	MTN-007	0.40587	0.0119795	-0.340636	0.328345	0.189521	0.619128	-0.0529723	0.999746	0.492488	0.162183	-0.0497215	0.413075	-0.0138602	0.827523
LRP3	4037	MTN-007	0.593734	0.000724851	-0.13993	0.625338	0.240241	0.46485	-0.0394639	0.999746	0.140378	0.703206	0.0411018	0.571143	0.0482852	0.662052
LRP10	26020	MTN-007	-0.453748	0.00191171	0.0435978	0.819874	-0.129554	0.597059	0.0323986	0.999746	-0.0198799	0.964675	-0.0365995	0.766375	-0.0280113	0.891765
LRCH4	4034	MTN-007	0.71501	0.000729368	-0.212416	0.784007	-0.0332315	0.923838	-0.161057	0.999746	-0.0492011	0.910926	0.0364778	0.687127	0.0178366	0.92097
LPCAT3	10162	MTN-007	-0.406098	0.00966091	-0.120177	0.578753	-0.128778	0.599072	0.00173407	0.999746	-0.0921712	0.762603	-0.0370046	0.684232	0.0103782	0.96208
LOXL4	84171	MTN-007	0.41504	0.00951698	0.0106386	0.977684	0.193011	0.818864	0.198553	0.999746	-0.106744	0.930237	0.00299093	0.967737	0.000394407	0.997078
LONP2	83752	MTN-007	-0.243379	0.047957	0.141095	0.463135	-0.0532305	0.832026	0.0992788	0.999746	-0.108169	0.635721	-0.0402939	0.484095	-0.0439881	0.632076
LOC731542	731542	MTN-007	-0.616569	0.0373035	-0.189225	0.76811	-0.0483315	0.862821	-0.0944944	0.999746	0.0417275	0.912301	-0.0159782	0.794972	-0.0358568	0.952399
LOC730313	730313	MTN-007	-0.937368	0.0383053	-0.234974	0.783126	-0.130037	0.839941	-0.06423	0.999746	-0.0721489	0.937997	-0.00541504	0.990921	-0.0113875	0.991324
LOC730101	730101	MTN-007	0.322324	0.0121192	0.0664794	0.823731	0.0678126	0.787265	-0.0637529	0.999746	0.250596	0.208131	0.0350624	0.489001	0.0102166	0.842262
LOC729580	729580	MTN-007	-0.440964	0.00362775	-0.120632	0.528407	-0.147784	0.555579	-0.0895499	0.999746	-0.0694131	0.850686	-0.0322966	0.672333	0.00830742	0.966453
LOC729439	729439	MTN-007	-0.496794	0.0110599	-0.0647828	0.837297	0.0441806	0.887142	-0.00292677	0.999746	0.0156497	0.974123	0.0433378	0.720399	-0.0164581	0.949819
LOC729090	729090	MTN-007	-0.867985	0.0138743	-0.147429	0.832662	-0.0897334	0.867682	0.0146988	0.999746	0.0183013	0.982963	0.000648079	0.998022	0.0201657	0.974558
LOC728944	728944	MTN-007	-0.256189	0.0488897	-0.120698	0.743764	0.0398494	0.933812	-0.0227525	0.999746	-0.0550127	0.928503	0.0383035	0.668218	0.0357122	0.80051
LOC728908	728908	MTN-007	-0.641131	0.000703078	0.0319475	0.905294	0.0144065	0.963984	0.110971	0.999746	-0.242896	0.248306	0.0105225	0.931132	0.00790252	0.972339
LOC728903	728903	MTN-007	-1.13334	0.0108033	-0.304713	0.733082	-0.134516	0.834606	-0.136552	0.999746	-0.0523601	0.956532	0.0557535	0.87568	0.0106977	0.989716
LOC728809	728809	MTN-007	-1.00737	0.0294314	-0.29283	0.751038	-0.0697446	0.928451	-0.0162176	0.999746	-0.00313389	0.998773	0.0302271	0.957156	-0.00195999	0.998528
LOC728787	728787	MTN-007	-0.348726	0.0140626	0.20437	0.44335	-0.0858154	0.70835	0.0607994	0.999746	-0.117627	0.615982	-0.00522249	0.936597	0.00625077	0.955603
LOC728565	728565	MTN-007	-0.444128	0.0361	0.0550891	0.899208	-0.0436745	0.892731	0.137099	0.999746	0.0157181	0.974123	-0.0166256	0.852374	-0.0269142	0.817995
LOC728291	728291	MTN-007	0.233971	0.0388856	0.137098	0.560033	0.0414027	0.883427	0.0527163	0.999746	0.0243878	0.951424	-0.0128304	0.838255	-0.00420165	0.97613
LOC727825	727825	MTN-007	-0.276582	0.0403597	-0.106548	0.628341	-0.157451	0.620184	-0.00461001	0.999746	-0.126343	0.742862	0.0267549	0.59256	0.0284586	0.713641
LOC727755	727755	MTN-007	0.27148	0.0178791	NA	NA	NA	NA	NA	NA	NA	NA	-0.0145383	0.690775	-0.0131261	0.823817
LOC654042	654042	MTN-007	-0.25565	0.0397352	-0.0884321	0.729474	-0.0253517	0.931258	0.0129648	0.999746	0.038552	0.917644	0.0314102	0.358036	0.0221098	0.71728
LOC653972	653972	MTN-007	-0.393085	0.0123411	0.00036669	0.999069	-0.121851	0.604444	-0.0247427	0.999746	-0.189036	0.378222	0.00521828	0.967073	-0.023529	0.880835
LOC653941	653941	MTN-007	0.263196	0.0351321	NA	NA	0.0515899	0.857553	NA	NA	0.0755235	0.818404	-0.0124597	0.778248	-0.0175729	0.770407
LOC653765	653765	MTN-007	0.265625	0.0254484	0.0670725	0.759026	-0.0843584	0.693938	0.0119646	0.999746	0.0356813	0.918606	0.0212357	0.514263	0.0147428	0.797625
LOC648585	648585	MTN-007	-0.276449	0.0475387	NA	NA	-0.128979	0.751063	NA	NA	-0.0587731	0.928447	NA	NA	NA	NA
LOC648526	648526	MTN-007	-0.69687	0.00378822	-0.0554308	0.826861	0.10622	0.876946	-0.0445398	0.999746	-0.301054	0.60602	0.00824814	0.951384	0.069066	0.582601
LOC647346	647346	MTN-007	0.327074	0.0357019	0.0987189	0.757451	0.051847	0.904566	-0.0431787	0.999746	0.104062	0.826905	-0.0293301	0.732933	-0.00868337	0.966976
LOC645937	645937	MTN-007	-0.309447	0.0164402	0.0984909	0.586072	-0.173911	0.550215	0.0879944	0.999746	-0.242195	0.361442	-0.00944758	0.917347	-0.0168156	0.890729
LOC645895	645895	MTN-007	-0.634154	0.00847547	-0.14969	0.805135	-0.0266023	0.955407	-0.0855442	0.999746	-0.00753973	0.992195	0.0249654	0.923697	0.00735461	0.989565
LOC644528	644528	MTN-007	0.249168	0.035266	0.00421626	0.988152	-0.0828239	0.782935	0.0198995	0.999746	-0.0473156	0.91602	0.0295113	0.484424	0.0192436	0.80051
LOC643509	643509	MTN-007	-0.564863	0.0266801	-0.116211	0.840164	-0.0305623	0.944143	-0.076608	0.999746	0.0187806	0.974649	0.0403935	0.903417	0.00477497	0.994611
LOC642726	642726	MTN-007	-0.402965	0.0175502	-0.149706	0.522774	-0.0906306	0.726512	-0.0567909	0.999746	-0.195341	0.389819	0.0101024	0.833627	0.0232409	0.682123
LOC642653	642653	MTN-007	-0.275056	0.0408206	NA	NA	NA	NA	NA	NA	NA	NA	NA	NA	NA	NA
LOC441087	441087	MTN-007	-0.824854	0.0247585	-0.159383	0.831034	-0.153642	0.761348	-0.0317114	0.999746	-0.161227	0.787388	-0.0604932	0.849593	-0.0311915	0.959439
LOC407835	407835	MTN-007	-0.421779	0.0394849	-0.0393892	0.876291	-0.143809	0.491068	-0.0890913	0.999746	-0.131653	0.498525	0.0359218	0.601943	0.0274682	0.817805
LOC403312	403312	MTN-007	-0.344475	0.0043373	NA	NA	NA	NA	NA	NA	NA	NA	0.00920058	0.829861	0.0114059	0.846346
LOC399900	399900	MTN-007	-0.830269	0.0259306	-0.233358	0.730688	-0.0592006	0.928515	-0.0904358	0.999746	-0.0111675	0.992195	-0.0311294	0.942229	-0.048242	0.939019
LOC389049	389049	MTN-007	-0.3611	0.035266	0.146364	0.622987	0.0733875	0.806168	0.0227824	0.999746	-0.0596853	0.880565	-8.63289e-05	0.998975	-0.0266171	0.764587
LOC100133876	100133876	MTN-007	-0.66966	0.00238924	-0.0913623	0.784646	0.0122375	0.973069	-0.0189169	0.999746	0.0289523	0.947139	0.0275754	0.869492	0.0287273	0.914585
LOC100133772	100133772	MTN-007	-0.85881	0.00394525	-0.116581	0.867257	-0.0401537	0.944413	-0.0576154	0.999746	0.0787145	0.907974	0.0113424	0.975733	0.0185852	0.977543
LOC100133607	100133607	MTN-007	-0.665594	0.0162944	-0.115271	0.836258	-0.110781	0.773484	-0.0185921	0.999746	-0.0304006	0.961725	-0.0263862	0.928205	-0.0466376	0.911937
LOC100133473	100133473	MTN-007	-0.25472	0.0216239	NA	NA	0.052942	0.806973	NA	NA	0.143745	0.406325	-0.0185561	0.582774	-0.0248333	0.625533
LOC100132585	100132585	MTN-007	-0.97094	0.0373035	-0.248432	0.804385	-0.0604296	0.944879	-0.0383057	0.999746	0.0498133	0.966189	0.0457738	0.926234	0.00364771	0.996719
LOC100132391	100132391	MTN-007	-1.02778	0.0343128	-0.370125	0.701431	-0.153371	0.823291	-0.133629	0.999746	-0.0855126	0.931034	-0.00986861	0.98356	-0.0188447	0.984962
LOC100132091	100132091	MTN-007	0.333114	0.04598	-0.0171286	0.955319	0.177461	0.451602	0.0448841	0.999746	0.184043	0.376072	-0.00440397	0.971027	-0.0119869	0.94687
LOC100130553	100130553	MTN-007	-0.223867	0.0422048	-0.117626	0.529913	-0.0348611	0.928251	-0.0609491	0.999746	-0.0566049	0.903825	0.0482406	0.549912	0.0430553	0.745907
LOC100130516	100130516	MTN-007	-0.842124	0.0339986	-0.208451	0.787362	-0.0372375	0.948797	-0.0744615	0.999746	0.0886733	0.896816	0.041679	0.896154	0.0254687	0.967794
LOC100129362	100129362	MTN-007	-0.982555	0.0169235	-0.200427	0.759026	-0.236214	0.552381	-0.0521377	0.999746	0.00289847	0.997692	-0.00409911	0.991642	-0.0341681	0.960286
LOC100129211	100129211	MTN-007	-0.982261	0.0269636	-0.288883	0.741246	-0.219435	0.678264	-0.14043	0.999746	-0.0950933	0.910701	-0.000836532	0.997789	0.0071076	0.99275
LOC100128918	100128918	MTN-007	-0.471426	0.0280745	0.181068	0.522774	-0.324734	0.367249	0.0672141	0.999746	-0.190867	0.527088	-0.0637179	0.342483	-0.0396882	0.748552
LOC100128370	100128370	MTN-007	0.253167	0.0298019	-0.00739289	0.979414	-0.0744301	0.778539	0.0281997	0.999746	-0.00402316	0.993657	0.0414597	0.166366	0.00126519	0.991904
LOC100128163	100128163	MTN-007	0.285104	0.00555931	NA	NA	NA	NA	NA	NA	NA	NA	0.00229862	0.961191	-0.00114168	0.991047
LOC100128084	100128084	MTN-007	-0.903583	0.025943	-0.136524	0.880229	-0.0188499	0.980125	-0.0952678	0.999746	0.0373886	0.969055	-0.0216211	0.96259	-0.0316294	0.970418
LOC100127971	100127971	MTN-007	-0.314357	0.0202434	NA	NA	NA	NA	NA	NA	NA	NA	-0.0112728	0.781778	-0.0121205	0.817812
LMNA	4000	MTN-007	-0.536844	0.0278482	0.259646	0.454812	-0.118792	0.632615	0.0144613	0.999746	-0.290975	0.195011	0.0828133	0.685348	0.12924	0.57792
LMF2	91289	MTN-007	-0.412779	0.0187269	-0.0729193	0.727798	-0.071384	0.769289	-0.0690791	0.999746	-0.00671147	0.98794	0.00239541	0.981735	-0.0026058	0.989565
LLGL2	3993	MTN-007	-0.52761	0.0137716	-0.218452	0.528407	-0.120379	0.700342	-0.118231	0.999746	-0.204452	0.477431	-0.0541165	0.186887	-0.0352359	0.652883
LINC02591	388692	MTN-007	0.306684	0.0364987	NA	NA	-0.0306651	0.915318	NA	NA	0.0139663	0.973515	-0.00772577	0.88086	-0.0235093	0.684967
LINC02035	100129550	MTN-007	0.563056	0.000703078	-0.118831	0.691586	-0.102997	0.611802	-0.0753682	0.999746	0.00162081	0.997523	0.0113466	0.940326	0.00597937	0.985181
LINC01720	440704	MTN-007	-0.568591	0.0397147	-0.0699168	0.905237	-0.0890651	0.853232	-0.0408132	0.999746	-0.00726902	0.993657	0.0542987	0.789122	0.0417122	0.903702
LINC01018	255167	MTN-007	-0.902094	0.0419357	-0.258636	0.776736	0.0668094	0.77252	-0.115809	0.999746	0.0913893	0.70526	0.0175039	0.463946	0.0144781	0.71728
LINC00938	400027	MTN-007	0.465611	0.000483328	-0.143392	0.455957	-0.0525901	0.860023	-0.19485	0.999746	0.131887	0.612159	-0.00196043	0.988788	0.0655773	0.625769
LINC00667	339290	MTN-007	0.290738	0.0270614	-0.20091	0.476866	0.117797	0.543984	-0.0302205	0.999746	0.122621	0.519957	-0.0253865	0.687926	-0.020182	0.844253
LINC00543	100132234	MTN-007	-0.324046	0.0211118	-0.196995	0.379564	NA	NA	-0.131826	0.999746	NA	NA	-0.0681168	0.0790379	-0.019966	0.831065
LINC00115	79854	MTN-007	0.321344	0.0259306	0.118745	0.679684	NA	NA	-0.026046	0.999746	NA	NA	0.0184243	0.596233	0.0200413	0.708567
LIMS1	3987	MTN-007	0.3453	0.0332546	0.161688	0.455957	-0.141647	0.598073	-0.11642	0.999746	0.0666453	0.865648	-0.00709795	0.874137	-0.0385133	0.823817
LIMCH1	22998	MTN-007	0.425487	0.0424834	0.12112	0.610666	-0.0963272	0.788821	0.0112911	0.999746	0.0587537	0.909747	0.00891736	0.933954	-0.000523036	0.997632
LHPP	64077	MTN-007	0.356881	0.0382248	-0.0387585	0.858676	-0.0219787	0.942985	0.01225	0.999746	-0.0697007	0.819522	-0.00363045	0.977914	0.0196505	0.907423
LGMN	5641	MTN-007	-0.480042	0.0280009	-0.0485872	0.894813	-0.135655	0.647091	0.103402	0.999746	0.0667077	0.88566	0.0386207	0.334365	0.0329644	0.634692
LGALS9	3965	MTN-007	-0.459591	0.0111494	-0.183875	0.442619	0.0120882	0.972009	-0.119629	0.999746	0.115728	0.671149	-0.0199203	0.910925	-0.0373648	0.871418
LGALS3BP	3959	MTN-007	-0.444782	0.0297182	0.11155	0.767196	0.217709	0.558186	0.0179016	0.999746	0.103281	0.850686	0.0469506	0.749761	0.0781236	0.686502
LEPROT	54741	MTN-007	-0.587151	0.00502418	-0.184029	0.50771	-0.0208394	0.974851	-0.076086	0.999746	-0.0543387	0.944151	-0.128421	0.383294	-0.074935	0.788746
LEMD3	23592	MTN-007	0.394718	0.0126873	-0.0602647	0.733082	-0.0204488	0.938253	-0.15369	0.999746	-0.0707689	0.773115	-0.0689297	0.163443	-0.0160118	0.903702
LEMD2	221496	MTN-007	0.364852	0.0169235	-0.136729	0.445942	-0.0442969	0.881662	-0.104547	0.999746	-0.0687098	0.844923	0.049272	0.399595	0.0517385	0.59291
LDHD	197257	MTN-007	-0.587737	0.0105292	-0.124633	0.637042	0.0372831	0.897212	-0.0764434	0.999746	-0.00328091	0.994791	0.0239782	0.849457	0.047973	0.751679
LCP1	3936	MTN-007	0.722561	0.0334739	0.342849	0.615241	0.108577	0.870025	0.0529582	0.999746	-0.0726839	0.939205	0.010099	0.982546	-0.179916	0.68862
LCK	3932	MTN-007	0.291137	0.0397772	0.0589185	0.88232	-0.107001	0.716622	-0.0273731	0.999746	-0.0988401	0.787872	-0.0110689	0.856558	-0.0175926	0.865617
LBH	81606	MTN-007	0.484895	0.0401317	0.0739454	0.685347	0.237564	0.4681	-0.0864613	0.999746	0.0970837	0.826812	0.0198685	0.626043	-0.0293361	0.782735
LAT	27040	MTN-007	0.369209	0.0326506	-0.0555636	0.918192	-0.00636614	0.990487	-0.0245603	0.999746	0.0690466	0.90582	0.0222582	0.532171	0.010547	0.886065
LARGE1	9215	MTN-007	0.465776	0.00318747	0.191149	0.499519	0.378168	0.340688	0.145632	0.999746	0.210782	0.327768	0.0580501	0.225106	0.0798872	0.293521
LANCL1	10314	MTN-007	0.446985	0.00223062	0.0624498	0.826739	0.0639227	0.885707	-0.0724199	0.999746	0.138892	0.758958	-0.00890524	0.9389	0.0144312	0.954344
LAMTOR1	55004	MTN-007	-0.484481	0.000182358	-0.114645	0.551786	-0.0663514	0.863213	0.010386	0.999746	-0.065243	0.898634	-0.0102055	0.935414	-0.00698088	0.977064
LAMP5	24141	MTN-007	0.3058	0.0259306	NA	NA	0.0541848	0.914779	NA	NA	0.139362	0.782295	0.0145174	0.753332	-0.0203662	0.746731
LAMP3	27074	MTN-007	0.590373	0.0378586	0.243788	0.615241	0.101059	0.687947	-0.0982047	0.999746	-0.081922	0.805202	-0.0646692	0.670339	-0.0684207	0.768616
LAMC2	3918	MTN-007	0.609071	0.00622498	0.336853	0.380086	0.203234	0.557021	0.111767	0.999746	0.060537	0.898634	0.0580204	0.598235	0.0810482	0.622639
LAMA4	3910	MTN-007	0.558918	0.035266	-0.0711342	0.853446	0.512942	0.397685	0.147126	0.999746	0.549788	0.245918	0.0248757	0.761928	0.0288864	0.809694
KRTCAP3	200634	MTN-007	-0.332659	0.0225539	-0.0434713	0.854474	0.00179879	0.996633	0.0792204	0.999746	-0.0887597	0.759118	-0.0064896	0.962725	0.0337794	0.836244
KRTAP5-AS1	338651	MTN-007	-0.272018	0.0198963	0.0743164	0.734184	NA	NA	0.106775	0.999746	NA	NA	0.010891	0.771237	0.0174951	0.718882
KRT8P45	149501	MTN-007	-0.591005	0.0336386	0.203393	0.460728	-0.186287	0.579766	-0.0923218	0.999746	-0.195788	0.558123	0.120925	0.420557	0.159455	0.493091
KPNA6	23633	MTN-007	-0.405133	0.020795	0.085834	0.701976	-0.0273115	0.933995	-0.0213419	0.999746	-0.108943	0.70526	-0.0538393	0.414338	-0.0465744	0.673427
KMT2C	58508	MTN-007	-0.303617	0.0390904	NA	NA	-0.029036	0.933812	NA	NA	-0.0253714	0.956173	-0.056166	0.122384	-0.0536526	0.414389
KLK4	9622	MTN-007	-0.237627	0.0395174	-0.0040956	0.990099	NA	NA	0.0345529	0.999746	NA	NA	0.00106998	0.986742	0.0146668	0.839644
KLHL29	114818	MTN-007	0.254941	0.043409	0.164005	0.488881	0.146632	0.62475	0.103907	0.999746	0.122645	0.732874	0.00609906	0.908069	-0.0186485	0.840446
KLF2	10365	MTN-007	0.810201	0.023519	0.219889	0.628341	0.387648	0.477925	0.077105	0.999746	0.271604	0.634348	-0.0230686	0.944067	-0.1324	0.685503
KLF11	8462	MTN-007	0.448236	0.029824	-0.194821	0.516765	0.262433	0.455728	0.0655521	0.999746	0.199627	0.547561	-0.028818	0.686206	-0.0398188	0.692834
KIAA2013	90231	MTN-007	-0.284271	0.0375442	-0.0358056	0.87447	-0.0710734	0.787451	0.010624	0.999746	0.000399271	0.998959	0.111729	0.104403	0.0717782	0.599228
KIAA1618	57714	MTN-007	0.344556	0.0281031	0.230449	0.379564	0.0987904	0.780823	0.0963287	0.999746	0.102559	0.812148	-0.0877565	0.0732417	-0.0712185	0.460685
KIAA1217	56243	MTN-007	0.388039	0.043095	-0.0289146	0.937788	0.0714394	0.769873	-0.0253138	0.999746	-0.0268896	0.943619	0.0152904	0.873446	0.0332637	0.773379
KIAA0319L	79932	MTN-007	-0.453568	0.00834665	-0.140246	0.435986	-0.0808879	0.827654	0.116567	0.999746	0.121999	0.753477	0.0231312	0.763855	0.0420867	0.669289
KDM2B	84678	MTN-007	0.469448	0.00541827	0.175799	0.516765	-0.0813519	0.726512	-0.0263626	0.999746	-0.10979	0.653304	0.0310847	0.821637	-0.0126493	0.966258
KDF1	126695	MTN-007	-0.35881	0.0127745	-0.223169	0.339934	-0.104144	0.637435	-0.0916935	0.999746	-0.109062	0.652918	0.00451838	0.95789	0.0300091	0.723233
KDELR1	10945	MTN-007	-0.413823	0.00446097	-0.0519117	0.767196	-0.0479029	0.883427	-0.0195863	0.999746	-0.0787971	0.837792	0.0224332	0.811738	0.0641671	0.549469
KCTD5	54442	MTN-007	-0.539347	0.0381088	0.0856932	0.708195	0.121964	0.644604	0.0202326	0.999746	-0.135301	0.483429	0.0608565	0.752004	0.119479	0.625533
KCNH6	81033	MTN-007	-0.813845	0.0315688	-0.352544	0.652694	0.029805	0.967671	-0.103153	0.999746	0.0726232	0.936058	0.0139953	0.978249	-0.0311651	0.972266
KAZN	23254	MTN-007	-0.408433	0.0183591	-0.100058	0.627901	-0.0479889	0.84775	0.0831719	0.999746	-0.274619	0.627264	0.0266215	0.41573	0.0220351	0.68862
KANSL2	54934	MTN-007	0.313491	0.019536	-0.0998289	0.595393	-0.037924	0.897997	-0.026534	0.999746	0.0414765	0.917574	0.0263667	0.749602	-0.00375579	0.985774
JUP	3728	MTN-007	-0.72106	0.000184656	0.078894	0.747401	-0.290309	0.416767	0.130345	0.999746	-0.200173	0.539296	0.0450387	0.708503	0.070738	0.665459
JOSD2	126119	MTN-007	-0.402931	0.0264615	-0.0735747	0.708161	-0.127483	0.645434	-0.024938	0.999746	-0.147657	0.611949	-0.000510686	0.9928	0.00567566	0.953501
JAM3	83700	MTN-007	0.712726	0.000352327	-0.013378	0.978881	0.30587	0.480667	0.17101	0.999746	0.274787	0.488945	-0.0491894	0.526326	-0.0342118	0.804377
JADE1	79960	MTN-007	-0.298543	0.0133493	-0.101529	0.679596	-0.0335146	0.915873	-0.0620438	0.999746	0.173479	0.376105	0.0483503	0.397936	-0.0348752	0.64316
ITPRIP	85450	MTN-007	0.374744	0.0315962	0.0613141	0.802763	-0.186019	0.532965	0.0400573	0.999746	-0.178601	0.549108	-0.0276553	0.74744	-0.0319564	0.75398
ITPK1-AS1	319085	MTN-007	-0.982535	0.0235018	-0.262071	0.743494	-0.212481	0.695504	-0.0838465	0.999746	-0.0444944	0.963777	-0.0280019	0.950435	-0.0306199	0.969705
ITGB5	3693	MTN-007	0.35556	0.0198963	0.0777826	0.718369	0.0522252	0.877194	0.0841899	0.999746	0.138631	0.578275	-0.0338893	0.765354	0.0500327	0.724659
ITGB4	3691	MTN-007	-0.521091	0.0334576	-0.182502	0.461584	0.170264	0.499351	-0.100123	0.999746	-0.059435	0.906439	0.0634308	0.23305	0.0437152	0.655249
ITGB1	3688	MTN-007	0.285703	0.0445738	0.0576566	0.728427	0.229813	0.397685	-0.178798	0.999746	0.242318	0.269134	-0.0247075	0.840253	0.0243052	0.645698
ISOC2	79763	MTN-007	-0.421626	0.0144197	0.0478988	0.88232	-0.0557987	0.879254	0.0503327	0.999746	-0.0933071	0.821446	0.00424184	0.976666	0.0140317	0.948397
ISG20L2	81875	MTN-007	-0.621318	0.000984037	0.0142496	0.9698	-0.235604	0.46485	0.0263524	0.999746	-0.25586	0.361442	-0.0299657	0.799832	-0.0339738	0.842262
ISCU	23479	MTN-007	0.276685	0.0422048	0.0360699	0.908254	0.21727	0.430454	0.066112	0.999746	0.133141	0.649845	0.0500822	0.444224	-0.0169529	0.924661
IRF2BP1	26145	MTN-007	-0.464362	0.00833375	-0.0549988	0.812944	0.0583258	0.856349	-0.0586834	0.999746	0.0520462	0.903912	-0.0166052	0.795028	-0.00692396	0.958329
IRAK1	3654	MTN-007	-0.351277	0.0117871	0.0834885	0.668684	-0.0300676	0.930626	0.0243482	0.999746	-0.127072	0.656077	-0.0255282	0.840967	-0.00724597	0.981029
IPP	3652	MTN-007	-0.335856	0.0471232	-0.141809	0.692635	-0.0930858	0.797699	-0.0289742	0.999746	-0.0305251	0.957266	0.0096604	0.937907	0.00525225	0.98366
INTS2	57508	MTN-007	0.317043	0.0430474	-0.00944053	0.978881	0.0755382	0.71598	0.0801301	0.999746	0.0144695	0.968705	0.00280308	0.975686	0.00293139	0.985935
INO80E	283899	MTN-007	-0.392322	0.035266	-0.0694472	0.78034	-0.0797417	0.734276	-0.0752962	0.999746	-0.0593133	0.856796	0.0105243	0.910925	0.00706112	0.968956
IMP3	55272	MTN-007	0.255356	0.032586	0.0754379	0.70604	0.00568288	0.985655	0.10203	0.999746	-0.00380714	0.993657	-0.0884001	0.0942252	-0.0750394	0.466936
ILVBL	10994	MTN-007	-0.419739	0.00502686	-0.122023	0.443393	-0.0282004	0.90466	-0.132832	0.999746	-0.0728071	0.750329	0.0203943	0.84358	0.0269582	0.848718
IL33	90865	MTN-007	0.365753	0.0444095	0.0923224	0.765092	0.175577	0.583306	-0.0734107	0.999746	0.236318	0.434733	-0.00298712	0.977206	-0.0324356	0.751228
IL1R1	3554	MTN-007	0.393131	0.0206824	0.158639	0.526552	0.226449	0.529575	0.07074	0.999746	0.341573	0.311911	-0.0262974	0.712417	0.00527964	0.97732
IL17RA	23765	MTN-007	-0.360032	0.00846671	-0.0463121	0.835843	-0.131832	0.668336	-0.0131543	0.999746	0.00794918	0.98934	-0.017014	0.814484	-0.0161278	0.888079
IKBKG	8517	MTN-007	0.540807	0.00254788	-0.0925623	0.737829	0.0846214	0.633826	-0.0953601	0.999746	-0.0643321	0.772875	-0.00143348	0.988398	0.0102432	0.948188
IGFBP5	3488	MTN-007	0.735063	0.0359576	-0.166922	0.679684	0.71853	0.397685	-0.0210941	0.999746	0.723182	0.337625	0.0710658	0.657385	0.0498452	0.882749
IFT57	55081	MTN-007	0.459626	0.0131559	-0.116641	0.547651	0.0510515	0.876214	-0.048714	0.999746	0.0814557	0.828715	-0.0281996	0.619609	-0.000530382	0.996745
IFT122	55764	MTN-007	0.406387	0.0261021	-0.119739	0.637504	0.0399444	0.901721	-0.0822179	0.999746	-0.0253962	0.955405	0.0482148	0.401522	0.0529643	0.573008
IFNGR2	3460	MTN-007	0.322016	0.0268615	-0.0349982	0.908872	0.1244	0.690815	-0.10485	0.999746	-0.0213868	0.969675	0.0662311	0.533917	0.0365696	0.854596
IFIH1	64135	MTN-007	0.606836	0.00560865	-0.00110272	0.998085	-0.0278299	0.953849	-0.157058	0.999746	-0.0808542	0.878918	-0.0162035	0.933954	-0.00796473	0.984954
IFFO1	25900	MTN-007	0.513356	0.00430139	-0.000480695	0.999338	-0.0137052	0.975768	-0.104027	0.999746	0.0596982	0.903912	-0.00443105	0.972877	-0.0559601	0.641814
HYPK	25764	MTN-007	-0.964927	0.0213879	-0.338796	0.69765	-0.0934377	0.906404	-0.09738	0.999746	-0.0856841	0.722236	0.0226746	0.42136	-0.010404	0.852438
HYAL2	8692	MTN-007	-0.457784	0.00560865	0.0637684	0.84349	-0.0341903	0.923117	0.154718	0.999746	-0.0372937	0.936796	0.0261568	0.767326	0.0151192	0.925887
HSPD1P4	644745	MTN-007	-0.499602	0.0364495	0.356091	0.323807	0.0532818	0.923937	0.0735836	0.999746	-0.136856	0.814524	-0.0686557	0.562038	-0.0574773	0.770407
HSPBP1	23640	MTN-007	-0.345951	0.0104113	0.201491	0.419835	0.142151	0.6258	0.287067	0.999746	0.0221475	0.957342	0.00555385	0.930348	0.0201644	0.768616
HSPBAP1	79663	MTN-007	0.390361	0.00335873	0.0152531	0.97759	0.0831344	0.645367	0.0510908	0.999746	0.150645	0.3585	0.00965026	0.900056	-0.00276644	0.986263
HSPB8	26353	MTN-007	0.707935	0.00173745	-0.0543617	0.88783	0.106191	0.856349	0.234325	0.999746	0.0967431	0.901022	-0.0298572	0.840253	-0.0382869	0.852438
HSPA1B	3304	MTN-007	-0.51321	0.0337712	0.217952	0.645461	-0.0838823	0.806168	0.1992	0.999746	-0.069745	0.878681	-0.1149	0.400101	-0.0399387	0.89701
HSD17B6	8630	MTN-007	0.370094	0.0293602	-0.119324	0.702726	0.135374	0.790697	0.0943747	0.999746	0.269641	0.543224	0.00252758	0.984472	0.0346313	0.8126
HS.576374	NA	MTN-007	-0.260476	0.0332546	0.0487394	0.857227	-0.116018	0.620184	0.0852987	0.999746	-0.0475489	0.898634	0.0245681	0.575739	0.0315276	0.633966
HS.570988	NA	MTN-007	0.585365	0.00507792	0.155638	0.610351	0.177386	0.609998	0.0267076	0.999746	0.14784	0.719408	-0.0426129	0.711906	-0.0813818	0.597962
HS.57079	NA	MTN-007	0.505958	0.018023	0.079563	0.879659	0.0634906	0.884204	-0.0266899	0.999746	0.0779579	0.888628	-0.00449867	0.986208	-0.0963467	0.706761
HS.567677	NA	MTN-007	0.279867	0.0493703	NA	NA	NA	NA	NA	NA	NA	NA	0.0127926	0.714051	0.00997132	0.860775
HS.562844	NA	MTN-007	-0.208696	0.036779	NA	NA	NA	NA	NA	NA	NA	NA	0.00452254	0.938906	-0.00349852	0.97492
HS.561307	NA	MTN-007	-0.334798	0.0418549	NA	NA	0.0626139	0.841208	NA	NA	0.0117736	0.981017	0.0576116	0.346527	0.0669399	0.504238
HS.559604	NA	MTN-007	-0.538091	0.00541827	-0.0260789	0.948875	-0.203659	0.625705	-0.0512579	0.999746	-0.116701	0.847183	-0.0293358	0.780578	0.00952504	0.969056
HS.558485	NA	MTN-007	0.310574	0.0297985	NA	NA	NA	NA	NA	NA	NA	NA	NA	NA	NA	NA
HS.555181	NA	MTN-007	0.324315	0.0421576	0.10964	0.674075	0.0320548	0.935599	-0.00939832	0.999746	-0.0554019	0.909249	-0.0141286	0.903417	-0.0324598	0.819471
HS.546375	NA	MTN-007	0.648879	0.0456194	0.0761358	0.890954	0.0789326	0.86595	0.0837149	0.999746	-0.0256723	0.972151	0.00302951	0.990261	-0.0716926	0.805105
HS.542428	NA	MTN-007	-0.344159	0.0102217	-0.190251	0.394259	-0.0711543	0.806269	-0.133437	0.999746	-0.140194	0.58698	0.0181632	0.865699	0.0079668	0.972266
HS.430851	NA	MTN-007	-0.58934	0.0165212	0.115592	0.589765	0.0128706	0.968512	0.104367	0.999746	-0.142813	0.514218	0.0882426	0.431873	0.0937554	0.61162
HS.348844	NA	MTN-007	0.381344	0.0249822	-0.171262	0.398286	0.00369138	0.992387	0.095671	0.999746	0.0563004	0.880033	-0.0406542	0.400429	-0.00882054	0.945065
HS.294603	NA	MTN-007	0.374736	0.0144074	-0.0197315	0.922223	0.0434199	0.857707	0.00720364	0.999746	0.125967	0.516688	-0.00819406	0.943545	0.0108708	0.953667
HS.276860	NA	MTN-007	0.480898	0.013195	-0.167825	0.513177	0.0230009	0.936923	-0.195326	0.999746	0.0170087	0.965788	-0.00580199	0.977914	0.0410567	0.860089
HS.188979	NA	MTN-007	-0.291415	0.0164824	-0.13543	0.564336	-0.0460554	0.890731	0.0860119	0.999746	-0.0744753	0.850415	-0.00777326	0.946687	0.000122529	0.999262
HS.170035	NA	MTN-007	0.302377	0.0357019	-0.0614257	0.874287	0.0247619	0.928207	0.0127556	0.999746	0.0668534	0.811051	-0.00356954	0.956696	0.0118369	0.886964
HS.163752	NA	MTN-007	-0.764149	0.0453392	-0.267472	0.707556	-0.122598	0.813503	-0.131046	0.999746	0.0229556	0.978013	-0.0111185	0.972842	-0.0201352	0.97214
HS.140841	NA	MTN-007	-0.290319	0.048527	NA	NA	-0.0645235	0.745463	NA	NA	-0.11256	0.531544	0.00139804	0.984142	-0.00557369	0.964359
HS.121655	NA	MTN-007	0.309775	0.0030579	0.0258591	0.939849	0.0309308	0.899628	-0.110568	0.999746	0.0682748	0.787046	0.0170038	0.73766	0.0118271	0.892017
HS.121167	NA	MTN-007	-0.273133	0.0352894	NA	NA	NA	NA	NA	NA	NA	NA	0.00500797	0.914922	0.0185805	0.706761
HS.103173	NA	MTN-007	-0.232187	0.0291044	0.0116021	0.97759	0.0123364	0.963475	3.45919e-05	0.999858	-0.0401339	0.899127	-0.0220847	0.572592	-0.0175878	0.790734
HPCA	3208	MTN-007	-0.295605	0.0118577	-0.106475	0.656588	NA	NA	-0.012761	0.999746	NA	NA	-0.0256145	0.42786	-0.029452	0.570713
HOXB2	3212	MTN-007	0.350146	0.00760624	0.0800424	0.812519	-0.00914416	0.983673	0.221952	0.999746	-0.0446051	0.938217	-0.0184302	0.749602	-0.00591862	0.964492
HOOK2	29911	MTN-007	-0.37201	0.0421576	-0.0747179	0.779424	-0.0682788	0.794341	-0.0516026	0.999746	-0.0464639	0.899127	0.0235831	0.778869	0.00260875	0.991062
HNRNPUL2	221092	MTN-007	0.30683	0.0166764	-0.124082	0.389852	0.0614572	0.746815	-0.0984482	0.999746	0.0484541	0.850813	0.0794826	0.22131	0.0803072	0.490201
HNRNPDL	9987	MTN-007	0.347291	0.0482711	0.0469329	0.816125	0.203221	0.426779	-0.0224779	0.999746	-0.119372	0.536392	-0.0222866	0.84568	-0.0170858	0.922696
HMGN2	3151	MTN-007	0.318005	0.0193252	0.181575	0.446211	0.163732	0.4681	-0.165319	0.999746	0.121574	0.591173	0.129631	0.186346	-0.0251062	0.750493
HMGN1	3150	MTN-007	0.274789	0.0167333	0.195336	0.337221	0.255846	0.580571	0.0295081	0.999746	0.0539264	0.946761	-0.0442892	0.709605	-0.0355671	0.822543
HMGA1	3159	MTN-007	-0.547239	0.0207795	0.313434	0.323807	-0.237578	0.583306	-0.0335047	0.999746	-0.115651	0.660186	-0.0196893	0.536146	0.020534	0.723233
HM13	81502	MTN-007	-0.436251	0.00115048	0.243931	0.506165	0.0851833	0.768504	0.239119	0.999746	0.0161814	0.974123	0.0360405	0.717732	-0.0275918	0.616272
HLA-DQB2	3120	MTN-007	0.719773	0.012032	-0.011181	0.989999	0.26882	0.70835	-0.00625033	0.999746	0.0226667	0.987154	0.0283251	0.83172	-0.0760519	0.621041
HLA-A	3105	MTN-007	-0.275982	0.0103109	0.0602278	0.809401	0.0619966	0.888686	-0.119607	0.999746	0.0564171	0.919756	0.0630263	0.557813	0.055336	0.751228
HIRIP3	8479	MTN-007	0.38867	0.00909082	0.0518656	0.77582	0.0793264	0.770831	0.0221325	0.999746	0.0942165	0.75713	0.0918553	0.0928061	0.0419949	0.7118
HHEX	3087	MTN-007	0.513674	0.00700971	0.0367596	0.922695	0.116931	0.637211	0.0268149	0.999746	0.134137	0.59611	0.0191377	0.89794	-0.0120276	0.967223
HES4	57801	MTN-007	0.581694	0.0168777	0.231925	0.547252	0.133826	0.703347	0.142964	0.999746	0.121953	0.781062	0.186692	0.0624041	0.153292	0.419791
HERC5	51191	MTN-007	0.643168	0.00834665	0.069645	0.883209	0.201036	0.573486	-0.0202968	0.999746	0.352538	0.276668	0.0792829	0.778248	0.027509	0.966179
HEPH	9843	MTN-007	0.442412	0.00700971	0.190923	0.512845	0.240787	0.483858	0.0694089	0.999746	0.373323	0.208131	0.052107	0.556031	0.0876381	0.493091
HEBP1	50865	MTN-007	0.419875	0.0207795	-0.171166	0.434348	0.063655	0.787716	-0.0702684	0.999746	0.121456	0.560085	-0.067123	0.571121	-0.0487514	0.816745
HDHD5	27440	MTN-007	0.33107	0.027125	-0.0270689	0.918522	-0.0861485	0.799243	0.0941179	0.999746	-0.0622094	0.896659	0.00912764	0.870029	0.0312148	0.61516
HDGFL3	50810	MTN-007	0.427772	0.00799537	0.153429	0.478114	0.0492015	0.879588	0.0705771	0.999746	0.230975	0.332304	-0.0190804	0.789897	-0.0210232	0.84052
HDAC7	51564	MTN-007	0.258776	0.0366187	-0.174139	0.389884	0.07614	0.777651	-0.0979192	0.999746	0.0657802	0.866705	0.00924951	0.88792	-0.036777	0.613463
HCG2P7	80867	MTN-007	-1.29177	0.00183719	0.0717463	0.717742	-0.0327413	0.914309	0.018851	0.999746	-0.0383621	0.922305	-0.0466245	0.923701	-0.0789959	0.910884
HCG27	253018	MTN-007	0.271881	0.0438536	NA	NA	NA	NA	NA	NA	NA	NA	0.0440312	0.0959163	0.0302714	0.549469
HCFC1R1	54985	MTN-007	-0.314686	0.0446071	-0.133773	0.427752	0.0554955	0.834833	0.105062	0.999746	0.0543162	0.874144	0.0118924	0.912228	-0.026054	0.860089
HARS2	23438	MTN-007	0.324659	0.0278482	-0.027465	0.899751	-0.0541353	0.845542	-0.0669628	0.999746	-0.0669337	0.842824	-0.0604336	0.43128	0.00401424	0.987496
HACL1	26061	MTN-007	0.365639	0.00261344	0.0412231	0.826367	0.0628614	0.747976	-0.0203407	0.999746	0.0985042	0.604109	0.0339788	0.548239	-0.022306	0.827087
H4C5	8367	MTN-007	0.27192	0.0314813	NA	NA	NA	NA	NA	NA	NA	NA	0.0533387	0.10649	0.00317416	0.981773
H2AJ	55766	MTN-007	0.329974	0.0393412	-0.0986938	0.729366	0.216206	0.367249	-0.0754663	0.999746	0.188481	0.331031	0.0603194	0.601625	0.0828904	0.625533
GYG2	8908	MTN-007	-0.348261	0.0208275	-0.0875295	0.770484	0.212204	0.41568	-0.106649	0.999746	0.114434	0.671149	-0.0399184	0.518496	-0.0327959	0.749549
GUSBP2	387036	MTN-007	-0.49085	0.00303477	0.138156	0.638152	0.0720343	0.761836	0.101882	0.999746	0.0989633	0.706625	0.084283	0.138738	0.0566056	0.61516
GUSBP14	11039	MTN-007	-0.440028	0.03186	0.0521272	0.921024	0.0398427	0.870094	-0.0622389	0.999746	0.0349942	0.918146	-0.0142223	0.835531	-0.0221768	0.806451
GTF3C3	9330	MTN-007	0.278729	0.0124907	0.000410162	0.998509	0.00103463	0.997543	-0.0120644	0.999746	-0.0535904	0.883621	-0.047874	0.363795	-0.0491904	0.57792
GTF3C1	2975	MTN-007	-0.35472	0.0329294	0.0663646	0.733082	-0.0943641	0.747317	-0.0222203	0.999746	0.0361185	0.939205	0.00027739	0.996131	0.00382135	0.977543
GSPT2	23708	MTN-007	0.313159	0.0151602	0.0292312	0.899834	0.14041	0.494178	0.0388761	0.999746	0.191545	0.31619	-0.0149601	0.861221	-0.0456101	0.630143
GSAP	54103	MTN-007	0.414621	0.00206418	-0.0441525	0.874418	-0.012512	0.972913	0.0297025	0.999746	-0.0326101	0.940549	-0.0326328	0.385569	-0.0302551	0.633966
GRSF1	2926	MTN-007	0.273241	0.04598	-0.031961	0.894378	-0.0773167	0.664996	0.0498891	0.999746	-0.0226516	0.940121	-0.0224749	0.768824	0.0130369	0.925887
GRPEL2	134266	MTN-007	0.284894	0.047957	0.0457013	0.806501	-0.324282	0.580571	0.0748218	0.999746	-0.0255805	0.982107	-0.00407209	0.972689	0.00575436	0.977944
GRN	2896	MTN-007	-0.463309	0.0364987	0.110916	0.741672	-0.0889088	0.686723	0.10945	0.999746	0.139166	0.494897	0.0326927	0.856041	0.0128459	0.97323
GRM8	2918	MTN-007	0.379389	0.0377014	-0.125785	0.705885	NA	NA	-0.0514249	0.999746	NA	NA	0.0522137	0.265425	0.0407289	0.627901
GPX8	493869	MTN-007	0.416275	0.011006	0.158022	0.666978	0.222141	0.494762	-0.0731872	0.999746	0.298213	0.31619	0.0156294	0.9109	0.0479211	0.622945
GPS1	2873	MTN-007	0.357925	0.024264	-0.0635793	0.75433	0.127542	0.491068	0.0571779	0.999746	0.119745	0.70526	0.0379858	0.46926	0.0433534	0.602034
GPR183	1880	MTN-007	0.771856	0.0284997	0.266052	0.547252	-0.0748711	0.914464	0.105422	0.999746	-0.0673649	0.947718	-0.0631592	0.578821	-0.0854477	0.621041
GPR108	56927	MTN-007	-0.477673	0.00560865	-0.09391	0.62774	-0.0548324	0.863213	0.0190153	0.999746	0.0397722	0.92893	0.0641305	0.265739	0.0377071	0.726726
GPAA1	8733	MTN-007	-0.628184	0.000639826	-0.00343527	0.990099	0.0515681	0.890264	-0.0233306	0.999746	-0.031506	0.951772	-0.0517245	0.427658	0.00550488	0.980042
GORASP2	26003	MTN-007	0.324649	0.0211575	0.0261087	0.904269	0.0398816	0.850504	0.0574975	0.999746	-0.0489452	0.848471	-0.069626	0.285964	-0.0459833	0.70476
GNPTG	84572	MTN-007	-0.521176	0.00581894	-0.183046	0.478158	0.0516926	0.914464	-0.00324032	0.999746	0.0906885	0.873224	0.0579861	0.508054	0.0481696	0.744823
GNB2	2783	MTN-007	-0.409483	0.0190828	-0.107945	0.628341	-0.221106	0.491068	-0.161501	0.999746	-0.170523	0.601428	0.0124466	0.903417	0.00986505	0.957421
GNA11	2767	MTN-007	-0.643828	0.00374399	0.00326721	0.991364	-0.0381788	0.890848	-0.124122	0.999746	-0.0866592	0.756323	0.0410995	0.761506	0.0522806	0.78635
GMPPB	29925	MTN-007	-0.534573	0.0121906	0.228451	0.504912	-0.0538086	0.859659	0.0734988	0.999746	-0.175184	0.454078	-0.0525092	0.670916	0.0189048	0.944861
GMPPA	29926	MTN-007	-0.447438	0.00886842	0.11145	0.519311	0.0661539	0.858587	0.0265485	0.999746	-0.0495941	0.924594	0.0383425	0.70526	0.0431165	0.771473
GMEB2	26205	MTN-007	0.382907	0.0375442	-0.071546	0.69663	0.0043164	0.987098	-0.079024	0.999746	-0.0708924	0.76674	0.00269707	0.97773	-0.0079375	0.958329
GMEB1	10691	MTN-007	-0.434452	0.00374399	0.0781273	0.794502	0.0799217	0.812816	0.110696	0.999746	-0.0196731	0.972787	-0.0220839	0.738949	-0.02673	0.757632
GLE1	2733	MTN-007	0.407552	0.000984037	0.155791	0.553017	0.121904	0.680668	0.0846873	0.999746	0.127097	0.70526	0.0790662	0.22131	0.0473375	0.704862
GLB1L2	89944	MTN-007	-0.552444	0.0030579	0.18552	0.443677	NA	NA	-0.151072	0.999746	NA	NA	-0.00551823	0.956516	0.010447	0.944861
GIPC1	10755	MTN-007	-0.53405	0.00622498	0.0402849	0.83935	-0.196677	0.462725	-0.037199	0.999746	-0.18352	0.443579	0.0125243	0.890994	0.0429506	0.848241
GIMAP4	55303	MTN-007	0.522458	0.0391964	0.0342897	0.946426	0.108853	0.828878	-0.0294085	0.999746	0.218575	0.633254	-0.118729	0.495831	-0.154924	0.564093
GIMAP2	26157	MTN-007	0.305225	0.047502	0.151588	0.679596	0.0559683	0.848861	-0.136154	0.999746	0.178801	0.437	-0.051601	0.592114	-0.0169175	0.880835
GIMAP1	170575	MTN-007	0.360044	0.0409334	0.106351	0.737829	0.0152581	0.975174	0.0432077	0.999746	0.166543	0.652918	-0.0344765	0.702641	-0.0523947	0.671212
GHDC	84514	MTN-007	-0.372056	0.0270848	0.101423	0.628341	0.0465174	0.890436	0.00995826	0.999746	0.0728508	0.855216	0.0240053	0.658342	0.00656454	0.960286
GGT6	124975	MTN-007	-0.39717	0.0305058	-0.183409	0.328345	-0.225329	0.45027	-0.139963	0.999746	-0.0687664	0.875145	0.0360576	0.782274	0.0673485	0.684967
GGA2	23062	MTN-007	0.531068	0.00582739	-0.0234719	0.953934	0.0142743	0.967259	-0.055554	0.999746	0.0703645	0.842858	0.0730837	0.524869	-0.0342222	0.885512
GGA1	26088	MTN-007	-0.722746	0.00408403	-0.163727	0.688611	-0.0648651	0.858306	-0.0344433	0.999746	-0.0619663	0.898092	-0.00389702	0.986498	-0.00634542	0.989148
GET4	51608	MTN-007	-0.459705	0.00148212	0.104581	0.691368	-0.112503	0.690815	0.0942109	0.999746	-0.101121	0.770306	0.0103526	0.887533	0.0147627	0.89831
GDPGP1	390637	MTN-007	0.280897	0.0225449	0.193113	0.478114	NA	NA	0.286893	0.999746	NA	NA	-0.00470574	0.920349	-0.0112826	0.842262
GDE1	51573	MTN-007	-0.309851	0.0413115	-0.149406	0.431552	-0.0757808	0.718907	-0.0307884	0.999746	-0.03911	0.903825	-0.0110955	0.921658	0.0564886	0.623642
GBP2	2634	MTN-007	0.532093	0.00769368	-0.133083	0.711138	-0.0483069	0.905612	-0.183822	0.999746	-0.0173292	0.976608	-0.13231	0.372308	-0.0514057	0.872723
GBP1	2633	MTN-007	0.693327	0.0121815	0.28678	0.332585	0.238037	0.632615	0.105304	0.999746	-0.0940851	0.906198	-0.287997	0.215406	-0.139816	0.707185
GBA1	2629	MTN-007	-0.487799	0.00195447	-0.0613354	0.803771	-0.136112	0.70835	0.0553379	0.999746	0.0867875	0.894301	-0.064229	0.495449	-0.0265277	0.891423
GATB	5188	MTN-007	0.389819	0.0165212	-0.0322226	0.890483	-0.086918	0.718397	0.00181752	0.999746	-0.0495013	0.892492	0.0421229	0.451309	0.0620982	0.482544
GANAB	23193	MTN-007	-0.455194	0.00834665	-0.0851744	0.705054	0.0651183	0.799243	-0.100263	0.999746	-0.0111854	0.979329	0.0133189	0.921662	0.0492072	0.736098
GAL3ST4	79690	MTN-007	0.333193	0.0460304	-0.134726	0.512845	0.124456	0.633002	-0.00730138	0.999746	0.117402	0.692576	-0.0399486	0.713744	-0.0169118	0.938414
G6PD	2539	MTN-007	-0.32345	0.0199963	-0.0509147	0.838447	-0.143066	0.693938	-0.0811009	0.999746	-0.124444	0.789611	0.050732	0.424076	0.0210124	0.87603
G6PC3	92579	MTN-007	-0.470515	0.0030579	-0.0223665	0.934435	0.179459	0.49343	0.00311506	0.999746	0.0459016	0.918146	0.00330451	0.972877	0.0101509	0.942494
FZD7	8324	MTN-007	0.49292	0.0103109	-0.236185	0.328345	-0.147969	0.611802	-0.110317	0.999746	0.233591	0.577625	0.0341965	0.508054	0.0178777	0.855493
FZD5	7855	MTN-007	-0.403461	0.00776834	-0.158241	0.42471	-0.0584343	0.832869	-0.0758958	0.999746	0.00599759	0.989683	-0.0592888	0.333197	0.0190229	0.892893
FYCO1	79443	MTN-007	0.310205	0.0145568	-0.102932	0.637042	0.0070957	0.981413	0.0135969	0.999746	0.0606414	0.85491	-0.0100643	0.919506	0.004971	0.981091
FXYD5	53827	MTN-007	0.502767	0.0177648	-0.0415549	0.941137	0.208041	0.575464	0.107858	0.999746	0.0928985	0.803483	0.0817406	0.502155	-0.0869637	0.730332
FUT6	2528	MTN-007	-0.644027	0.000524547	-0.226778	0.589765	-0.262281	0.413179	-0.119507	0.999746	-0.162659	0.589812	-0.0928821	0.0901637	0.0127901	0.932278
FUT3	2525	MTN-007	-0.46677	0.0133493	-0.0279023	0.908219	-0.158791	0.599072	0.012526	0.999746	-0.101109	0.805342	-0.0704151	0.482046	-0.0227447	0.922372
FTLP2	392437	MTN-007	-0.816644	0.011714	-0.0729269	0.685347	0.194479	0.700342	0.023987	0.999746	0.249638	0.28733	-0.0378804	0.809844	-0.0958957	0.608457
FTL	2512	MTN-007	-0.211523	0.0236095	0.0565478	0.74913	0.112135	0.693938	0.068738	0.999746	0.257258	0.31563	-0.0330468	0.733355	-0.0520657	0.688439
FSCN1	6624	MTN-007	0.534647	0.0311682	0.15493	0.779041	0.0506359	0.904335	0.0279111	0.999746	-0.0660943	0.899127	-0.0286099	0.907852	-0.0636682	0.835867
FRZB	2487	MTN-007	0.447513	0.0192741	0.00368827	0.991248	0.0778147	0.856349	-0.0532509	0.999746	0.228221	0.50411	0.0121877	0.954233	0.00878774	0.983287
FOXD2	2306	MTN-007	-0.534035	0.0134927	-0.0742215	0.708888	NA	NA	-0.0690618	0.999746	NA	NA	-0.0870414	0.431278	0.046357	0.828762
FNBP1	23048	MTN-007	0.501105	0.0113096	-0.0642377	0.874898	0.0610095	0.88109	-0.0676398	0.999746	0.144151	0.712366	-0.0188106	0.927615	-0.0797452	0.7118
FMC1	154791	MTN-007	-0.894586	0.0475387	-0.303847	0.323807	0.0690547	0.830823	-0.109259	0.999746	0.109838	0.739565	0.0452533	0.621819	0.0811873	0.525289
FLOT2	2319	MTN-007	0.337495	0.0174187	-0.0407307	0.834804	-0.0364994	0.881662	-0.00916946	0.999746	-0.00703409	0.985928	-0.00510131	0.962038	-0.0158935	0.915283
FLJ46309	649598	MTN-007	-0.772751	0.00879907	-0.0793981	0.82913	-0.067813	0.896684	0.0516411	0.999746	0.0436207	0.952097	-0.0108571	0.948357	-0.00629982	0.985181
FLAD1	80308	MTN-007	-0.32786	0.0326506	0.0106231	0.969206	-0.0094449	0.980846	0.0710721	0.999746	-0.0953567	0.785565	-0.00780833	0.926117	-0.0388248	0.646908
FIS1	51024	MTN-007	-0.322097	0.0454476	-0.100154	0.63458	0.0496366	0.841866	-0.00542234	0.999746	0.0303279	0.931355	-0.0250218	0.807586	0.0301056	0.839076
FICD	11153	MTN-007	-0.456521	0.0432946	0.0668327	0.865821	0.0877434	0.830606	0.0549688	0.999746	0.00847657	0.990636	-0.0857446	0.24674	-0.0660685	0.625533
FIBP	9158	MTN-007	0.347379	0.0430474	-0.0956772	0.617162	0.0922737	0.678548	-0.0394808	0.999746	0.0659224	0.830993	0.0926612	0.159427	0.0506015	0.702961
FGR	2268	MTN-007	0.530225	0.0171427	0.205248	0.495454	0.254812	0.468911	0.116709	0.999746	0.117464	0.797948	-0.00474907	0.949694	-0.0400638	0.789526
FGFR4	2264	MTN-007	-0.486577	0.00980113	-0.261481	0.366712	NA	NA	-0.102287	0.999746	NA	NA	-0.0187497	0.666843	0.0114079	0.934778
FGD3	89846	MTN-007	0.488657	0.0429663	0.105457	0.873096	-0.0716757	0.84265	-0.0139673	0.999746	0.0406737	0.937997	0.0247859	0.910925	-0.0672729	0.791306
FFAR4	338557	MTN-007	-0.708577	0.0250349	0.24786	0.547252	NA	NA	0.0914009	0.999746	NA	NA	0.018418	0.936356	0.0417717	0.890952
FERMT2	10979	MTN-007	0.689548	0.00182424	-0.123175	0.725222	0.473644	0.411618	0.0535881	0.999746	0.515178	0.284436	-0.0830909	0.438196	-0.0407703	0.845267
FCHSD2	9873	MTN-007	0.51114	0.0130339	0.0145122	0.977082	-0.0537891	0.893041	-0.164815	0.999746	-0.0127987	0.983662	-0.000589343	0.996131	-0.0151892	0.945951
FCGRT	2217	MTN-007	-0.351919	0.0247383	-0.236808	0.323807	0.123239	0.73036	-0.0395871	0.999746	0.193639	0.574042	-0.0296871	0.867492	-0.00721703	0.98563
FCAR	2204	MTN-007	-0.848391	0.0377817	-0.286287	0.675591	-0.0932659	0.886438	-0.179629	0.999746	-0.0899253	0.919396	-0.0125747	0.961445	-0.00482007	0.99275
FBXW5	54461	MTN-007	-0.434571	0.0131559	-0.164173	0.427752	-0.155669	0.663716	-0.122839	0.999746	-0.230797	0.486617	0.0317718	0.477925	0.0470632	0.655249
FBXO8	26269	MTN-007	0.403239	0.00730331	0.03078	0.905237	0.0764235	0.768753	-0.00783366	0.999746	0.0669041	0.842858	-0.0172564	0.881285	0.0212922	0.903702
FBXL6	26233	MTN-007	-0.423649	0.0207795	-0.273874	0.465772	0.0737337	0.79001	-0.0654172	0.999746	-0.199811	0.464055	0.0398569	0.562521	0.0380947	0.724711
FBXL5	26234	MTN-007	0.28242	0.0245254	0.126093	0.614656	0.104106	0.789548	0.127836	0.999746	0.165566	0.667298	-0.0143432	0.896619	-0.00435089	0.972992
FBRS	64319	MTN-007	-0.448246	0.00760624	-0.227667	0.328345	-0.141086	0.581739	-0.135648	0.999746	-0.271329	0.232935	0.0214144	0.78014	0.0208781	0.745837
FBLN1	2192	MTN-007	0.651234	0.00353289	-0.244862	0.360501	0.538107	0.397685	0.17653	0.999746	0.507085	0.320683	-0.0199811	0.436882	0.0384482	0.827882
FBLIM1	54751	MTN-007	-0.472441	0.00411126	-0.0983634	0.746475	-0.0335492	0.894249	-0.080945	0.999746	-0.0729649	0.78118	0.00991063	0.895736	0.019297	0.84052
FASTK	10922	MTN-007	-0.43839	0.0126322	-0.201448	0.417283	0.0481928	0.863213	0.038113	0.999746	-0.0900534	0.85491	0.0696332	0.160723	0.0668537	0.470117
FANCI	55215	MTN-007	0.424726	0.00847547	0.233464	0.379564	0.0591487	0.893041	-0.00827893	0.999746	0.0794146	0.884892	0.113354	0.0790379	0.0150689	0.939913
FANCG	2189	MTN-007	0.580484	0.00206418	-0.00467434	0.991364	0.0653012	0.886182	0.0115138	0.999746	-0.00799989	0.992352	0.0823441	0.110842	0.0408968	0.703168
FANCE	2178	MTN-007	0.407643	0.0175749	-0.066203	0.714151	-0.0690493	0.837634	0.0569063	0.999746	0.0219717	0.966189	-0.00791169	0.928333	0.00990423	0.94246
FANCC	2176	MTN-007	0.330325	0.0296968	-0.0225345	0.935699	NA	NA	-0.0195203	0.999746	NA	NA	0.0196548	0.602642	0.013964	0.835273
FAM83E	54854	MTN-007	-0.555353	0.0207795	-0.0104808	0.983208	0.0807599	0.84557	-0.0346243	0.999746	-0.00826975	0.991359	-0.0123931	0.931164	0.00991138	0.970551
FAM53C	51307	MTN-007	0.489193	0.0038839	-0.0779888	0.731461	-0.00712563	0.982951	-0.0124207	0.999746	0.0472109	0.903912	0.0844392	0.229158	0.0677266	0.599749
FAM3A	60343	MTN-007	-0.308107	0.0213879	-0.13818	0.431778	-0.0478353	0.851758	-0.0910423	0.999746	0.0121013	0.974649	0.069814	0.286844	0.0529113	0.652883
FAM234A	83986	MTN-007	-0.39923	0.0357019	-0.0287286	0.899834	0.032172	0.92223	0.0408065	0.999746	0.0384506	0.928503	-0.00552132	0.962437	0.00658263	0.97613
FAM221A	340277	MTN-007	0.306697	0.03563	0.0742266	0.724506	NA	NA	0.0205555	0.999746	NA	NA	0.00998427	0.871324	-0.00224182	0.986604
FAM177A1	283635	MTN-007	-0.376398	0.0329294	-0.16676	0.547039	0.165791	0.491068	0.0740946	0.999746	0.0591731	0.866277	-0.0668636	0.293966	0.0541661	0.770962
FAM174C	55009	MTN-007	-0.319282	0.0259306	-0.163677	0.453286	-0.00930127	0.981397	0.045951	0.999746	-0.159331	0.581625	-0.00766312	0.933869	0.0172699	0.886964
FAM162B	221303	MTN-007	0.430693	0.004951	-0.169639	0.560033	0.227216	0.531655	-0.0179999	0.999746	0.354819	0.29819	-0.0454373	0.375419	-0.0183428	0.864966
FAM151A	338094	MTN-007	0.32674	0.0464293	0.0688793	0.797931	-0.00810505	0.97838	-0.0991673	0.999746	-0.0303164	0.931034	0.0129834	0.890428	0.00307434	0.97755
FAM13B	51306	MTN-007	0.347159	0.0128779	0.152575	0.531184	0.172062	0.534551	-0.0972495	0.999746	0.236142	0.3585	-0.0837079	0.172689	-0.0795572	0.489065
FAM133CP	728640	MTN-007	-0.370682	0.0381088	0.131318	0.58702	-0.0949188	0.683686	0.0567449	0.999746	-0.10161	0.698291	-0.0310232	0.712354	-0.0336158	0.789672
FAM114A2	10827	MTN-007	0.312374	0.0160593	0.111441	0.619795	-0.025326	0.940323	0.125259	0.999746	-0.0968566	0.750329	-0.0323002	0.297353	-0.0161373	0.793655
FAM111A	63901	MTN-007	0.430067	0.00939614	0.0493333	0.898592	-0.154662	0.622582	-0.094516	0.999746	0.10645	0.689499	0.11501	0.12644	0.0505146	0.751228
FAM108A3	653401	MTN-007	-0.500239	0.00360933	0.0637093	0.775576	-0.102545	0.660533	0.0685465	0.999746	-0.0685967	0.835533	-0.0114376	0.869155	0.0131202	0.845151
FAHD1	81889	MTN-007	-0.418317	0.020929	0.131104	0.685347	0.0402068	0.874123	0.0921522	0.999746	0.0829798	0.743471	-0.0144667	0.926551	0.0236836	0.913469
FAF2	23197	MTN-007	0.400451	0.00366863	-0.0704467	0.64182	-0.0200527	0.935599	-0.0125404	0.999746	-0.0119114	0.97315	-0.0166095	0.851446	0.0102803	0.949399
FAAP100	80233	MTN-007	0.581542	0.00280506	0.106114	0.66592	0.163429	0.4681	0.0503496	0.999746	0.0664517	0.825123	-0.0010531	0.992957	-0.00972098	0.966044
FA2H	79152	MTN-007	-0.440472	0.0213564	-0.0786792	0.705718	NA	NA	-0.200295	0.999746	NA	NA	0.00204127	0.985856	0.0229301	0.867651
EXT2	2132	MTN-007	0.374705	0.00329396	0.16946	0.468281	0.164673	0.441073	0.0573698	0.999746	0.0883935	0.715327	-0.0620369	0.335433	-0.0408039	0.724659
EXO5	64789	MTN-007	-0.954619	0.0225236	0.201674	0.36597	0.063226	0.799243	0.228277	0.999746	-0.103851	0.903825	0.007999	0.856109	-0.0290524	0.677682
EXO1	9156	MTN-007	0.409814	0.0116789	0.337805	0.328345	-0.0713048	0.890731	-0.0490706	0.999746	0.0239336	0.974649	0.111351	0.0508481	0.0419879	0.741355
ETS1	2113	MTN-007	0.407904	0.0312213	0.199443	0.579665	-0.0636274	0.932266	0.0568805	0.999746	0.0653702	0.946761	0.0360874	0.873446	-0.0836054	0.817812
ESRRAP2	144832	MTN-007	-0.50495	0.000747292	-0.218974	0.343099	-0.0606609	0.871848	-0.0743717	0.999746	-0.178337	0.563005	0.0280928	0.781906	0.0429514	0.748552
ERICH1	157697	MTN-007	0.351766	0.0165212	0.0715674	0.717742	0.0877857	0.650982	0.0980482	0.999746	-0.116413	0.539296	-0.0114747	0.862891	-0.0196093	0.821965
ERGIC1	57222	MTN-007	-0.579761	0.000243671	0.224566	0.498005	-0.0825151	0.775672	-0.054653	0.999746	0.0775184	0.842541	-0.033715	0.837418	0.021998	0.859057
ERBB3	2065	MTN-007	-0.308516	0.0413576	-0.198721	0.531862	-0.207056	0.4681	-0.12883	0.999746	-0.0759201	0.770306	-0.0291166	0.691142	0.0822235	0.765337
ERAP2	64167	MTN-007	-0.837823	0.0388424	0.170792	0.443631	-0.14271	0.557021	0.131679	0.999746	-0.0882171	0.911279	0.0733239	0.66976	-0.033878	0.959801
ERAL1	26284	MTN-007	-0.26155	0.0493703	-0.0357172	0.840382	-0.089615	0.725565	-0.0410752	0.999746	-0.0870822	0.781585	-0.000272366	0.996649	0.000867151	0.995755
EPS15	2060	MTN-007	0.365411	0.023253	0.0264284	0.91525	-0.019365	0.952874	-0.0835072	0.999746	0.0766874	0.813063	-0.017142	0.824932	0.0080988	0.958329
EPHX1	2052	MTN-007	-0.694666	0.000182358	-0.0809138	0.781242	0.0379941	0.918482	0.103152	0.999746	0.101106	0.786031	-0.0687756	0.340555	-0.0252888	0.875736
EPHB2	2048	MTN-007	-0.470977	0.0112636	-0.0778975	0.787998	-0.108294	0.620072	0.0726601	0.999746	-0.0948323	0.708824	0.0161243	0.880254	0.0172576	0.869244
EP300	2033	MTN-007	-0.57114	0.0151356	0.0616078	0.843214	-0.195843	0.639323	-0.035127	0.999746	-0.169747	0.736721	-0.062785	0.469523	-0.0276651	0.878799
EOGT	285203	MTN-007	0.344726	0.0207795	0.205515	0.379564	0.0814385	0.707657	0.0914212	0.999746	0.0684877	0.812068	-0.0297572	0.666415	-0.0312435	0.640479
ENTPD8	377841	MTN-007	-0.841356	8.80687e-05	-0.136873	0.629609	NA	NA	-0.155677	0.999746	NA	NA	0.022575	0.675236	0.0291999	0.707185
ENTPD6	955	MTN-007	-0.495427	0.00776834	0.13864	0.66315	-0.0114955	0.975303	0.0997537	0.999746	0.00139148	0.998773	-0.0359952	0.743924	0.00242533	0.985987
ENPP2	5168	MTN-007	0.658102	0.0131559	0.176302	0.666757	0.117635	0.784762	0.133336	0.999746	0.243761	0.50411	-0.0427463	0.812286	-0.125381	0.541153
ENDOG	2021	MTN-007	-0.359026	0.0425278	0.0322219	0.940365	-0.00869892	0.979202	0.0612798	0.999746	-0.0111392	0.979822	0.0604762	0.295581	-0.00115895	0.995041
EML3	256364	MTN-007	0.374498	0.0380387	-0.0972156	0.700768	-0.0780544	0.795908	-0.0843518	0.999746	0.0351063	0.939205	0.0215069	0.84568	0.0168189	0.925887
EMILIN2	84034	MTN-007	0.428635	0.0124563	0.0376228	0.912793	0.367247	0.473102	0.0954536	0.999746	0.410066	0.368979	-0.0488891	0.520937	-0.0616455	0.601621
EMC8	10328	MTN-007	-0.285811	0.0407824	0.0847501	0.718369	0.077032	0.700342	0.149101	0.999746	-0.0101699	0.977108	-0.00752563	0.933954	-0.0238866	0.823817
ELP6	54859	MTN-007	0.299573	0.02904	0.0863931	0.63267	0.123817	0.574731	0.106406	0.999746	0.160442	0.479331	0.0549853	0.344525	0.0349514	0.745907
ELP3	55140	MTN-007	0.288579	0.0430474	-0.0312489	0.870389	0.0953998	0.63838	-0.0330401	0.999746	0.0547005	0.854404	0.0135667	0.907785	-0.0340841	0.805105
ELOC	6921	MTN-007	-0.345924	0.0421576	0.0939794	0.703945	-0.0669101	0.748478	0.135309	0.999746	0.0403234	0.940502	-0.0341345	0.721268	-0.0547016	0.671
ELMO3	79767	MTN-007	-0.466214	0.0126873	-0.107308	0.632078	-0.0560313	0.844803	-0.0461484	0.999746	-0.0294278	0.943502	-0.000159118	0.998638	0.0219354	0.885162
ELF4	2000	MTN-007	-0.413512	0.02904	-0.1302	0.611819	0.0240121	0.954764	-0.0207761	0.999746	-0.168769	0.583633	0.0355215	0.679375	0.0449971	0.716877
EIF4G1	1981	MTN-007	-0.524685	0.00552268	0.285626	0.290457	-0.0194857	0.931316	0.144729	0.999746	0.0313837	0.909747	-0.0174492	0.906641	-0.0246774	0.910884
EIF3L	51386	MTN-007	0.280761	0.0104579	0.0281293	0.84596	-0.0209815	0.933995	0.0704245	0.999746	0.0421566	0.886784	-0.0188373	0.832215	-0.0487307	0.633966
EIF3I	8668	MTN-007	-0.256312	0.0364495	0.0879032	0.721278	0.0786706	0.690263	0.0867789	0.999746	0.0122889	0.973034	0.0351669	0.803089	-0.0155723	0.957492
EID2B	126272	MTN-007	-1.01758	0.0307247	-0.136707	0.889282	-0.174166	0.758277	-0.0743929	0.999746	-0.103765	0.899127	-0.0211099	0.961015	-0.0450622	0.94452
EHD4	30844	MTN-007	-0.648638	0.000225346	-0.0159896	0.960313	0.0836547	0.85309	0.0297163	0.999746	-0.130788	0.788445	-0.107532	0.332266	-0.0826234	0.673435
EHD1	10938	MTN-007	0.476494	0.00549424	0.0987684	0.675072	0.0730013	0.799243	-0.00472456	0.999746	-0.0627458	0.870891	-0.0935379	0.35675	-0.0502844	0.797643
EHBP1L1	254102	MTN-007	-0.415821	0.0384734	-0.0525668	0.884046	-0.133246	0.628155	-0.0661442	0.999746	-0.172084	0.514218	-0.0381849	0.700482	-0.0329639	0.837798
EFR3A	23167	MTN-007	0.318969	0.0376973	0.0928076	0.655858	0.0645344	0.838685	0.0616101	0.999746	0.0515383	0.903825	-0.0312527	0.717247	-0.00434027	0.985184
EFEMP2	30008	MTN-007	0.399816	0.0301313	-0.056011	0.888305	0.302265	0.486748	0.12197	0.999746	0.386312	0.31619	0.0167322	0.848987	-0.0288519	0.796064
EEF2	1938	MTN-007	0.313567	0.00560865	-0.0227256	0.903451	-0.0635051	0.802279	0.00639068	0.999746	0.0229557	0.952627	0.0210675	0.861473	0.00620292	0.982219
EDNRA	1909	MTN-007	0.519957	0.0092574	-0.189221	0.586072	0.285286	0.648717	0.182011	0.999746	0.540825	0.335115	-0.00607862	0.955629	0.0391396	0.716688
ECSCR	641700	MTN-007	0.377366	0.0329294	-0.125	0.661068	0.451815	0.413179	0.0592478	0.999746	0.436172	0.337625	-0.0293815	0.251111	-0.0213844	0.646821
ECM2	1842	MTN-007	0.416721	0.0397987	0.162986	0.578753	0.157795	0.70835	0.221286	0.999746	0.263479	0.496813	-0.0528218	0.340224	-0.0210212	0.856217
E2F2	1870	MTN-007	0.43584	0.0380865	0.223852	0.453848	-0.0360934	0.957309	-0.014822	0.999746	0.0565389	0.946317	0.226602	0.0967251	0.169185	0.517732
DYRK2	8445	MTN-007	-0.641408	0.0447116	0.152165	0.725559	-0.207776	0.632762	-0.102499	0.999746	-0.164591	0.760145	-0.162894	0.435545	0.0758089	0.49737
DYNC2I1	55112	MTN-007	0.417154	0.0202846	-0.156074	0.507083	-0.024104	0.930559	-0.101375	0.999746	0.0878838	0.720826	-0.023259	0.744778	-0.000196379	0.999201
DYNC1H1	1778	MTN-007	-0.404778	0.0187159	0.135404	0.642829	0.142434	0.49151	0.011075	0.999746	0.148423	0.443579	0.0672187	0.404367	0.0465888	0.745907
DUXAP3	503632	MTN-007	-0.822722	0.0373035	-0.208003	0.793842	-0.0237836	0.975174	-0.0924757	0.999746	0.0583673	0.948667	0.0175656	0.708078	-0.0273682	0.974633
DUT	1854	MTN-007	0.438828	0.0407176	0.077275	0.767196	-0.134972	0.529966	-0.221049	0.999746	-0.0688093	0.818404	0.0893664	0.337021	0.0161564	0.951558
DUSP8	1850	MTN-007	-0.555942	0.0447546	-0.241637	0.545728	0.16822	0.529966	-0.307415	0.999746	0.0407244	0.930237	-0.00484907	0.976663	-0.0010672	0.996719
DUSP22	56940	MTN-007	0.420138	0.000724851	0.0724325	0.782201	0.173077	0.529966	0.0796496	0.999746	0.140116	0.555675	-0.0392414	0.592836	-0.053042	0.707185
DUSP19	142679	MTN-007	-0.976295	0.023175	-0.292638	0.697418	-0.128867	0.838481	-0.0786858	0.999746	0.0244022	0.980928	-0.0250104	0.949382	-0.039677	0.948188
DTX2	113878	MTN-007	0.454036	0.0332878	-0.0431463	0.832082	-0.314629	0.346554	-0.0453649	0.999746	-0.141943	0.653304	0.0248467	0.853547	0.0992259	0.490201
DSTYK	25778	MTN-007	0.367212	0.00502418	0.160464	0.455957	0.171116	0.507199	0.162913	0.999746	0.169671	0.483429	-0.0178663	0.714842	-0.0274596	0.682208
DRAM1	55332	MTN-007	0.312921	0.0472416	0.178616	0.50771	0.214134	0.514967	0.110787	0.999746	0.1956	0.544535	-0.0236357	0.855619	-0.0427697	0.792957
DPP7	29952	MTN-007	-0.371355	0.0339986	-0.142007	0.637322	0.0512757	0.872087	0.0360655	0.999746	0.0947639	0.577602	0.0660043	0.548239	-0.0307473	0.61516
DOCK8	81704	MTN-007	0.549683	0.0382466	0.299741	0.442047	0.161939	0.580285	0.0599974	0.999746	0.175468	0.539296	-0.0115581	0.949317	-0.0705458	0.693282
DOCK11	139818	MTN-007	0.423691	0.037123	0.184183	0.580516	0.148794	0.62794	-0.07214	0.999746	0.172456	0.580662	0.0125314	0.941791	-0.0655431	0.706761
DOCK10	55619	MTN-007	0.43257	0.0499824	0.0888062	0.788787	0.0119562	0.975099	-0.138752	0.999746	-0.0398993	0.928503	-0.0461619	0.711906	-0.0585266	0.744823
DNMT1	1786	MTN-007	0.484098	0.00557083	0.278844	0.355395	0.10503	0.736149	0.0437158	0.999746	0.0405641	0.93666	0.0829851	0.616762	-0.0655351	0.816923
DNM2	1785	MTN-007	-0.618998	0.0022068	-0.0938553	0.637042	-0.112175	0.580285	-0.130749	0.999746	-0.111536	0.640592	0.0231064	0.834872	0.0260768	0.858637
DNAL4	10126	MTN-007	-0.306531	0.00582739	-0.116635	0.531057	-0.00631538	0.983979	-0.0397016	0.999746	0.00830684	0.985913	0.0181057	0.840967	0.0408458	0.704464
DNAJC8	22826	MTN-007	0.221133	0.0312213	0.0126819	0.954881	-0.0177557	0.954557	0.0245727	0.999746	0.0146388	0.97274	0.0359909	0.630574	0.00484771	0.983093
DNAJC22	79962	MTN-007	-0.406187	0.0459261	-0.0672806	0.783464	0.010984	0.973358	-0.0654691	0.999746	-0.0354592	0.928503	0.0190555	0.86032	0.0218528	0.890952
DMRTA1	63951	MTN-007	0.236022	0.0425365	-0.0488683	0.816582	NA	NA	-0.000681176	0.999746	NA	NA	-0.0254387	0.320785	0.00699911	0.913395
DKK3	27122	MTN-007	0.571103	0.00827541	0.0461212	0.835482	0.319076	0.497216	0.165005	0.999746	0.2996	0.513087	0.0144183	0.708503	-0.0169308	0.764587
DIS3L	115752	MTN-007	0.396424	0.0045243	-0.131444	0.50047	0.0431201	0.881025	-0.0850838	0.999746	0.0305824	0.939663	-0.00768055	0.95297	-0.0391915	0.77152
DHX37	57647	MTN-007	0.398325	0.0118577	0.127644	0.547414	0.0499973	0.821683	0.0717205	0.999746	0.0406008	0.889593	-0.0116064	0.793783	-0.0315731	0.807621
DHX30	22907	MTN-007	-0.337022	0.0329294	-0.128374	0.594362	0.105079	0.608654	0.0916607	0.999746	-0.0928079	0.885523	-0.02523	0.724451	-0.0236604	0.836066
DHRS1	115817	MTN-007	0.412915	0.0105292	0.0136761	0.963828	0.0938138	0.831758	0.0199034	0.999746	0.11011	0.837109	0.0836965	0.255358	0.0625055	0.640323
DHDDS	79947	MTN-007	-0.437938	0.00699231	0.0946846	0.690258	-0.04245	0.839941	-0.0241778	0.999746	-0.104511	0.541682	-0.0583103	0.435204	-0.0177292	0.92025
DHCR7	1717	MTN-007	-0.576546	0.0177735	0.0415971	0.939032	-0.086279	0.835322	-0.191225	0.999746	-0.153723	0.70526	0.0226782	0.89794	0.0805599	0.671995
DFFA	1676	MTN-007	-0.316061	0.0267406	-0.0392747	0.840164	0.0377862	0.86625	-0.17938	0.999746	-0.105092	0.576765	-0.0333302	0.39861	-0.039268	0.681666
DEPDC7	91614	MTN-007	0.281465	0.0412867	NA	NA	0.0973965	0.770093	NA	NA	0.072083	0.875683	-0.0409404	0.168136	0.0146916	0.880522
DENND5A	23258	MTN-007	0.415181	0.0239695	0.100977	0.743497	0.266215	0.426779	0.0535956	0.999746	0.289461	0.31619	-0.0305615	0.568164	-0.0623533	0.556259
DENND2D	79961	MTN-007	0.339532	0.0200344	-0.0345064	0.903647	-0.0448219	0.874407	-0.0229409	0.999746	-0.0108734	0.980279	-0.0143037	0.905284	-0.0451947	0.729644
DEK	7913	MTN-007	0.449508	0.00734111	0.078202	0.706927	-0.0446899	0.881662	-0.0839111	0.999746	-0.0217979	0.961129	0.06609	0.518649	-0.0261952	0.906656
DEGS1	8560	MTN-007	0.519017	0.00172323	0.185244	0.332868	-0.115611	0.771897	0.190897	0.999746	0.0623549	0.918146	-0.0957833	0.233413	-0.0542031	0.640323
DDR1	780	MTN-007	-0.317864	0.0465381	0.171696	0.478158	-0.137548	0.565548	0.0461159	0.999746	-0.134963	0.577625	0.0576401	0.559278	-0.0328611	0.709067
DCTN1	1639	MTN-007	0.312897	0.0431279	-0.146342	0.433818	-0.0437063	0.884204	0.083412	0.999746	0.0521115	0.894301	0.0663832	0.181846	0.046503	0.625533
DCN	1634	MTN-007	0.404513	0.0460445	-0.165529	0.595274	0.540017	0.495883	0.0712085	0.999746	0.32632	0.427333	-0.0179397	0.931164	0.0256963	0.951981
DCAF8	50717	MTN-007	0.36095	0.0281656	-0.0359964	0.919372	-0.00497844	0.986268	0.0782333	0.999746	0.0432231	0.896957	0.00595018	0.970943	0.0243919	0.909509
DCAF15	90379	MTN-007	-0.350559	0.0308817	0.0872761	0.714293	-0.118592	0.545988	0.196756	0.999746	-0.0993351	0.649845	-0.011087	0.785679	0.0126639	0.887818
DBNL	28988	MTN-007	-0.479761	0.000848079	0.102971	0.584826	0.041626	0.872087	0.0445279	0.999746	-0.232312	0.31619	-0.0751562	0.359588	-0.0635123	0.625533
DBN1	1627	MTN-007	0.434866	0.0158807	-0.0915302	0.733082	0.154926	0.63789	0.100027	0.999746	0.171997	0.621771	-0.0320406	0.606702	0.00141994	0.99405
DARS1	1615	MTN-007	0.297834	0.00879907	0.0467172	0.792453	-0.0130566	0.962997	-0.00600275	0.999746	0.012543	0.974123	-0.0156231	0.907852	-0.0310981	0.852753
DACT3	147906	MTN-007	0.494836	0.0425365	-0.0493493	0.867539	0.173124	0.695799	0.0767797	0.999746	0.312567	0.443199	-0.0303279	0.775019	-0.0206632	0.913395
CYP2S1	29785	MTN-007	-0.545165	0.030073	-0.409896	0.27438	0.0663379	0.791352	-0.211167	0.999746	0.0823083	0.76674	0.0182209	0.935414	0.0353745	0.789036
CYB5R4	51167	MTN-007	0.404507	0.0164402	0.149649	0.598077	-0.109558	0.732879	0.0271764	0.999746	-0.117741	0.754134	-0.00380435	0.97371	0.000371325	0.998528
CYB5R3	1727	MTN-007	0.234527	0.02904	0.047716	0.735872	0.0982954	0.659088	-0.069782	0.999746	0.05211	0.877156	-0.0146257	0.881453	0.0289399	0.817812
CXXC5	51523	MTN-007	-0.584624	0.00297281	-0.115795	0.585272	-0.101695	0.678264	-0.0354831	0.999746	0.129749	0.602506	-0.0857845	0.587228	-0.0361681	0.915283
CXCL16	58191	MTN-007	0.408388	0.0175749	-0.315635	0.557271	0.155265	0.532965	0.0279042	0.999746	-0.065481	0.864667	0.0389937	0.324294	-0.0281719	0.85964
CWF19L1	55280	MTN-007	0.427427	0.000352327	0.107644	0.557029	0.0463058	0.843328	-0.0635668	0.999746	-0.0529429	0.854404	0.00165408	0.989732	-0.0435457	0.751618
CTSO	1519	MTN-007	0.629208	0.00195447	-0.0813539	0.736492	0.178472	0.4681	-0.160187	0.999746	0.190521	0.384078	-0.051045	0.649396	-0.0193607	0.935345
CTSK	1513	MTN-007	0.511971	0.0260425	-0.0168681	0.970515	0.428901	0.529966	0.0332412	0.999746	0.770548	0.209451	0.103508	0.377621	0.0260973	0.927206
CTSD	1509	MTN-007	-0.693952	0.000404236	0.0804589	0.779224	-0.0645777	0.842448	-0.00673325	0.999746	-0.028733	0.951223	0.0214161	0.907935	0.00825661	0.983395
CTNNA1	1495	MTN-007	0.44673	0.00455373	0.202986	0.337221	-0.0240713	0.934416	0.0443217	0.999746	0.0395162	0.91606	0.0446055	0.728106	0.0576675	0.748552
CTLA4	1493	MTN-007	0.292724	0.036944	0.124073	0.804385	0.0923355	0.782123	-0.0393714	0.999746	0.0342231	0.947139	0.0107736	0.835472	0.0128681	0.85964
CTDSP1	58190	MTN-007	-0.366516	0.00941286	-0.0194833	0.932603	-0.0822115	0.746815	-0.0216066	0.999746	-0.0690952	0.84025	-0.0245849	0.572213	-0.0233178	0.7406
CTDNEP1	23399	MTN-007	-0.311078	0.0187941	-0.0928341	0.583626	0.0301239	0.915753	0.00711626	0.999746	-0.0162181	0.968705	-0.0288733	0.692739	-0.00708631	0.969927
CTC1	80169	MTN-007	0.348601	0.0413864	-0.102411	0.705054	-0.209614	0.429649	0.0937853	0.999746	-0.152683	0.545057	-0.0384891	0.204989	-0.0300185	0.597181
CTBP2P5	646936	MTN-007	-0.428885	0.0397987	-0.187912	0.687323	-0.0905988	0.812745	-0.0913684	0.999746	-0.0224129	0.971019	0.0750931	0.584305	0.0823547	0.701876
CSPG4	1464	MTN-007	0.343447	0.0484085	0.0442334	0.887272	0.0888851	0.868992	0.0831418	0.999746	0.0820422	0.909108	0.00449199	0.950807	0.0169516	0.839076
CS	1431	MTN-007	-0.263685	0.02904	-0.0593018	0.715337	-0.0333307	0.889601	0.0474659	0.999746	-0.0903191	0.677072	0.0397467	0.67307	0.0367097	0.781235
CRYL1	51084	MTN-007	-0.372462	0.0166764	-0.0855081	0.717742	-0.0608647	0.787485	-0.0162963	0.999746	-0.0190634	0.957266	0.0651321	0.475635	0.0803349	0.575465
CRSP8P	441089	MTN-007	0.318603	0.0293602	0.23041	0.379564	0.125922	0.648717	0.0408503	0.999746	-0.023986	0.962373	0.00758694	0.951649	-0.0176772	0.918669
CRK	1398	MTN-007	-0.546311	0.000524547	0.156691	0.631047	0.144793	0.657861	0.131724	0.999746	0.107153	0.653304	-0.0239677	0.793147	0.0575386	0.718465
CREB1	1385	MTN-007	-0.999778	0.0110599	0.0804072	0.665311	-0.287014	0.507199	-0.0316744	0.999746	0.156172	0.337625	0.00785562	0.853547	-0.00657715	0.925311
CRB3	92359	MTN-007	-0.502064	0.00502418	-0.135075	0.588316	-0.210105	0.5036	-0.0794648	0.999746	-0.252119	0.381092	-0.0197295	0.670193	0.0374291	0.8126
CRAT	1384	MTN-007	-0.399963	0.0204622	-0.209118	0.433818	-0.0997923	0.875995	-0.0518484	0.999746	0.0535501	0.95319	-0.00347689	0.949907	-0.0319133	0.525289
CRACD	57482	MTN-007	0.378146	0.0493703	0.234112	0.439783	-0.0308717	0.917634	0.0050742	0.999746	-0.0338303	0.931355	0.0572269	0.64912	0.0794458	0.656277
CPT2	1376	MTN-007	-0.504341	0.000703078	-0.0332827	0.876291	-0.105729	0.64508	-0.0269664	0.999746	0.0751649	0.8113	0.0617581	0.470201	0.0511354	0.720532
CPQ	10404	MTN-007	0.398587	0.0165212	0.101002	0.766806	0.36719	0.411618	0.194263	0.999746	0.370399	0.31619	-0.0306603	0.698678	-0.0302108	0.805105
CORO2A	7464	MTN-007	-0.49184	0.036779	0.0356669	0.906449	-0.22036	0.46485	-0.113628	0.999746	-0.219641	0.407374	-0.117036	0.166704	0.00854215	0.89658
CORO1B	57175	MTN-007	-0.620031	0.000221334	-0.0846426	0.708195	-0.252666	0.49151	-0.0925482	0.999746	-0.170148	0.68067	0.0948362	0.128987	0.0563097	0.648209
COPS8	10920	MTN-007	0.389456	0.0121815	0.0617514	0.828487	-0.158405	0.517473	0.186025	0.999746	-0.149218	0.539296	0.0311428	0.539433	-0.0279441	0.85964
COMTD1	118881	MTN-007	-0.530994	0.027125	0.0470381	0.881578	-0.0826912	0.846839	-0.0146757	0.999746	0.061242	0.918847	0.113821	0.249151	0.11041	0.52358
COA8	84334	MTN-007	-0.919409	0.0317246	-0.339076	0.674003	-0.122049	0.854589	0.101758	0.999746	-0.0144235	0.989638	0.0250946	0.560955	-0.00982444	0.991153
CNOT3	4849	MTN-007	-0.387368	0.0449066	-0.000243155	0.999069	-0.0344213	0.899758	0.0123246	0.999746	-0.0648059	0.835533	0.0111612	0.865699	-0.000275977	0.998528
CNN3	1266	MTN-007	0.457499	0.00238924	-0.0194614	0.944034	-0.0246358	0.942042	-0.00556479	0.999746	0.0187689	0.967121	-0.0380222	0.712922	0.00203264	0.994391
CNDP2	55748	MTN-007	0.308591	0.00609277	0.105586	0.567509	0.0833316	0.794501	0.0513492	0.999746	0.0574292	0.898718	-0.0740494	0.321946	-0.0585719	0.65294
CMSS1	84319	MTN-007	0.279911	0.0259306	0.187444	0.591409	0.143147	0.637435	-0.0575583	0.999746	-0.0347976	0.940502	0.00733742	0.934202	-0.0158104	0.894324
CLPTM1	1209	MTN-007	-0.782278	2.45964e-05	0.024224	0.902882	-0.0611479	0.797447	-0.0346942	0.999746	-0.111758	0.611075	0.00645484	0.952943	-0.0155464	0.917426
CLN8	2055	MTN-007	-0.335936	0.0308765	-0.0561572	0.844973	-0.0786078	0.831758	-0.0576585	0.999746	0.0850004	0.833957	0.0125947	0.760148	-0.0239595	0.797545
CLN5	1203	MTN-007	0.521792	0.00374399	-0.0254245	0.903341	0.0454423	0.867355	-0.036631	0.999746	0.0175822	0.965666	-0.021266	0.822699	-0.0125549	0.941982
CLN3	1201	MTN-007	-0.382318	0.0124563	-0.252577	0.27438	-0.201129	0.506009	-0.0576495	0.999746	-0.109392	0.819717	0.0370929	0.698947	0.0165691	0.922606
CLK3	1198	MTN-007	0.39188	0.0432946	-0.202634	0.384022	0.0864575	0.756434	0.0852789	0.999746	0.0665879	0.862283	0.0993196	0.130248	0.10005	0.406526
CLK1	1195	MTN-007	0.520804	0.0124536	-0.106602	0.774302	0.218682	0.451602	-0.130064	0.999746	0.178175	0.504696	0.0445312	0.744831	0.120451	0.482544
CLIP3	25999	MTN-007	0.506894	0.0382353	-0.177821	0.675802	0.443321	0.4681	0.0453511	0.999746	0.547586	0.31605	0.0152123	0.926234	0.00442208	0.99009
CLIP2	7461	MTN-007	-0.330853	0.0460304	-0.187747	0.36597	0.162326	0.426779	-0.139772	0.999746	0.158236	0.376105	0.0123002	0.895852	0.0263785	0.822892
CLDND1	56650	MTN-007	0.342684	0.0470043	-0.130696	0.525366	-0.0748439	0.745463	-0.0363097	0.999746	0.0501759	0.878884	-0.0583469	0.36517	-0.0520352	0.632076
CLDN3	1365	MTN-007	0.53961	0.0141804	-0.134946	0.395837	NA	NA	-0.0146671	0.999746	NA	NA	0.00439758	0.982514	0.0404682	0.858579
CIDEC	63924	MTN-007	-0.289588	0.0375442	0.393116	0.660284	-0.0650911	0.79993	-0.170026	0.999746	-0.0089004	0.983793	0.0743374	0.853813	0.141158	0.777367
CIAO1	9391	MTN-007	-0.339541	0.011714	-0.0335353	0.895853	0.139028	0.602048	0.0133007	0.999746	0.0537784	0.899127	-0.0536184	0.293966	-0.044593	0.624725
CHRNA5	1138	MTN-007	-0.931773	0.0369231	-0.467032	0.583854	-0.123879	0.879882	-0.14823	0.999746	-0.102092	0.928503	0.0143771	0.789171	-0.0327466	0.957395
CHMP5	51510	MTN-007	0.364244	0.0207795	0.205406	0.775951	-0.0487236	0.845237	-0.0591342	0.999746	0.0443791	0.945164	0.0551325	0.74744	0.0606846	0.811419
CHMP4A	29082	MTN-007	0.295741	0.0198963	0.0692353	0.707264	0.133372	0.583036	0.0419283	0.999746	0.0880582	0.777914	0.0417524	0.459625	-0.00864935	0.955478
CHMP1A	5119	MTN-007	-0.377114	0.036944	-0.0468855	0.793623	-0.0837161	0.692483	-0.0242994	0.999746	-0.163678	0.383645	0.0456983	0.578821	0.0412265	0.758678
CHIC2	26511	MTN-007	0.354731	0.0375172	-0.149341	0.557271	-0.029501	0.940323	-0.106742	0.999746	0.00343463	0.996522	0.00288923	0.982514	-0.0178962	0.919902
CHD8	57680	MTN-007	-0.552811	0.00287202	-0.0970191	0.678929	-0.0480099	0.916205	-0.0663636	0.999746	-0.0238172	0.971683	-0.0125582	0.940699	0.0068187	0.984655
CHCHD2	51142	MTN-007	0.260263	0.0286791	0.11419	0.567857	0.0941179	0.707467	0.0488873	0.999746	0.0367705	0.928918	-0.0752028	0.385946	-0.047795	0.766268
CHCHD10	400916	MTN-007	-0.302821	0.0396442	-0.035747	0.867734	0.0649611	0.832026	0.0385743	0.999746	-0.0385573	0.930237	-0.0314284	0.793086	-0.0187418	0.928765
CHAF1B	8208	MTN-007	0.391939	0.0185678	0.261836	0.379564	-0.000154635	0.999482	-0.114958	0.999746	0.0448428	0.918146	0.053064	0.430287	0.0123268	0.943618
CHAF1A	10036	MTN-007	0.368564	0.00622498	0.122559	0.651673	0.0075605	0.982951	0.0107445	0.999746	0.0608429	0.880033	0.0274813	0.58517	0.00144893	0.99275
CGNL1	84952	MTN-007	0.500462	0.0114911	-0.204703	0.478697	0.0278626	0.954891	-0.0675116	0.999746	0.261139	0.433877	-0.00265993	0.986498	-0.0128049	0.959439
CFAP298	56683	MTN-007	-0.272679	0.0264277	0.147975	0.602284	0.127117	0.581038	0.150298	0.999746	0.0367555	0.941058	-0.0757245	0.209832	-0.0912178	0.384333
CERS6	253782	MTN-007	-0.31946	0.044304	-0.0759067	0.750617	0.0289944	0.935329	-0.0381861	0.999746	0.0120426	0.981371	-0.0945563	0.412948	-0.0559725	0.792957
CERNA2	642934	MTN-007	0.45498	0.012805	-0.0742237	0.741062	-0.0343577	0.903916	-0.0478784	0.999746	0.0489714	0.887752	0.00482771	0.969698	-0.00255191	0.991972
CEP78	84131	MTN-007	0.293444	0.0203724	0.163217	0.442622	0.0533923	0.82577	0.0580386	0.999746	-0.0407179	0.931986	0.0390771	0.493917	-0.021592	0.842262
CEP192	55125	MTN-007	0.36789	0.00702362	0.0337074	0.880229	0.0763592	0.716086	-0.021767	0.999746	0.142152	0.444705	0.0638466	0.270254	0.04272	0.690927
CEP19	84984	MTN-007	-0.950318	0.0327636	-0.281516	0.701176	-0.19163	0.718907	-0.074001	0.999746	0.0343961	0.946613	-0.0238281	0.954553	-0.00566698	0.946049
CENPU	79682	MTN-007	0.325556	0.0432946	0.138228	0.615812	-0.0230935	0.958758	-0.00235872	0.999746	0.0976821	0.824545	0.0608879	0.295581	0.0349924	0.751228
CENPK	64105	MTN-007	0.449152	0.0156643	0.143341	0.645461	-0.0445204	0.901978	-0.0437813	0.999746	-0.0521314	0.910926	0.108076	0.0961389	0.0430067	0.759909
CECR7	27438	MTN-007	0.433885	0.0447116	-0.073625	0.855954	0.129863	0.57008	-0.0434844	0.999746	0.215604	0.311911	0.0718213	0.402524	0.0780722	0.57792
CEBPA	1050	MTN-007	-0.58717	0.00172422	-0.0147099	0.96135	-0.231583	0.367249	0.120359	0.999746	-0.131945	0.550065	-0.0697541	0.441126	-0.0161041	0.945211
CDK5RAP2	55755	MTN-007	0.43035	0.0364495	0.135191	0.486239	0.118695	0.621915	0.0765486	0.999746	0.0941634	0.750329	0.095751	0.0967251	-0.0361977	0.625533
CDK2AP2	10263	MTN-007	-0.431413	0.010935	0.0903523	0.694719	0.0898402	0.807445	0.0231123	0.999746	-0.076932	0.875894	-0.0120713	0.919237	-0.0129531	0.94599
CDK19	23097	MTN-007	0.401352	0.012032	-0.174109	0.557271	-0.133661	0.609058	-0.164908	0.999746	0.0925124	0.783351	0.0753596	0.524655	0.0707521	0.7118
CDK18	5129	MTN-007	-0.439353	0.0168091	-0.211333	0.356324	0.0631971	0.744788	-0.111831	0.999746	-0.071634	0.850686	-0.00850357	0.898044	0.0178683	0.799919
CDH13	1012	MTN-007	0.413905	0.00931075	0.0855427	0.787998	0.087125	0.816684	-0.00906805	0.999746	0.031777	0.955169	-0.0185804	0.705504	0.0126836	0.885307
CDC45	8318	MTN-007	0.584751	0.0395555	0.285591	0.50047	-0.0164091	0.981397	-0.141961	0.999746	0.0140553	0.9881	0.165802	0.172222	0.0455621	0.882272
CD99L2	83692	MTN-007	0.355056	0.0120519	-0.0678075	0.768741	0.368255	0.397685	0.0298227	0.999746	0.402665	0.231336	-0.0488302	0.490094	-0.0612402	0.57814
CD96	10225	MTN-007	0.519894	0.0447116	-0.0867415	0.878184	-0.132235	0.865261	-0.107312	0.999746	-0.127068	0.901022	-0.0187089	0.886146	-0.0749831	0.593956
CD83	9308	MTN-007	0.782112	0.02904	0.362335	0.526552	0.441258	0.424377	0.112589	0.999746	0.106909	0.896816	0.0510524	0.83801	-0.100721	0.687526
CD7	924	MTN-007	1.13277	1.50601e-06	0.251883	0.645202	-0.178617	0.791989	-0.0623558	0.999746	-0.284884	0.670669	0.206315	0.0967043	0.030416	0.934491
CD69	969	MTN-007	0.462126	0.0144662	0.193127	0.389884	0.419084	0.45027	0.141663	0.999746	0.102906	0.746274	-0.0278949	0.771332	-0.0677377	0.557808
CD59	966	MTN-007	0.36846	0.0169235	0.154838	0.574834	0.0232299	0.958857	0.0758132	0.999746	0.073622	0.880565	-0.0387767	0.421292	0.0420471	0.825239
CD44	960	MTN-007	0.630846	0.00260002	0.276161	0.405762	-0.0639083	0.82425	0.18612	0.999746	-0.0847534	0.842858	-0.0699625	0.656965	-0.120858	0.580479
CD3D	915	MTN-007	0.692603	0.0429663	0.097646	0.90076	-0.110935	0.88771	-0.0865994	0.999746	-0.142798	0.885162	-0.0773002	0.783834	-0.148887	0.675798
CD247	919	MTN-007	0.827941	0.00318747	0.180112	0.778237	-0.0447442	0.959472	0.0426763	0.999746	-0.0295443	0.979889	-0.00996691	0.971959	-0.0958593	0.723233
CD177	57126	MTN-007	-0.811538	0.00645186	-0.112779	0.814346	-0.109603	0.830116	-0.253541	0.999746	-0.292071	0.670669	0.0268232	0.892218	0.0213804	0.951444
CCR6	1235	MTN-007	-0.371914	0.0408825	-0.176128	0.455957	-0.135911	0.744788	-0.0749216	0.999746	0.0773719	0.850693	0.0416167	0.753747	0.027162	0.910918
CCNG2	901	MTN-007	0.507092	0.0349264	0.0730375	0.822584	-0.185658	0.67139	-0.163559	0.999746	0.113957	0.85491	0.0771574	0.446579	0.0396976	0.741565
CCL22	6367	MTN-007	0.445795	0.036944	0.176937	0.821925	-0.158866	0.841208	-0.00815895	0.999746	-0.431044	0.486617	0.0331725	0.677348	0.0142133	0.928997
CCL2	6347	MTN-007	0.960778	0.0120519	0.0948189	0.870461	0.580527	0.451602	0.270555	0.999746	0.033776	0.981017	-0.0116645	0.982546	-0.109038	0.85964
CCDC92	80212	MTN-007	0.490087	0.00238924	-0.159983	0.478158	0.0708424	0.828336	-0.0575785	0.999746	0.147617	0.608425	0.0133769	0.897836	0.00405677	0.985452
CCDC77	84318	MTN-007	0.268251	0.0385164	-0.00194082	0.996493	-0.0165304	0.952874	-0.117242	0.999746	0.0344421	0.918847	0.0850456	0.120158	0.0782906	0.439283
CCDC47	57003	MTN-007	-0.348832	0.0205856	0.0659486	0.777758	-0.0889621	0.760457	-0.0185877	0.999746	-0.0881736	0.806936	0.00369824	0.980409	0.0251326	0.88959
CCDC28A	25901	MTN-007	0.373847	0.04598	-0.17534	0.528407	-0.0780497	0.795032	-0.141151	0.999746	0.0896435	0.798992	0.0787277	0.532171	0.0190164	0.953336
CCDC102A	92922	MTN-007	0.551619	0.00374399	0.0773383	0.807302	0.0501026	0.854589	0.0224118	0.999746	0.117169	0.634348	0.0323702	0.691142	-0.0215251	0.884454
CBLC	23624	MTN-007	-0.343866	0.0447116	-0.0968819	0.678768	-0.140979	0.594643	-0.0825246	0.999746	-0.244188	0.31619	-0.0260102	0.799079	0.0459848	0.722678
CASTOR3P	352954	MTN-007	0.31586	0.0372064	-0.0600016	0.81962	-0.00786353	0.9871	-0.0330413	0.999746	0.070735	0.899127	0.0444832	0.199237	0.0205456	0.773146
CASP4	837	MTN-007	0.481238	0.0030579	-0.0616005	0.796208	0.064228	0.854063	-0.0259594	0.999746	0.01444	0.979329	-0.0127551	0.936597	-0.0522838	0.766945
CASP2	835	MTN-007	0.309342	0.035266	0.159302	0.435986	0.0651358	0.842448	0.177843	0.999746	0.016059	0.974649	0.0527139	0.503454	-0.0190687	0.840701
CASP1	834	MTN-007	0.466541	0.0431958	0.0792283	0.724399	0.146203	0.574731	-0.0366888	0.999746	0.147479	0.576199	-0.123997	0.524783	-0.12945	0.682208
CARD11	84433	MTN-007	0.439863	0.0351454	0.136919	0.776736	0.056457	0.903635	-0.0146804	0.999746	-0.0256649	0.969675	0.0543228	0.7595	-0.0399559	0.894386
CARD10	29775	MTN-007	-0.48976	0.0170028	-0.000702006	0.998509	-0.0633563	0.842448	-0.0488885	0.999746	-0.0658158	0.87251	-0.0888691	0.302481	-0.0388261	0.828762
CAPN1-AS1	728975	MTN-007	0.232454	0.0287951	-0.247598	0.398286	-0.0894485	0.789328	-0.165524	0.999746	0.0967381	0.760145	0.00590396	0.916683	0.0390251	0.639096
CANT1	124583	MTN-007	-0.336254	0.0234416	0.0166099	0.952184	-0.165118	0.645434	0.0188516	0.999746	-0.040139	0.948352	-0.00887498	0.959797	0.0521876	0.774094
CAMKK2	10645	MTN-007	-0.656336	0.0031905	0.0333622	0.908872	0.0295077	0.951355	0.0314539	0.999746	-0.106103	0.832208	-0.0279121	0.749602	-0.0454186	0.69539
CAMK2N1	55450	MTN-007	-0.832177	0.000352327	-0.118029	0.685427	-0.15731	0.784035	-0.112666	0.999746	-0.00425955	0.997523	-0.156662	0.409203	-0.0757955	0.840396
CAMK1D	57118	MTN-007	-0.642007	0.00718523	-0.10103	0.780299	-0.160125	0.578771	0.0780497	0.999746	-0.0951706	0.806936	-0.0502419	0.564481	-0.0468891	0.792957
CALCRL	10203	MTN-007	0.328095	0.0451955	0.0192958	0.945719	0.0264623	0.953849	0.100858	0.999746	0.0508101	0.928503	-0.0447372	0.19283	-0.0284071	0.665281
CALB2	794	MTN-007	0.272125	0.0439164	-0.30841	0.385924	-0.28262	0.583306	-0.105069	0.999746	-0.183261	0.783903	-0.0466231	0.220569	-0.0494302	0.470117
CA8	767	MTN-007	0.348301	0.0222242	0.0970876	0.749172	NA	NA	0.00640867	0.999746	NA	NA	-0.0255962	0.602163	-0.0127659	0.896435
CA7	766	MTN-007	-0.972303	0.0158126	0.239592	0.637177	NA	NA	0.0282446	0.999746	NA	NA	-0.00337955	0.989795	-0.0319055	0.936916
C5orf15	56951	MTN-007	0.358191	0.00760624	-0.0491585	0.77477	0.0873809	0.647091	-0.0127605	0.999746	0.0705416	0.76674	0.019857	0.8514	0.0501044	0.682123
C5	727	MTN-007	0.366357	0.0177262	-0.0430638	0.861663	0.133051	0.494837	0.0939712	0.999746	0.193825	0.284436	0.0466131	0.17241	0.0247609	0.71728
C2orf68	388969	MTN-007	0.359435	0.00613823	-0.314782	0.570043	0.143695	0.528356	-0.0934266	0.999746	0.193617	0.352446	0.035537	0.419698	0.0305323	0.681201
C2CD2	25966	MTN-007	0.324525	0.0483083	0.124408	0.537679	0.128862	0.660533	0.169289	0.999746	0.142929	0.64238	-0.0351757	0.193736	-0.0257011	0.616272
C21orf58	54058	MTN-007	0.273069	0.0493703	-0.393634	0.678344	0.0791785	0.705724	-0.16355	0.999746	0.114817	0.57924	0.053461	0.211753	0.0281176	0.744823
C1S	716	MTN-007	0.517034	0.0326327	-0.158955	0.740005	0.39572	0.426779	0.0030146	0.999746	0.417969	0.332652	0.0111629	0.833973	-0.0186757	0.785877
C1QC	714	MTN-007	-0.611426	0.0118788	-0.0767677	0.842738	-0.083351	0.853714	0.0616031	0.999746	-0.0141963	0.984845	-0.163735	0.289804	-0.194328	0.470117
C1orf122	127687	MTN-007	-0.349886	0.036944	-0.052214	0.861941	-0.0165803	0.969549	0.00389705	0.999746	0.00594457	0.993657	-0.00112461	0.992957	9.63637e-05	0.999499
C19orf44	84167	MTN-007	0.263017	0.0464293	-0.0122283	0.972025	-0.004835	0.990838	-0.0333766	0.999746	0.0829951	0.842824	-0.00277788	0.961015	-0.00461894	0.960286
C15orf39	56905	MTN-007	-0.497898	0.00595729	0.0274763	0.894685	-0.087235	0.671845	0.0911892	0.999746	-0.11055	0.593437	-0.0429993	0.474305	-0.0398515	0.685503
C14orf132	56967	MTN-007	0.398129	0.00702362	-0.0732605	0.784646	0.118899	0.750421	0.116459	0.999746	0.25051	0.443199	0.0262669	0.749728	0.00361651	0.986263
C11orf68	83638	MTN-007	-0.291783	0.0386734	-0.11055	0.512845	-0.0824844	0.719349	-0.0411688	0.999746	0.03773	0.918606	0.0468138	0.35212	0.0441442	0.608457
C11orf58	10944	MTN-007	0.325742	0.0382374	-0.0778551	0.717742	0.0386921	0.890264	-0.0468792	0.999746	-0.0545137	0.825079	-0.0380246	0.376395	-0.0304197	0.745907
BUB3	9184	MTN-007	0.220266	0.0263092	0.0961303	0.749749	-0.0677721	0.837941	-0.0194633	0.999746	0.0391242	0.889678	0.0588418	0.431278	-0.0318036	0.82387
BSG	682	MTN-007	-0.709313	0.000729368	0.0342096	0.86375	0.0143366	0.963475	-0.072481	0.999746	-0.0110798	0.979655	0.113036	0.357243	0.0963598	0.646821
BRSK1	84446	MTN-007	-0.528993	0.0300936	-0.410141	0.27438	0.0566759	0.854425	-0.284124	0.999746	0.146966	0.575717	0.0601615	0.768897	0.0951429	0.723078
BRK1	55845	MTN-007	0.325541	0.0156321	-0.0716387	0.694159	-0.0186836	0.948268	0.0707347	0.999746	0.031112	0.931355	-0.0299959	0.660602	-0.00957601	0.952267
BRCA1	672	MTN-007	0.389122	0.0131926	-0.151945	0.433818	0.0833559	0.799243	-0.155068	0.999746	0.108637	0.761958	0.0850108	0.0936222	0.0147326	0.808383
BNIP3L	665	MTN-007	0.468373	0.0154521	-0.127805	0.672823	-0.117985	0.670305	-0.179592	0.999746	0.231469	0.395076	0.0227455	0.873446	0.0545237	0.746101
BMS1P1	399761	MTN-007	-0.943361	0.02904	-0.260415	0.764286	-0.135466	0.813221	-0.0306977	0.999746	0.037217	0.967735	0.0100556	0.983074	-0.0670271	0.918846
BMAL1	406	MTN-007	0.40236	0.0269636	0.0862612	0.766867	0.0324113	0.959472	0.036286	0.999746	-0.0868174	0.905432	-0.0198704	0.751151	0.0328531	0.689607
BLZF1	8548	MTN-007	-0.7992	0.0280745	-0.333365	0.701652	-0.136786	0.849014	-0.0905849	0.999746	-0.0527029	0.961725	0.0478557	0.886152	0.0291173	0.964407
BLOC1S4	55330	MTN-007	0.331881	0.011991	-0.0206918	0.943834	-0.0316312	0.913647	0.0117028	0.999746	-0.000333704	0.998959	0.00670156	0.951673	0.0215494	0.871616
BICDL2	146439	MTN-007	-0.381142	0.034471	-0.204918	0.567509	-0.0989292	0.842448	-0.0690844	0.999746	-0.174818	0.721394	0.0469712	0.568887	0.0427514	0.748383
BGN	633	MTN-007	0.936553	0.000703078	-0.141672	0.779041	0.197766	0.623638	-0.0285139	0.999746	0.248676	0.521392	0.107772	0.530325	0.0253457	0.955238
BEX4	56271	MTN-007	0.382672	0.0154332	-0.0971864	0.685347	0.024297	0.96391	0.130125	0.999746	0.264552	0.480038	-0.027875	0.72884	-0.0224509	0.863497
BCL7C	9274	MTN-007	-0.384707	0.0353156	0.150061	0.495454	-0.0543781	0.841866	0.201674	0.999746	-0.07512	0.807559	0.0117661	0.834745	0.0089234	0.888124
BCL2L1	598	MTN-007	-0.554976	0.00148212	-0.0833716	0.680427	-0.14672	0.598073	-0.0862538	0.999746	-0.0538602	0.902805	-0.0735524	0.249609	-0.016655	0.922109
BCL2	596	MTN-007	0.372573	0.0252613	-0.06355	0.823731	0.120951	0.705661	0.0265563	0.999746	0.0711685	0.880711	0.0146664	0.723627	-0.040166	0.766284
BCKDK	10295	MTN-007	0.321434	0.0453867	-0.0726891	0.744446	0.005964	0.983081	0.0528107	0.999746	0.0357023	0.918847	-0.00741367	0.952487	0.0105539	0.958329
BCKDHA	593	MTN-007	0.465301	0.0211405	-0.15622	0.478158	-0.144281	0.641839	-0.0198302	0.999746	0.00478386	0.993872	0.0308723	0.728929	0.0328123	0.807988
BBS2	583	MTN-007	0.312556	0.028623	-0.207584	0.442047	-0.104798	0.691133	-0.0931251	0.999746	0.117583	0.784398	0.0370107	0.636261	0.0533827	0.634692
BANP	54971	MTN-007	-0.352308	0.034993	-0.1323	0.596638	0.139617	0.558593	0.0764361	0.999746	0.1375	0.575014	0.0436593	0.678413	-0.0130776	0.816923
BAIAP2-DT	440465	MTN-007	-0.291824	0.0354119	-0.272518	0.335534	-0.000699034	0.998364	-0.0686875	0.999746	0.0535263	0.897887	0.0210288	0.754891	0.0047884	0.976828
B4GALT5	9334	MTN-007	-0.295599	0.044399	0.0341379	0.921024	-0.0275624	0.962133	0.0485519	0.999746	-0.00886466	0.992352	-0.103275	0.26939	-0.0201583	0.935666
B4GALNT3	283358	MTN-007	-0.281901	0.0375442	0.0746045	0.779158	NA	NA	0.143514	0.999746	NA	NA	-0.0168323	0.689698	-0.00141173	0.991153
B3GNT8	374907	MTN-007	-0.746453	5.95087e-05	-0.391012	0.080778	-0.35505	0.424377	-0.197653	0.999746	-0.294143	0.443579	-0.0937259	0.226477	-0.0445638	0.781235
B3GNT7	93010	MTN-007	-0.333986	0.0340786	0.0537999	0.908911	NA	NA	-0.00722321	0.999746	NA	NA	-0.0110884	0.862891	0.0183545	0.827087
B3GNT6	192134	MTN-007	-0.7796	0.00308607	0.241478	0.522774	-0.0458109	0.9157	0.150911	0.999746	-0.0464424	0.936193	0.107891	0.374622	0.0739304	0.735914
B3GALT4	8705	MTN-007	-0.422309	0.00622498	-0.201895	0.328345	-0.220554	0.491068	-0.0976208	0.999746	-0.112922	0.774206	-0.0123842	0.874282	0.018361	0.86366
AZIN1	51582	MTN-007	0.455802	0.0299187	0.0718324	0.83709	0.0429277	0.894249	0.0673478	0.999746	0.120533	0.679591	-0.0359375	0.615492	-0.0194642	0.889293
AVIL	10677	MTN-007	0.427356	0.00238924	0.0432665	0.877779	-0.0358444	0.889894	-0.0455783	0.999746	-0.0667231	0.816083	0.0903139	0.0661254	0.0451336	0.653924
ATXN7L3	56970	MTN-007	-0.326736	0.0212232	-0.111634	0.58615	-0.0575339	0.828713	-0.0269027	0.999746	-0.14966	0.480038	-0.0116146	0.908643	-0.0233244	0.852517
ATP6V0D1	9114	MTN-007	-0.343561	0.0482481	0.0488888	0.758753	0.0428806	0.887142	0.0772343	0.999746	-0.00397188	0.993691	0.0626399	0.473639	0.0551429	0.704661
ATP5PF	522	MTN-007	-0.473306	0.0339986	0.0540866	0.823182	-0.0626596	0.854397	0.051249	0.999746	0.0708601	0.871907	0.0988568	0.128987	0.0856689	0.490201
ATP5F1D	513	MTN-007	-0.422483	0.00706854	-0.221266	0.390466	-0.0946966	0.854589	0.0456614	0.999746	-0.197272	0.689113	0.01702	0.874137	0.0335109	0.806217
ATP2A2	488	MTN-007	-0.481381	0.0212108	0.392481	0.323807	0.163015	0.491068	0.145281	0.999746	-0.217289	0.467443	-0.0407875	0.744998	-0.0595998	0.723078
ATP13A1	57130	MTN-007	0.37484	0.0337712	-0.00412707	0.989999	-0.0243506	0.946354	-0.0566189	0.999746	0.00413854	0.993828	0.030463	0.782809	0.0243951	0.893276
ATOSA	56204	MTN-007	0.489917	0.00706854	-0.102291	0.667775	-0.290205	0.41568	-0.181885	0.999746	-0.00282705	0.997523	0.0816857	0.306454	0.0597037	0.634299
ATN1	1822	MTN-007	-0.469996	0.0189031	-0.138482	0.469832	-0.0436641	0.906272	-0.0485033	0.999746	-0.0529967	0.91147	-0.0194528	0.843675	-0.0520296	0.642714
ATM	472	MTN-007	0.562467	0.0100867	0.0962991	0.838877	0.0863217	0.779534	-0.0301047	0.999746	0.084311	0.826867	0.0519071	0.696221	-0.0530433	0.752607
ATG4D	84971	MTN-007	-0.33246	0.0315962	-0.177395	0.390592	-0.0657229	0.849014	-0.158287	0.999746	-0.0412994	0.884892	0.0247357	0.575739	0.0320043	0.630035
ATG2A	23130	MTN-007	-0.362542	0.0244258	-0.113393	0.639544	-0.0836081	0.785663	-0.0423217	0.999746	-0.0738045	0.854245	-0.079201	0.0942252	-0.0326937	0.746659
ATG10	83734	MTN-007	-0.416346	0.0207795	-0.185546	0.599674	-0.192125	0.478606	0.113894	0.999746	-0.144173	0.59611	-0.0453082	0.159379	-0.0188329	0.787498
ATF6	22926	MTN-007	0.314224	0.0395275	0.0192097	0.932126	0.00183512	0.996633	-0.0225074	0.999746	-0.099919	0.717225	-0.0431146	0.519424	-0.0268106	0.826897
ASTN2-AS1	100128505	MTN-007	-0.65081	0.0432946	-0.215192	0.782201	0.016023	0.982562	-0.0560276	0.999746	0.0339721	0.973034	0.0121241	0.980117	-0.000669675	0.999201
ASCC2	84164	MTN-007	0.395466	0.0408825	-0.0530658	0.823731	-0.111752	0.678709	-0.0736558	0.999746	0.0499123	0.906439	0.0452394	0.438709	0.00662435	0.971232
ASCC1	51008	MTN-007	0.291431	0.00865884	0.10625	0.589199	-0.0145899	0.961905	-0.033154	0.999746	0.0201678	0.959206	0.00176347	0.986208	-0.0187386	0.883529
ASB1	51665	MTN-007	0.369826	0.0124907	-0.137971	0.560033	0.0754232	0.694451	-0.0552722	0.999746	0.0461037	0.872833	0.0236321	0.759564	0.0109428	0.943761
ARSA	410	MTN-007	-0.462493	0.00374399	-0.0621266	0.795586	-0.0642799	0.837634	0.0600575	0.999746	-0.106734	0.737365	-0.0463554	0.408159	-0.0248171	0.819471
ARPC5	10092	MTN-007	0.371416	0.0075523	0.143231	0.442619	-0.0470508	0.868992	0.000319446	0.999746	0.047521	0.899127	0.00319253	0.983285	0.0177193	0.935345
ARMH3	79591	MTN-007	-0.261033	0.0458457	-0.0294431	0.895775	-0.100569	0.616314	-0.0354721	0.999746	-0.0525853	0.859708	0.0156036	0.838761	-0.00740998	0.961278
ARL6IP5	10550	MTN-007	0.395392	0.00394525	0.079983	0.697009	-0.125461	0.639389	-0.0331709	0.999746	0.0847536	0.817729	0.0709216	0.455104	0.0805381	0.599228
ARL2	402	MTN-007	0.543321	0.00274271	-0.0580281	0.706701	0.151087	0.492182	0.0237888	0.999746	0.0174913	0.965666	-0.0161502	0.890175	0.00240175	0.99275
ARHGEF6	9459	MTN-007	0.694783	0.000422116	0.0460189	0.936401	0.177361	0.587902	-0.0127917	0.999746	0.202784	0.526999	0.0208296	0.931259	-0.0826484	0.745083
ARHGEF10	9639	MTN-007	0.31136	0.0168091	0.166562	0.495603	0.296811	0.347022	0.141839	0.999746	0.293176	0.225598	0.0243213	0.68019	-0.0113805	0.923832
ARHGDIB	397	MTN-007	0.745339	0.00211765	0.133639	0.782201	-0.101681	0.828878	-0.0131955	0.999746	-0.0796472	0.899127	0.0364139	0.922081	-0.143652	0.713757
ARHGDIA	396	MTN-007	-0.467219	0.0113096	0.145325	0.510424	0.110437	0.615687	0.12348	0.999746	-0.0984659	0.697286	-0.000590847	0.996131	-0.0318543	0.859057
ARHGAP33	115703	MTN-007	0.423418	0.0173973	-0.307062	0.516765	0.0258217	0.928251	-0.188904	0.999746	0.0946846	0.704234	0.0288673	0.598235	0.0313386	0.711542
ARHGAP15	55843	MTN-007	0.511482	0.0216327	0.132954	0.697738	0.101301	0.786598	0.0381509	0.999746	0.187597	0.577602	-0.0157231	0.944067	-0.0836741	0.71139
ARF5	381	MTN-007	-0.315784	0.0397447	-0.0101928	0.972403	-0.150838	0.492182	-0.0296145	0.999746	0.0404607	0.910926	0.0451515	0.640765	0.0332085	0.841058
ARAP1	116985	MTN-007	-0.272304	0.036944	-0.201175	0.447491	-0.152882	0.491068	0.0875658	0.999746	-0.0616348	0.845138	-0.0113267	0.88158	0.0084506	0.958329
APOBR	55911	MTN-007	-0.452706	0.0244258	-0.165406	0.411239	0.0156171	0.964895	-0.0575285	0.999746	-0.0407432	0.928083	0.0129254	0.889715	0.0269884	0.817812
APEX2	27301	MTN-007	-0.462404	0.0044755	0.0779223	0.707563	0.00261954	0.993994	0.042769	0.999746	-0.0720892	0.798592	-0.0254629	0.71785	-0.030093	0.769956
AP3M2	10947	MTN-007	0.414062	0.0115955	-0.0509769	0.844973	-0.0171523	0.959472	0.045389	0.999746	0.00374005	0.993872	0.000665077	0.992815	-0.0308331	0.695633
AP2A1	160	MTN-007	-0.423597	0.0261057	0.146579	0.470043	-0.148664	0.550215	-0.0674617	0.999746	-0.112512	0.700606	0.0128685	0.862049	0.00145034	0.991588
AP1S2	8905	MTN-007	0.64672	0.00303477	0.0640241	0.849256	0.284445	0.426779	0.0723247	0.999746	0.328884	0.29819	-0.0468096	0.723627	-0.0795232	0.649689
AP1M1	8907	MTN-007	0.37863	0.0169617	-0.0150161	0.975358	0.055395	0.860023	0.0192734	0.999746	0.0645907	0.872266	0.076787	0.361333	-0.0252001	0.897498
ANXA2	302	MTN-007	0.382005	0.0432946	0.251232	0.367566	0.322757	0.491068	0.208958	0.999746	0.116554	0.863807	-0.042892	0.676959	0.0689688	0.829818
ANTKMT	65990	MTN-007	-0.432545	0.0166764	-0.110428	0.602824	0.0719279	0.848802	-0.0122792	0.999746	-0.111414	0.783351	-0.0258613	0.785679	0.00844704	0.96939
ANP32B	10541	MTN-007	0.270394	0.0148555	0.114999	0.442622	-0.0446605	0.827654	0.00404383	0.999746	0.0150936	0.962288	-0.00902791	0.945596	-0.0713217	0.566601
ANKS4B	257629	MTN-007	-0.3521	0.0386671	-0.0684136	0.75244	NA	NA	-0.0391639	0.999746	NA	NA	-0.0058176	0.963039	0.0589044	0.632076
ANKRD9	122416	MTN-007	-0.426098	0.00760624	-0.207838	0.320834	-0.0735458	0.770831	0.00766106	0.999746	-0.0475117	0.918146	-0.0266793	0.640819	-0.0292282	0.737092
ANKRA2	57763	MTN-007	0.355035	0.0490663	-0.177481	0.694719	-0.0159736	0.956304	-0.177745	0.999746	0.0763701	0.771746	0.0526216	0.483567	0.0974359	0.548191
AMY1C	278	MTN-007	-0.403891	0.00833375	0.197725	0.552136	-0.0495439	0.897997	0.0482423	0.999746	-0.0517077	0.919756	-0.0337073	0.841513	-0.0523809	0.816923
ALPP	250	MTN-007	-0.815256	0.035266	-0.264112	0.765023	-0.0715245	0.919952	-0.164401	0.999746	0.0231538	0.982561	0.0629598	0.882065	0.0271138	0.97613
ALPK2	115701	MTN-007	0.474844	0.0106437	0.224514	0.610351	NA	NA	0.0793739	0.999746	NA	NA	0.032809	0.709668	-0.0190721	0.910181
ALOX5AP	241	MTN-007	0.547832	0.027124	0.0953113	0.830225	-0.0444586	0.948009	-0.0359543	0.999746	-0.106312	0.894301	0.146334	0.299783	-0.0112862	0.983025
ALOX5	240	MTN-007	0.689634	0.00507792	-0.0468643	0.931563	0.041073	0.945032	-0.044671	0.999746	-0.0361271	0.964474	0.0457121	0.830552	-0.069055	0.806451
ALKAL2	285016	MTN-007	-0.455785	0.0115117	-0.106055	0.809089	-0.00547291	0.983528	0.20097	0.999746	-0.0187591	0.957342	-0.0517463	0.576557	-0.0403055	0.798418
ALDH3A2	224	MTN-007	-0.293703	0.0168091	0.153703	0.54695	-0.14565	0.660533	-0.0445459	0.999746	0.104746	0.820034	0.0799845	0.302034	0.0963136	0.470117
AKR1B1	231	MTN-007	-0.328847	0.0300233	-0.0375221	0.891527	0.188165	0.472465	0.0101133	0.999746	0.210359	0.367253	0.00146667	0.992957	-0.100937	0.547245
AKIP1	56672	MTN-007	0.285535	0.0372064	-0.0661394	0.719538	0.107703	0.657861	-0.0802383	0.999746	-0.0741231	0.787872	0.0515972	0.30549	0.0595951	0.490201
AHNAK	79026	MTN-007	-0.346183	0.0454476	0.129157	0.63458	-0.312315	0.347022	-0.077854	0.999746	-0.310773	0.232935	0.0401287	0.832284	0.0536154	0.602034
AGRN	375790	MTN-007	-0.416082	0.0193252	-0.0761259	0.671645	-0.102001	0.733992	-0.0956036	0.999746	-0.0527868	0.908613	0.0528023	0.48319	0.0638369	0.591098
AGPAT2	10555	MTN-007	-0.764256	0.000692814	0.100341	0.759402	-0.142621	0.609039	-0.0729453	0.999746	-0.179097	0.496813	0.0228749	0.898488	0.0988613	0.599702
AGPAT1	10554	MTN-007	-0.366351	0.011006	-0.0673497	0.751038	-0.0417459	0.868992	0.0245531	0.999746	0.00179756	0.997523	0.0186042	0.772568	0.0120796	0.917175
ADRM1	11047	MTN-007	-0.361273	0.0186872	0.125703	0.538887	0.0936365	0.670305	0.0808913	0.999746	-0.0708029	0.805342	-0.0715865	0.368611	-0.0899301	0.490201
ADGRG7	84873	MTN-007	0.529246	0.0444111	0.0381675	0.908394	NA	NA	-0.214582	0.999746	NA	NA	0.0979356	0.444871	0.0322631	0.817812
ADGRG2	10149	MTN-007	0.30711	0.0354246	0.0695732	0.741672	NA	NA	-0.0514396	0.999746	NA	NA	-0.0171458	0.648922	-0.0247512	0.64316
ADGRG1	9289	MTN-007	-0.533347	0.00303477	-0.127201	0.555631	-0.0842537	0.733992	0.0679543	0.999746	-0.0554686	0.86009	0.00789988	0.863153	0.0412405	0.768198
ADGRF5	221395	MTN-007	0.442194	0.0249689	-0.00447866	0.993759	0.30465	0.483858	0.133827	0.999746	0.414967	0.284436	-0.0202812	0.81229	0.0039131	0.985181
ADD1	118	MTN-007	0.276444	0.0244488	-0.0718725	0.763544	0.0944665	0.670305	-0.0573554	0.999746	0.0621228	0.842858	-0.063482	0.442386	-0.0401718	0.789698
ADCY3	109	MTN-007	0.321928	0.0218581	-0.0670595	0.773026	0.177359	0.506639	-0.00819284	0.999746	0.17231	0.496813	0.0470699	0.602163	-0.00358676	0.989907
ADARB1	104	MTN-007	0.574415	0.0104579	0.0564432	0.823731	0.168053	0.529966	0.0760143	0.999746	0.158511	0.55276	-0.0228946	0.512033	-0.0773685	0.549469
ADAP1	11033	MTN-007	-0.737412	9.59013e-05	0.0717453	0.693002	-0.0328664	0.926488	0.0793432	0.999746	-0.0795547	0.83525	-0.0199586	0.85706	0.0298738	0.885512
ACVRL1	94	MTN-007	-0.562975	0.000325724	-0.213776	0.43013	0.515027	0.300234	0.0896664	0.999746	0.402458	0.232935	-0.0746852	0.376395	0.0346195	0.864421
ACTN4	81	MTN-007	-0.445159	0.0207795	0.0332575	0.904377	-0.0549595	0.890121	0.00751428	0.999746	-0.126168	0.749001	-0.0244935	0.878157	0.0179789	0.949819
ACSL5	51703	MTN-007	0.423383	0.0030579	-0.077252	0.697418	0.0188437	0.968603	-0.151186	0.999746	0.0690651	0.898583	0.0256322	0.83397	-0.0214973	0.748552
ACP2	53	MTN-007	-0.341948	0.027125	0.106825	0.542572	0.0635593	0.778858	-0.00354673	0.999746	0.0546596	0.854365	-0.0329849	0.676959	-0.054116	0.623642
ACOT7	11332	MTN-007	0.416385	0.0106437	0.310947	0.311874	0.216171	0.586406	0.0959391	0.999746	-0.101834	0.812068	0.149542	0.204577	0.041601	0.617262
ACKR3	57007	MTN-007	0.704698	0.0185305	0.106793	0.792453	0.0925426	0.873024	-0.0356091	0.999746	-0.125875	0.835533	-0.0123478	0.928507	-0.0140567	0.949819
ACADS	35	MTN-007	-0.722505	0.000352327	-0.151751	0.595274	-0.0513881	0.818783	-0.0370859	0.999746	-0.0146748	0.966487	0.0644656	0.462225	0.066319	0.639238
ACAD11	84129	MTN-007	0.449418	0.0137878	0.0100916	0.986964	0.156307	0.598073	0.0812323	0.999746	0.162093	0.59513	-0.00813304	0.917954	-0.00868388	0.945233
ABRAXAS1	84142	MTN-007	-0.952486	0.0422048	-0.426603	0.68334	-0.13766	0.847022	-0.202192	0.999746	-0.0594926	0.954858	0.0889074	0.825393	0.0517847	0.944392
ABLIM3	22885	MTN-007	0.266511	0.0409734	0.0929578	0.666978	-0.189763	0.397685	0.0832226	0.999746	0.120979	0.539296	0.00698217	0.903687	0.0137028	0.850135
ABI3BP	25890	MTN-007	0.892564	0.00109835	-0.147153	0.65751	0.0956358	0.814498	-0.0255909	0.999746	0.125152	0.781585	-0.0327214	0.854784	0.00075951	0.998528
ABHD17AP4	729495	MTN-007	-0.279439	0.0311682	0.122251	0.518899	-0.0306862	0.920869	0.0894968	0.999746	-0.0633301	0.856796	-0.0108471	0.905764	-0.0361215	0.715685
ABHD17AP1	728917	MTN-007	-0.373925	0.0407176	0.0353809	0.879465	-0.0155738	0.967671	0.0444303	0.999746	-0.0933567	0.79206	0.00874468	0.93253	-0.0235925	0.843297
ABHD12	26090	MTN-007	-0.395565	0.0128779	0.0593247	0.815642	-0.130286	0.617406	0.0928343	0.999746	0.118985	0.704234	0.0486644	0.532171	0.0508469	0.622945
ABCA2	20	MTN-007	-0.541626	0.0138653	-0.0654503	0.783391	0.0315021	0.932233	-0.152335	0.999746	0.102482	0.770306	-0.000223311	0.997479	-0.0101128	0.943618
AASDHPPT	60496	MTN-007	0.307748	0.0475387	0.0661285	0.842143	0.0236872	0.949639	-0.0511331	0.999746	-0.023179	0.9624	-0.0320744	0.487413	-0.0428359	0.645751
AARS1	16	MTN-007	0.262809	0.0372064	0.203884	0.27438	0.181869	0.427668	0.168517	0.999746	0.0198124	0.960979	-0.0129318	0.908757	-0.0553829	0.633869
AAR2	25980	MTN-007	-0.267447	0.0259306	0.048104	0.780363	0.0482914	0.782105	0.0741564	0.999746	-0.00323333	0.992352	-0.0335015	0.618157	-0.0492272	0.616272
AAMP	14	MTN-007	-0.432208	0.00297281	0.00333184	0.990099	-0.0927017	0.765598	-0.00407167	0.999746	-0.0450291	0.924594	0.00635993	0.954269	0.0326065	0.781764
ZZZ3	26009		0.115951	0.569543	-0.0281004	0.889675	-0.0378308	0.876946	0.0393811	0.999746	-0.0560316	0.84599	-0.0236083	0.706922	-0.026132	0.781235
ZYX	7791		-0.157587	0.50227	-0.100637	0.777169	0.141823	0.726512	0.0668632	0.999746	-0.134981	0.787872	-0.0339809	0.749602	-0.0600334	0.77152
ZYG11B	79699		0.0227543	0.958088	0.0346339	0.909104	-0.0900997	0.782179	-0.0325159	0.999746	-0.0422782	0.931459	0.0242002	0.84568	0.0663153	0.640323
ZYG11A	440590		-0.215629	0.172799	NA	NA	NA	NA	NA	NA	NA	NA	-0.00708129	0.882293	-0.00227845	0.983395
ZXDC	79364		0.196808	0.36835	0.164843	0.442047	-0.044739	0.873009	0.0859034	0.999746	0.041745	0.914985	0.0419185	0.41226	0.0132292	0.877808
ZXDB	158586		0.0184456	0.949439	0.0104694	0.974423	0.0156225	0.963458	0.101633	0.999746	0.0465787	0.907974	-0.00513382	0.936947	0.000674731	0.995533
ZXDA	7789		-0.159668	0.347344	NA	NA	NA	NA	NA	NA	NA	NA	-0.0284409	0.279397	-0.0130456	0.81018
ZWINT	11130		0.215219	0.200823	0.215287	0.400949	-0.0609572	0.851281	-0.0559591	0.999746	0.0187844	0.970326	0.100054	0.155105	0.0339067	0.836066
ZWILCH	55055		0.2284	0.16979	0.15648	0.562734	0.0423927	0.841848	-0.0367079	0.999746	-0.0342113	0.954338	0.0466014	0.605322	-0.020439	0.914791
ZW10	9183		0.159215	0.344817	0.0741673	0.749749	-0.0324533	0.904335	-0.0341224	0.999746	0.0302589	0.933634	0.00410799	0.970089	-0.0233367	0.847671
ZUP1	221302		NA	NA	0.0764966	0.685347	-0.0390361	0.868043	0.0575706	0.999746	-0.0943902	0.656077	-0.0130786	0.890356	-0.00506424	0.981048
ZSWIM8	23053		-0.288041	0.0715016	-0.117412	0.640682	-0.097124	0.745463	-0.100783	0.999746	-0.0129062	0.980737	0.0140933	0.882324	0.0326369	0.777245
ZSWIM7	125150		0.29307	0.0602386	-0.0632729	0.832689	-0.017478	0.96133	-0.00372921	0.999746	0.0668928	0.865648	0.00338241	0.975686	0.00685125	0.971945
ZSWIM6	57688		NA	NA	-0.0978832	0.672778	-0.0173159	0.968603	-0.0222759	0.999746	-0.049526	0.925476	-0.02061	0.871496	-0.0316947	0.852438
ZSWIM5	57643		-0.00608448	0.986171	-0.276749	0.290457	0.0362841	0.90396	-0.146379	0.999746	0.0976041	0.728319	-0.0300482	0.674211	0.0222022	0.852753
ZSWIM4	65249		0.325229	0.0659734	-0.173673	0.62774	-0.115536	0.701731	-0.078309	0.999746	-0.102351	0.788445	0.0230178	0.723729	0.0311327	0.730331
ZSWIM3	140831		-0.162574	0.301334	0.0611258	0.786235	-0.0197981	0.933995	-0.0739637	0.999746	-0.0296308	0.921493	0.0487748	0.237149	0.0491328	0.494567
ZSWIM1	90204		0.154451	0.422402	-0.130071	0.492192	-0.130649	0.60322	-0.0105049	0.999746	-0.0417428	0.920604	-0.0203207	0.773835	0.00805908	0.957623
ZSCAN9	7746		0.0439213	0.889976	-0.0867271	0.747401	0.174072	0.504811	0.0914927	0.999746	0.0273041	0.952026	-0.0251548	0.630221	-0.014349	0.886275
ZSCAN5B	342933		-0.0497737	0.870162	NA	NA	NA	NA	NA	NA	NA	NA	NA	NA	NA	NA
ZSCAN5A	79149		0.157659	0.421096	0.0899246	0.706927	0.0309967	0.89373	0.117729	0.999746	-0.0396656	0.895332	0.00829857	0.900201	0.00580452	0.961884
ZSCAN32	54925		0.032008	0.884988	0.0598423	0.720405	-0.0931871	0.611249	0.0108263	0.999746	-0.108305	0.545302	-0.0183715	0.708503	-0.0122374	0.889588
ZSCAN31	64288		0.268846	0.0709146	0.0387213	0.886748	-0.191141	0.629005	0.117577	0.999746	0.106666	0.789666	-0.0240532	0.699394	-0.0305739	0.549469
ZSCAN30	100101467		-0.0244095	0.919186	NA	NA	NA	NA	NA	NA	NA	NA	-0.00197257	0.966606	-0.00149699	0.986263
ZSCAN29	146050		0.143186	0.362557	-0.00908597	0.972201	0.0416496	0.891206	-0.109109	0.999746	-0.0285405	0.946613	-0.0304906	0.395969	-0.0387871	0.494567
ZSCAN26	7741		NA	NA	-0.0744826	0.749749	-0.0185406	0.94688	0.0964972	0.999746	-0.00784937	0.984419	-0.0275934	0.5908	0.016583	0.859057
ZSCAN25	221785		-0.00299739	0.991761	0.0244911	0.925898	0.0782892	0.651553	0.0500136	0.999746	0.0566898	0.811051	-0.000371462	0.994856	0.00508647	0.967374
ZSCAN22	342945		NA	NA	0.0313861	0.897724	NA	NA	-0.00520301	0.999746	NA	NA	-0.00814261	0.850479	0.0168245	0.746177
ZSCAN21	7589		0.114715	0.51617	-0.153868	0.432397	-0.0452688	0.870888	-0.0289727	0.999746	0.0461562	0.899127	-0.0238219	0.607799	-0.0191604	0.807464
ZSCAN2	54993		0.0379167	0.85628	0.0156693	0.952568	-0.0279836	0.915753	0.115421	0.999746	0.0557046	0.852668	-0.0120117	0.854689	-0.0115533	0.912827
ZSCAN18	65982		-0.00907004	0.982269	0.00940668	0.979414	0.0802955	0.813221	-0.0251354	0.999746	0.0888968	0.830743	-0.0401267	0.68265	-0.0917887	0.489065
ZSCAN16-AS1	100129195		0.0475381	0.800517	NA	NA	NA	NA	NA	NA	NA	NA	-0.00894558	0.814249	0.00707728	0.913469
ZSCAN16	80345		NA	NA	-0.0795028	0.690258	-0.153077	0.578069	-0.0546544	0.999746	-0.0883357	0.815412	-0.0659321	0.113347	-0.042691	0.602034
ZSCAN12P1	221584		-0.0555906	0.797435	0.0202715	0.952568	-0.0197397	0.946641	-0.018326	0.999746	-0.0377235	0.918146	0.0167201	0.805884	0.0387839	0.634692
ZSCAN12	9753		-0.0455299	0.855679	NA	NA	NA	NA	NA	NA	NA	NA	-0.00744004	0.877914	-0.00650115	0.934549
ZRSR2	8233		0.100824	0.654531	-0.178491	0.510424	0.0893057	0.766494	-0.110653	0.999746	-0.0300876	0.948352	0.0103081	0.905284	0.0187121	0.748383
ZRANB3	84083		0.0213889	0.935173	NA	NA	NA	NA	NA	NA	NA	NA	NA	NA	NA	NA
ZRANB2	9406		NA	NA	-0.0948662	0.745612	0.0480721	0.893489	0.0326551	0.999746	-0.0276023	0.95731	0.00836678	0.945738	0.00991854	0.96208
ZRANB1	54764		NA	NA	-0.0940905	0.746804	-0.151554	0.747283	-0.050451	0.999746	-0.193881	0.704234	-0.080091	0.0977199	-0.0324511	0.755311
ZPR1	8882		0.052483	0.846846	0.0301705	0.921403	0.0640691	0.837634	0.14806	0.999746	-0.0478933	0.910926	-0.0285144	0.618086	-0.0503445	0.525289
ZP3	7784		0.307417	0.138755	-0.128365	0.510424	0.0592983	0.801112	0.0288892	0.999746	-0.0826048	0.816506	0.0679879	0.206523	0.11106	0.147974
ZNRF4	148066		NA	NA	NA	NA	NA	NA	NA	NA	NA	NA	0.0107729	0.898907	0.026993	0.788705
ZNRF3	84133		-0.0530863	0.798403	-0.0522283	0.826558	0.00761729	0.983099	0.0336406	0.999746	-0.0525083	0.902417	-0.00306676	0.97277	0.00777027	0.955948
ZNRF2P1	441208		-0.0435817	0.882921	NA	NA	NA	NA	NA	NA	NA	NA	0.00895538	0.822699	-0.00141335	0.988249
ZNRF2	223082		0.189828	0.32831	0.14446	0.591665	NA	NA	0.0995251	0.999746	NA	NA	-0.0250703	0.679375	-0.00379227	0.982986
ZNRF1	84937		NA	NA	NA	NA	NA	NA	NA	NA	NA	NA	0.000100976	0.997703	-0.00123581	0.989565
ZNRD2	10534		0.0515086	0.834848	-0.0403346	0.942156	-0.0196005	0.974212	0.0599164	0.999746	-0.196949	0.673903	-0.0123388	0.879134	-0.0157324	0.89507
ZNHIT6	54680		NA	NA	0.115814	0.621645	0.0769148	0.789328	0.0910247	0.999746	-0.127216	0.591211	-0.0591467	0.307859	-0.0831214	0.384333
ZNHIT3	9326		0.257142	0.185483	-0.0639108	0.776963	-0.200452	0.483858	0.0611681	0.999746	0.0473884	0.901022	0.0478604	0.543224	0.0385588	0.771473
ZNHIT2	741		-0.210647	0.145072	0.196791	0.418198	0.056517	0.830116	0.0658399	0.999746	-0.0632537	0.843259	-0.0410944	0.45714	-0.0678252	0.412087
ZNHIT1	10467		-0.036584	0.913417	-0.0538372	0.843414	0.0527635	0.869344	0.0800376	0.999746	0.14679	0.589812	0.0735139	0.377759	0.0722975	0.610716
ZNG1F	644019		0.103721	0.556944	-0.0611732	0.780984	-0.0396106	0.923117	0.159209	0.999746	-0.107804	0.79321	0.0691245	0.146191	0.0675495	0.439283
ZNG1E	220869		-0.0502196	0.878402	0.28432	0.428715	0.0412338	0.915318	0.212312	0.999746	-0.069337	0.880033	-0.0413014	0.596098	-0.0411659	0.739007
ZNG1C	445571		-0.0458409	0.811531	NA	NA	0.0166701	0.944143	NA	NA	-0.0550738	0.816888	-0.0210603	0.624635	-0.0139393	0.852753
ZNG1A	55871		0.116729	0.51617	-0.0670929	0.806633	-0.0626714	0.808598	-0.177324	0.999746	-0.0781101	0.789037	0.0272695	0.475905	-0.0180605	0.792781
ZNFX1	57169		-0.0831383	0.81237	0.0257799	0.962071	0.151692	0.671665	0.0935595	0.999746	-0.0285831	0.964606	-0.073352	0.430287	-0.0414263	0.816923
ZNF99	7652		-0.080365	0.643516	NA	NA	NA	NA	NA	NA	NA	NA	NA	NA	NA	NA
ZNF98	148198		NA	NA	NA	NA	NA	NA	NA	NA	NA	NA	0.0196876	0.606273	0.0162077	0.79923
ZNF93	81931		0.0537623	0.919778	-0.104378	0.879966	-0.016059	0.976251	-0.0054868	0.999746	0.128955	0.789666	0.0175857	0.918222	0.023622	0.925887
ZNF92	168374		0.112808	0.460832	NA	NA	NA	NA	NA	NA	NA	NA	-0.0101091	0.738757	-0.00253195	0.972964
ZNF91	7644		-0.592045	0.126278	-0.25855	0.449983	-0.132763	0.714602	-0.0978747	0.999746	-0.111709	0.816083	-0.278634	0.060396	-0.140433	0.646821
ZNF890P	645700		NA	NA	-0.169079	0.445086	0.00155853	0.996633	-0.134869	0.999746	-0.083647	0.722995	0.0196791	0.520563	0.0165893	0.745907
ZNF888	388559		0.168522	0.206581	NA	NA	NA	NA	NA	NA	NA	NA	-0.00375096	0.940827	0.00243392	0.981601
ZNF883	169834		0.0784889	0.668074	-0.0427231	0.841582	-0.120181	0.552593	-0.000407554	0.999746	-0.0263839	0.939726	0.000193862	0.99658	0.0122226	0.855493
ZNF880	400713		-0.212351	0.311196	-0.0530598	0.905345	-0.0779612	0.846657	-0.00738559	0.999746	-0.0673931	0.899127	-0.00881462	0.931057	-0.0192286	0.884709
ZNF879	345462		-0.104175	0.542531	-0.0664092	0.793102	0.040372	0.905396	-0.0221284	0.999746	-0.0205122	0.966487	0.00945068	0.861535	0.00194697	0.987213
ZNF862	643641		0.0271512	0.943733	NA	NA	NA	NA	NA	NA	NA	NA	NA	NA	NA	NA
ZNF860	344787		-0.0978692	0.711408	-0.0770322	0.890266	0.0204421	0.96089	-0.139766	0.999746	0.119103	0.753187	0.0183647	0.89304	-0.0236415	0.910246
ZNF850	342892		0.0867604	0.690347	NA	NA	0.00207178	0.996007	NA	NA	0.000309049	0.998984	0.0319108	0.533012	0.0270413	0.748552
ZNF847P	401983		-0.0165051	0.953527	NA	NA	NA	NA	NA	NA	NA	NA	0.022256	0.478968	0.0052628	0.948397
ZNF846	162993		-0.0369424	0.897717	NA	NA	NA	NA	NA	NA	NA	NA	NA	NA	NA	NA
ZNF845	91664		0.0294786	0.915583	-0.204032	0.469648	-0.0844499	0.751063	-0.0677854	0.999746	-0.0997788	0.716655	-0.0219876	0.75814	0.00731834	0.953015
ZNF844	284391		0.00657546	0.978503	0.0899949	0.64182	-0.031284	0.897997	0.145659	0.999746	-0.0409677	0.896057	-0.0234546	0.545085	-0.0080277	0.925887
ZNF841	284371		0.0198045	0.943567	-0.131076	0.623132	0.0160896	0.968512	0.0862923	0.999746	-0.0751548	0.789666	-0.0293491	0.424317	-0.0365901	0.525289
ZNF84	7637		0.179144	0.329303	0.0303027	0.917935	0.098672	0.674871	0.16446	0.999746	0.194619	0.349421	-0.0131496	0.799079	-0.0142164	0.901298
ZNF839	55778		-0.131983	0.356031	-0.0432472	0.865597	0.0891014	0.661018	-0.0598925	0.999746	0.0893847	0.704234	-0.0074373	0.905284	-0.0206025	0.822892
ZNF837	116412		0.18398	0.301665	-0.232555	0.393749	-0.0891607	0.770831	-0.0761379	0.999746	-0.110477	0.741592	0.0294584	0.608005	-0.00114236	0.994662
ZNF836	162962		0.0984216	0.555007	NA	NA	0.1201	0.581739	NA	NA	0.11364	0.627819	-0.0349702	0.300744	-0.0140803	0.842732
ZNF831	128611		0.0382287	0.899808	0.179957	0.485896	NA	NA	0.0711724	0.999746	NA	NA	0.00158141	0.985099	0.00605149	0.968592
ZNF830	91603		0.215049	0.134323	0.0928249	0.734336	0.102672	0.743669	0.0530616	0.999746	0.0365887	0.929397	-0.0834503	0.311169	-0.0664044	0.646813
ZNF829	374899		-0.0519836	0.851358	NA	NA	NA	NA	NA	NA	NA	NA	NA	NA	NA	NA
ZNF827	152485		0.0353836	0.938138	-0.207002	0.488881	-0.00940163	0.981397	-0.100293	0.999746	0.025931	0.958923	-0.0518442	0.431873	0.00276049	0.99066
ZNF823	55552		NA	NA	-0.145597	0.50047	-0.111923	0.673631	-0.125312	0.999746	0.0292922	0.95319	-0.0831733	0.206139	-0.0334558	0.816923
ZNF818P	390963		0.0051231	0.990339	NA	NA	NA	NA	NA	NA	NA	NA	NA	NA	NA	NA
ZNF816	125893		0.172533	0.332362	-0.183913	0.366985	-0.142022	0.596657	-0.0836515	0.999746	-0.102121	0.760145	-0.0679522	0.246135	0.00139998	0.994854
ZNF815P	401303		0.123599	0.467775	-0.0139165	0.965137	-0.0841436	0.685971	-0.0294901	0.999746	-0.0883083	0.708106	-0.00917694	0.771332	0.00900607	0.849815
ZNF814	730051		-0.0521702	0.834011	0.0982267	0.678154	-0.0337936	0.927812	0.158499	0.999746	-0.0257515	0.958015	0.023931	0.64912	-0.0107571	0.921351
ZNF813	126017		-0.036037	0.852082	0.0482592	0.835686	NA	NA	-0.0676261	0.999746	NA	NA	-0.0165522	0.75664	-0.00794276	0.93798
ZNF812P	729648		NA	NA	NA	NA	-0.156174	0.690263	NA	NA	-0.154206	0.73885	NA	NA	NA	NA
ZNF805	390980		0.033829	0.907999	0.0727599	0.765569	0.148722	0.491068	0.0261024	0.999746	0.0926669	0.70526	-0.011907	0.832608	-0.0210435	0.76745
ZNF804A	91752		-0.0224527	0.928722	NA	NA	NA	NA	NA	NA	NA	NA	-0.0115517	0.833498	-0.0151737	0.84052
ZNF800	168850		NA	NA	0.0254449	0.899028	-0.15413	0.514967	0.0392748	0.999746	-0.0267493	0.947718	-0.0569819	0.420475	-0.0422225	0.724711
ZNF80	7634		-0.112384	0.545505	0.0183128	0.943247	-0.0296298	0.903803	-0.0593942	0.999746	0.0672328	0.787046	-0.000456321	0.992217	-0.00689553	0.922416
ZNF8	7554		0.0936189	0.636189	0.112512	0.622939	-0.0262434	0.934416	0.174744	0.999746	0.000387341	0.998959	-0.0271108	0.475191	-0.0110097	0.890952
ZNF799	90576		NA	NA	-0.0627805	0.732132	-0.00774698	0.979995	0.0100627	0.999746	0.00501217	0.991626	0.0119286	0.776999	0.002529	0.981773
ZNF793	390927		0.0905167	0.720961	NA	NA	NA	NA	NA	NA	NA	NA	-0.00626773	0.934393	0.0190454	0.836066
ZNF792	126375		0.109813	0.644916	-0.212143	0.367566	0.00411093	0.991773	-0.143151	0.999746	0.104727	0.739925	-0.00971914	0.885694	-0.00793299	0.945673
ZNF791	163049		-0.0556735	0.871756	-0.0879792	0.694225	-0.0254768	0.948009	-0.162517	0.999746	-0.0704324	0.873	-0.10542	0.0527317	-0.0693283	0.521846
ZNF790	388536		-0.0401178	0.85565	NA	NA	NA	NA	NA	NA	NA	NA	-0.00278611	0.962089	-0.00821809	0.920863
ZNF79	7633		0.0343566	0.906777	0.0457585	0.848302	-0.0874797	0.700784	0.109281	0.999746	-0.026731	0.944151	-0.0324878	0.331467	-0.0247218	0.677682
ZNF789	285989		0.193984	0.220817	-0.128747	0.645461	-0.0195878	0.948982	-0.178079	0.999746	0.0599062	0.857183	-0.019115	0.749602	0.0142628	0.889503
ZNF788P	388507		0.19643	0.12961	0.0235333	0.931187	0.147395	0.569073	0.0165236	0.999746	0.134268	0.627095	-0.000121935	0.997896	-0.0114779	0.881975
ZNF787	126208		-0.186774	0.335759	-0.136968	0.51941	-0.0234815	0.936062	-0.0209006	0.999746	-0.135983	0.521392	0.0125052	0.887426	0.0167143	0.897099
ZNF786	136051		-0.522024	0.185533	-0.30926	0.737829	-0.033518	0.964709	-0.0779608	0.999746	-0.047033	0.963777	0.0552275	0.862715	0.0502053	0.922775
ZNF785	146540		-0.129866	0.480553	-0.190169	0.44577	-0.0771008	0.794664	-0.101474	0.999746	-0.0832457	0.816083	-0.0194339	0.564735	-0.00295072	0.976433
ZNF784	147808		-0.0545244	0.840849	-0.19428	0.566165	-0.099105	0.799284	-0.0694095	0.999746	-0.0351191	0.953427	-0.00653179	0.945925	-0.00613121	0.972611
ZNF782	158431		0.19546	0.0944964	NA	NA	NA	NA	NA	NA	NA	NA	-0.0323937	0.163443	-0.0353458	0.390474
ZNF777	27153		0.174269	0.411799	0.0696215	0.674037	0.131742	0.491068	0.0311989	0.999746	0.0988458	0.631699	-0.0188563	0.805378	-0.0336275	0.724659
ZNF776	284309		0.00952997	0.972923	0.00152419	0.99677	0.0452463	0.881662	-0.062769	0.999746	0.00629271	0.990026	-0.00856539	0.823901	-0.00911154	0.874675
ZNF775	285971		-0.218382	0.292034	-0.18033	0.522994	0.117564	0.565548	-0.0955718	0.999746	0.0896331	0.707371	-0.00293314	0.978449	0.0147477	0.91837
ZNF773	374928		-0.28252	0.144454	-0.171916	0.633373	-0.0571789	0.861719	-0.155305	0.999746	-0.0964057	0.783351	-0.0438889	0.679659	-0.0418616	0.802033
ZNF772	400720		0.0253771	0.929462	NA	NA	-0.043337	0.872087	NA	NA	-0.0790941	0.781585	0.0243759	0.592881	0.00177165	0.990292
ZNF771	51333		0.106988	0.545933	-0.0883342	0.676311	-0.162053	0.426779	-0.0857217	0.999746	-0.15468	0.389819	-4.44102e-05	0.999045	-0.011188	0.856208
ZNF770	54989		-0.0759659	0.732074	0.0312142	0.869371	-0.0486568	0.851589	0.0155144	0.999746	-0.0270006	0.94202	-0.0135875	0.858307	-0.035452	0.684967
ZNF77	58492		0.0358308	0.90714	0.0823517	0.695851	-0.0519	0.889315	0.00867675	0.999746	0.00288782	0.997523	-0.0353295	0.227813	-0.00716101	0.926627
ZNF768	79724		-0.12792	0.555661	-0.123619	0.627901	0.0893748	0.748508	0.0101303	0.999746	0.0605096	0.879918	-0.0140116	0.862235	0.0040341	0.983093
ZNF767P	79970		NA	NA	-0.113008	0.745464	-0.025049	0.933812	-0.00654574	0.999746	0.0907896	0.740552	0.0131915	0.820453	0.000117466	0.999201
ZNF766	90321		NA	NA	0.0367691	0.844033	0.0460349	0.806374	0.0820822	0.999746	-0.0253555	0.928503	-0.011124	0.900056	-0.0243638	0.823817
ZNF765	91661		-0.163319	0.489595	-0.0186866	0.946866	-0.0635149	0.844604	-0.0648609	0.999746	-0.0705251	0.860187	0.0373784	0.336264	0.0417362	0.517732
ZNF764	92595		-0.032191	0.907288	NA	NA	NA	NA	NA	NA	NA	NA	-0.00745016	0.868774	0.00573531	0.939916
ZNF763	284390		-0.0659639	0.845259	-0.144751	0.700768	-0.0383161	0.920677	-0.00189127	0.999746	0.035819	0.944151	0.0026661	0.97707	-0.0162117	0.886081
ZNF761	388561		-0.0577426	0.754337	NA	NA	NA	NA	NA	NA	NA	NA	-0.0185218	0.562038	-0.00915467	0.887308
ZNF76	7629		-0.071628	0.750989	-0.057079	0.838101	-0.0472605	0.837341	-0.0770894	0.999746	-0.0111309	0.974649	-0.00642342	0.9333	-0.00942917	0.932278
ZNF75D	7626		-0.0218823	0.922546	-0.140425	0.518245	-0.0162761	0.944413	-0.0285613	0.999746	-0.0650616	0.760145	-0.0282694	0.564932	-0.0316971	0.764587
ZNF75A	7627		0.162814	0.357266	-0.098322	0.594362	-0.173612	0.455668	-0.113406	0.999746	-0.167272	0.42299	-0.00803437	0.923701	0.000252556	0.99915
ZNF750	79755		NA	NA	NA	NA	-0.107091	0.774485	NA	NA	-0.214828	0.500928	NA	NA	NA	NA
ZNF747	65988		-0.0561299	0.821401	-0.131681	0.588982	-0.172244	0.462725	-0.0768301	0.999746	-0.0662954	0.837109	-0.00503325	0.921001	0.00670926	0.927442
ZNF746	155061		-0.00521792	0.988088	-0.0522605	0.802766	-0.0547148	0.832026	0.0528053	0.999746	-0.0966061	0.704234	-0.00356591	0.967036	-0.0245163	0.788746
ZNF740	283337		-0.123929	0.459038	-0.0841717	0.71308	-0.188198	0.491068	-0.164244	0.999746	-0.00336931	0.995945	0.00512889	0.938546	0.0189764	0.800749
ZNF74	7625		0.25465	0.127856	-0.159069	0.50296	0.0164339	0.959472	-0.0511731	0.999746	-0.0921482	0.752681	0.0218288	0.578566	0.023434	0.704326
ZNF738	148203		-0.809985	0.0506846	-0.284499	0.7317	0.0139558	0.984323	-0.112665	0.999746	0.0663697	0.940786	0.0607483	0.874085	-0.00841657	0.992592
ZNF736	728927		-0.0579609	0.834284	NA	NA	NA	NA	NA	NA	NA	NA	0.00857076	0.829854	0.00973777	0.863192
ZNF732	654254		0.00112364	0.996852	NA	NA	NA	NA	NA	NA	NA	NA	-0.0158502	0.654328	-0.0126539	0.833254
ZNF731P	729806		0.0892092	0.70626	-0.0447367	0.913508	NA	NA	-0.0856778	0.999746	NA	NA	-0.0249506	0.529086	-0.0143883	0.843919
ZNF730	100129543		0.0908923	0.847286	-0.00107852	0.998886	-0.171513	0.760779	0.0156856	0.999746	-0.116681	0.883159	0.154629	0.265942	0.155281	0.517732
ZNF723	646864		-0.0163808	0.960226	NA	NA	NA	NA	NA	NA	NA	NA	NA	NA	NA	NA
ZNF718	255403		-0.0311111	0.90763	NA	NA	0.0254445	0.928515	NA	NA	0.0604618	0.84547	-0.0112195	0.784349	-0.00737135	0.919902
ZNF717	377064		-0.0268669	0.900469	NA	NA	0.117691	0.581739	NA	NA	0.0374326	0.918146	-0.0176178	0.601625	0.003356	0.97214
ZNF716	441234		-0.0712771	0.785262	-0.082479	0.816794	-0.00741625	0.983099	0.0737475	0.999746	-0.0255973	0.95577	0.0504662	0.504656	0.0340586	0.800749
ZNF713	349075		0.0341428	0.883148	-0.0691962	0.775951	-0.0865998	0.77945	0.0123656	0.999746	-0.0317411	0.947186	0.0161983	0.728126	0.0108722	0.895084
ZNF711	7552		NA	NA	NA	NA	NA	NA	NA	NA	NA	NA	0.0012814	0.980117	0.0117206	0.832129
ZNF707	286075		-0.0802786	0.720753	0.0101041	0.973579	0.0619959	0.780964	0.122881	0.999746	-0.0485808	0.873	0.00579104	0.936165	-0.000300374	0.998108
ZNF706	51123		-0.223897	0.237083	0.0362712	0.861062	-0.0252203	0.943719	0.09455	0.999746	-0.0377054	0.931997	0.0314015	0.235102	-0.0377516	0.740052
ZNF705G	100131980		0.160486	0.414166	-0.0207024	0.938938	-0.00972317	0.980744	-0.0262074	0.999746	0.00674934	0.990844	-0.0110006	0.874282	-0.00689865	0.958329
ZNF705D	728957		-0.0918695	0.542666	0.020266	0.939645	NA	NA	0.0993454	0.999746	NA	NA	0.0302871	0.241942	0.0285263	0.526168
ZNF704	619279		NA	NA	NA	NA	NA	NA	NA	NA	NA	NA	0.0185294	0.516404	0.0083975	0.887818
ZNF703	80139		-0.172663	0.391575	-0.236203	0.290457	NA	NA	0.00629091	0.999746	NA	NA	-0.00916058	0.932261	0.00644952	0.974202
ZNF702P	79986		0.0269399	0.941281	-0.040783	0.882586	0.00654888	0.982777	0.080078	0.999746	0.0789931	0.78094	-0.0274103	0.722567	0.000248697	0.999201
ZNF701	55762		-0.0576094	0.707044	0.029413	0.927545	-0.0643744	0.796126	0.0614011	0.999746	-0.0833703	0.760472	-0.0379097	0.33022	-0.0305923	0.652399
ZNF700	90592		-0.116423	0.57845	-0.258459	0.531057	-0.0863278	0.776574	-0.261306	0.999746	-0.0364456	0.920214	-0.0557261	0.272675	-0.0527716	0.549469
ZNF7	7553		0.111036	0.636807	-0.110688	0.619878	-0.0489815	0.838981	0.0574655	0.999746	-0.0893071	0.704234	-0.0478356	0.206769	-0.0480999	0.489065
ZNF699	374879		0.00764725	0.973546	-0.0724275	0.730203	-0.0956862	0.752149	-0.0540895	0.999746	-0.0642701	0.881927	0.00268988	0.962725	0.0113534	0.913395
ZNF697	90874		0.00227917	0.9936	0.106957	0.610351	NA	NA	0.132086	0.999746	NA	NA	-0.00934856	0.835531	-0.0249264	0.629726
ZNF696	79943		-0.272031	0.0515338	-0.0855819	0.651673	0.0676528	0.720712	0.0148077	0.999746	-0.00806821	0.981612	-0.026855	0.516404	-0.00989356	0.915127
ZNF695	57116		0.0384675	0.914553	NA	NA	NA	NA	NA	NA	NA	NA	-0.00435088	0.913552	-0.0280231	0.473033
ZNF692	55657		0.000319024	0.999155	-0.273494	0.593036	-0.0343794	0.93834	-0.11386	0.999746	-0.0477728	0.931459	-0.00259903	0.969989	-0.0021796	0.986263
ZNF691	51058		0.0871817	0.658388	-0.0359271	0.880877	0.0384378	0.88243	-0.0476433	0.999746	0.0989799	0.6778	-0.00921821	0.829544	-0.0244682	0.622499
ZNF689	115509		-0.165038	0.533694	-0.0546327	0.858183	-0.09965	0.808991	-0.0450257	0.999746	-0.000505488	0.998959	-0.0771305	0.4206	-0.0887155	0.556475
ZNF688	146542		-0.0851604	0.711362	-0.297455	0.302577	-0.10333	0.704961	-0.062588	0.999746	0.028875	0.949464	0.0187139	0.79814	-0.00425045	0.955948
ZNF687	57592		-0.124843	0.44239	-0.0577626	0.749749	-0.0131077	0.967439	-0.020853	0.999746	0.0115483	0.978013	-0.0110479	0.828382	-0.00446665	0.967374
ZNF684	127396		NA	NA	-0.0219785	0.929712	-0.018884	0.952056	0.00996176	0.999746	0.0070152	0.98794	-0.01013	0.903417	-0.00390549	0.983093
ZNF683	257101		0.108835	0.464108	-0.146156	0.51274	0.00815655	0.991307	-0.0819005	0.999746	-0.0079365	0.993768	-0.0153078	0.793105	-0.00878395	0.933264
ZNF682	91120		-0.847743	0.081215	-0.330664	0.706927	0.00977229	0.973801	-0.11064	0.999746	0.0540161	0.86009	0.0758787	0.874975	0.00363567	0.966896
ZNF681	148213		-0.0177021	0.953714	NA	NA	NA	NA	NA	NA	NA	NA	-0.0134597	0.84568	-0.0111866	0.922274
ZNF680	340252		0.211672	0.353458	-0.0241065	0.926199	0.125755	0.532965	0.0301547	0.999746	0.0636914	0.823117	0.00451058	0.960521	0.00940204	0.945072
ZNF679	168417		0.0429247	0.885902	NA	NA	NA	NA	NA	NA	NA	NA	-0.00860981	0.920912	0.00497227	0.976433
ZNF676	163223		0.0587967	0.73579	NA	NA	-0.0202996	0.948601	NA	NA	-0.0164382	0.969055	0.0320161	0.206523	0.014653	0.781235
ZNF675	171392		0.0432255	0.876844	NA	NA	NA	NA	NA	NA	NA	NA	-0.0157548	0.654972	-0.0033434	0.972266
ZNF674	641339		-0.338184	0.050824	-0.169105	0.585892	0.00166892	0.997003	-0.0554332	0.999746	0.0124693	0.981707	0.0444352	0.721085	0.0255185	0.914585
ZNF672	79894		-0.125498	0.596559	-0.164369	0.449983	-0.158407	0.670305	-0.0164301	0.999746	-0.126953	0.787872	0.0169168	0.83772	0.00538675	0.976433
ZNF671	79891		0.13915	0.414923	0.0572479	0.850589	-0.114257	0.605569	-0.0466631	0.999746	-0.0376202	0.918885	0.00722627	0.935184	-0.0436193	0.624488
ZNF670	93474		0.112541	0.533136	NA	NA	NA	NA	NA	NA	NA	NA	0.0117864	0.817605	0.00176983	0.989148
ZNF668	79759		0.00713003	0.981751	-0.099335	0.672823	-0.0169319	0.968068	-0.048367	0.999746	-0.0856883	0.842858	-0.0339087	0.419413	-0.00112405	0.993846
ZNF667-AS1	100128252		0.00106471	0.997459	-0.062744	0.782201	0.0114153	0.978909	0.0414066	0.999746	0.0146092	0.979543	-0.0133164	0.832139	-0.0197382	0.813488
ZNF667	63934		0.067994	0.658661	NA	NA	NA	NA	NA	NA	NA	NA	0.00730344	0.880368	-0.0111669	0.865551
ZNF664	144348		-0.204752	0.3339	0.172066	0.7088	0.169238	0.529844	0.0945461	0.999746	0.206792	0.406325	0.0242051	0.810532	0.0438369	0.724711
ZNF663P	100130934		0.176501	0.252278	NA	NA	NA	NA	NA	NA	NA	NA	-0.0109277	0.836211	-0.00344316	0.976433
ZNF663	284747		NA	NA	NA	NA	-0.0880136	0.746642	NA	NA	-0.0891378	0.785565	NA	NA	NA	NA
ZNF662	389114		0.0898887	0.702911	NA	NA	-0.0327314	0.926895	NA	NA	0.13505	0.638213	NA	NA	NA	NA
ZNF660	285349		-0.108194	0.587428	NA	NA	NA	NA	NA	NA	NA	NA	NA	NA	NA	NA
ZNF658B	401509		0.0585446	0.748389	-0.161506	0.519177	0.0659765	0.790708	-0.117735	0.999746	0.119311	0.604109	0.0153991	0.771771	0.0349745	0.597302
ZNF658	26149		NA	NA	0.0215193	0.939767	-0.00264452	0.994502	0.0223163	0.999746	-0.0280978	0.942067	-0.0134714	0.805643	0.0081314	0.933265
ZNF655	79027		-0.194813	0.10673	0.0926486	0.674708	0.026511	0.940343	-0.0550118	0.999746	0.0415173	0.925899	0.0206501	0.717688	0.0101948	0.918846
ZNF654	55279		-0.162836	0.399406	0.144156	0.569287	-0.169757	0.491068	-0.0249855	0.999746	-0.06029	0.868627	-0.0675702	0.121382	-0.0437083	0.613463
ZNF653	115950		NA	NA	-0.137151	0.457761	0.0330407	0.890567	-0.0410254	0.999746	-0.0103982	0.976742	0.014086	0.825572	0.0272487	0.723233
ZNF652	22834		-0.392718	0.423766	-0.292656	0.675899	-0.0272842	0.973358	-0.063435	0.999746	0.0574922	0.954338	0.124292	0.726023	0.0179225	0.777367
ZNF649	65251		0.190922	0.317003	-0.0437851	0.889675	0.00184328	0.996633	0.103837	0.999746	-0.0827277	0.787872	-0.0317968	0.471812	-0.0345993	0.625533
ZNF646	9726		-0.0826637	0.615215	0.107088	0.651167	NA	NA	0.0410666	0.999746	NA	NA	-0.0163771	0.626035	-0.00438297	0.958329
ZNF644	84146		0.0665252	0.832892	-0.0251269	0.932126	-0.133912	0.660533	-0.0277253	0.999746	-0.18419	0.527088	-0.0709466	0.200317	-0.0186662	0.915713
ZNF641	121274		NA	NA	-0.0728095	0.828487	-0.0702466	0.882136	-0.00886613	0.999746	0.00758075	0.993172	-0.0643565	0.199385	-0.0437925	0.642546
ZNF639	51193		-0.07368	0.796439	NA	NA	NA	NA	NA	NA	NA	NA	0.015989	0.65688	0.00265644	0.978975
ZNF638	27332		-0.0124171	0.959073	-0.069378	0.772664	0.0119653	0.964709	-0.00978638	0.999746	-0.0307979	0.928503	0.00961884	0.890269	0.0198044	0.822704
ZNF630	57232		0.165596	0.352966	-0.0437606	0.83935	0.0750242	0.774569	0.0624956	0.999746	0.116692	0.653304	-0.0167949	0.697956	0.0287738	0.593956
ZNF629	23361		-0.257517	0.171162	-0.110437	0.672823	0.113652	0.695393	0.119634	0.999746	0.0354895	0.944938	-0.0632529	0.211299	-0.0121323	0.856272
ZNF628	89887		-0.0384828	0.883712	-0.0932287	0.675899	0.0220876	0.947341	0.063973	0.999746	-0.0230023	0.957482	NA	NA	NA	NA
ZNF627	199692		0.0562623	0.823678	-0.0951359	0.59487	0.0721762	0.863213	-0.040789	0.999746	0.059639	0.851844	-0.0698077	0.248829	-0.0486821	0.493091
ZNF626	199777		0.226475	0.0964952	-0.166653	0.706927	-0.163754	0.426779	-0.112006	0.999746	-0.101772	0.634348	0.0156691	0.651803	-0.0117129	0.842262
ZNF625	90589		0.129733	0.416392	NA	NA	NA	NA	NA	NA	NA	NA	NA	NA	NA	NA
ZNF624	57547		-0.10359	0.522105	-0.0595913	0.729824	-0.01867	0.950783	-0.0743053	0.999746	-0.00252349	0.996583	-0.0153477	0.732933	-0.00491699	0.964407
ZNF623	9831		0.112357	0.564947	0.0681634	0.729366	0.00111593	0.997419	-0.0355181	0.999746	0.0425574	0.899127	-0.0158657	0.644265	-0.0135148	0.812003
ZNF622	90441		0.24913	0.115123	0.0317304	0.883869	0.0865547	0.750346	0.00124444	0.999746	-0.000932844	0.998959	-0.052078	0.54888	0.0255846	0.885307
ZNF621	285268		NA	NA	-0.18962	0.367566	-0.0146763	0.962133	-0.0699043	0.999746	0.0139162	0.974123	-0.00201093	0.978143	-0.0175303	0.823817
ZNF618	114991		-0.0186491	0.954513	-0.242239	0.379564	0.0603705	0.821153	-0.0267308	0.999746	0.091902	0.79248	-0.0290319	0.508054	-0.0119956	0.899545
ZNF616	90317		0.117201	0.55615	0.0552034	0.840068	-0.0493016	0.858306	0.117287	0.999746	-0.0749828	0.812068	-0.0184623	0.737513	-0.0233031	0.76643
ZNF615	284370		0.126635	0.620843	-0.140976	0.540984	-0.0311362	0.921099	-0.0136324	0.999746	-0.042147	0.918146	-0.0310789	0.598007	-0.0219099	0.835273
ZNF614	80110		0.0928211	0.731964	0.0237357	0.91832	-0.0398823	0.891803	0.0383585	0.999746	-0.0375852	0.925532	-0.0427427	0.30549	-0.0251482	0.748552
ZNF611	81856		0.147528	0.332548	0.0151239	0.962071	NA	NA	-0.0209976	0.999746	NA	NA	-0.027395	0.265942	-0.0189172	0.677682
ZNF610	162963		-0.0202935	0.958886	NA	NA	NA	NA	NA	NA	NA	NA	NA	NA	NA	NA
ZNF609	23060		-0.0220368	0.944742	-0.0144312	0.975943	0.165537	0.556448	0.173576	0.999746	0.0779688	0.850686	-0.0121562	0.794108	-0.0188974	0.755602
ZNF608	57507		0.115555	0.473039	0.0365411	0.887576	NA	NA	-0.00810397	0.999746	NA	NA	0.00590137	0.951949	0.0270647	0.795506
ZNF607	84775		-0.00563027	0.986337	NA	NA	0.0473553	0.853714	NA	NA	0.0680133	0.816526	0.0044825	0.931317	0.015804	0.781235
ZNF606-AS1	100128398		0.0570981	0.806957	0.048378	0.838381	0.0565851	0.837634	-0.00399184	0.999746	0.042786	0.909249	0.0160799	0.747648	0.00171773	0.99006
ZNF606	80095		0.124887	0.532162	0.102422	0.688987	0.0204198	0.94688	0.050663	0.999746	0.0787426	0.787046	-0.0336377	0.410656	-0.0194983	0.797643
ZNF605	90462		NA	NA	0.0465243	0.863867	0.0004386	0.998574	-0.00337762	0.999746	-0.0027801	0.995345	-0.00670625	0.92029	-0.0121773	0.89195
ZNF600	162966		-0.074553	0.782464	-0.0601051	0.928732	0.104295	0.678264	0.0287134	0.999746	0.117836	0.665215	-0.00934039	0.933954	-0.00893095	0.964441
ZNF598	90850		-0.153834	0.410181	0.0824112	0.697418	0.0522115	0.868992	0.0351081	0.999746	-0.197543	0.409815	-0.0026515	0.975961	0.0217377	0.89423
ZNF597	146434		NA	NA	NA	NA	NA	NA	NA	NA	NA	NA	-0.0201981	0.418261	-0.0229013	0.566601
ZNF596	169270		-0.0755544	0.748676	NA	NA	NA	NA	NA	NA	NA	NA	NA	NA	NA	NA
ZNF594	84622		NA	NA	0.047692	0.847869	0.03598	0.920677	0.129821	0.999746	0.040531	0.931459	-0.0356857	0.297353	-0.0471641	0.395725
ZNF593	51042		-0.0489748	0.902311	0.0499919	0.899834	0.0919255	0.789328	0.178986	0.999746	-0.169661	0.587109	-0.0384995	0.801818	-0.038292	0.868966
ZNF592	9640		0.0884541	0.651048	-0.0172406	0.941359	NA	NA	-0.0190978	0.999746	NA	NA	-0.00463159	0.91566	-0.0246609	0.564955
ZNF589	51385		0.129797	0.636022	-0.0361991	0.919807	-0.058644	0.846518	-0.0469725	0.999746	0.0762974	0.833259	0.00511613	0.91984	0.00294325	0.983451
ZNF587	84914		-0.143784	0.398425	NA	NA	NA	NA	NA	NA	NA	NA	NA	NA	NA	NA
ZNF585B	92285		-0.0285105	0.900469	NA	NA	NA	NA	NA	NA	NA	NA	0.00263181	0.961375	-0.00201441	0.985184
ZNF585A	199704		0.0401089	0.906664	-0.124783	0.717742	-0.135137	0.703954	-0.0504786	0.999746	-0.110479	0.816083	-0.0213785	0.711446	-0.0281251	0.726082
ZNF584	201514		-0.0284788	0.920723	-0.0623276	0.733082	0.0337271	0.915753	0.0515452	0.999746	-0.0165633	0.971683	-0.00252902	0.963029	-0.00692984	0.928535
ZNF583	147949		0.135282	0.377313	0.123771	0.61632	-0.00154344	0.996633	0.079773	0.999746	0.0892723	0.719594	-0.0172377	0.746096	-0.0289147	0.681599
ZNF581	51545		-0.229953	0.264829	-0.144147	0.589765	-0.133231	0.64508	-0.107924	0.999746	-0.0302066	0.951939	0.0361071	0.725305	-0.0094597	0.971232
ZNF580	51157		-0.198099	0.346606	0.0377688	0.823764	-0.0586816	0.83235	0.0676669	0.999746	0.0171574	0.976339	0.00622235	0.912812	-0.0169181	0.839076
ZNF579	163033		0.0212636	0.935209	-0.0884627	0.685169	-0.0507976	0.856044	-0.0682782	0.999746	-0.0577049	0.872499	-0.0138595	0.862235	-0.0266146	0.788746
ZNF576	79177		-0.138937	0.326598	-0.179837	0.395837	0.0123019	0.973268	-0.0523533	0.999746	-0.045193	0.91551	-0.0143082	0.85531	-0.00777709	0.958625
ZNF575	284346		0.0791574	0.707055	-0.0797165	0.775886	NA	NA	-0.1534	0.999746	NA	NA	0.0136631	0.754891	0.0120253	0.85964
ZNF574	64763		-0.0901046	0.642524	0.0773373	0.724566	0.0830712	0.751063	0.086872	0.999746	-0.0148942	0.974123	-0.0232752	0.322812	-0.0032458	0.966044
ZNF573	126231		0.162833	0.624845	-0.129456	0.725418	-0.018993	0.972024	-0.0607282	0.999746	0.000578154	0.998959	-0.0502323	0.372502	-0.0435097	0.648315
ZNF572	137209		0.0939953	0.572963	NA	NA	NA	NA	NA	NA	NA	NA	NA	NA	NA	NA
ZNF571	51276		0.0622495	0.801086	-0.0113063	0.969206	-0.0298887	0.897034	0.06648	0.999746	0.0543477	0.83861	-0.0139041	0.776999	0.00184166	0.985774
ZNF570	148268		NA	NA	NA	NA	NA	NA	NA	NA	NA	NA	0.00753848	0.862769	0.00749734	0.914585
ZNF57	126295		NA	NA	-0.0831372	0.706927	-0.113846	0.694359	-0.0628243	0.999746	-0.119132	0.720712	-0.00289496	0.972689	0.00338628	0.983287
ZNF568	374900		0.119223	0.545509	-0.0680457	0.758276	-0.00378067	0.991773	-0.00979202	0.999746	-0.057418	0.875861	0.0179739	0.505154	0.0103018	0.839644
ZNF567	163081		0.00662082	0.979913	NA	NA	NA	NA	NA	NA	NA	NA	-0.0308515	0.193962	-0.0203191	0.652399
ZNF566	84924		-0.033985	0.896324	NA	NA	NA	NA	NA	NA	NA	NA	0.00696785	0.870232	-0.00254512	0.97755
ZNF565	147929		-0.218891	0.120762	-0.0234714	0.927986	0.08152	0.746815	0.122065	0.999746	0.0261168	0.948352	-0.0226341	0.482035	-0.0148077	0.798729
ZNF564	163050		-0.0498238	0.876844	-0.0930274	0.58702	0.027233	0.890436	0.00409466	0.999746	0.0549655	0.791941	-0.029336	0.609779	-0.0246749	0.795506
ZNF563	147837		-0.0450412	0.886534	-0.129007	0.62774	-0.0229267	0.953849	-0.0915842	0.999746	0.00941052	0.986808	0.00570073	0.933869	0.0173808	0.826722
ZNF562	54811		-0.372912	0.184402	-0.181607	0.618668	-0.20361	0.633826	-0.0118883	0.999746	-0.184072	0.712846	-0.0500432	0.718516	-0.0361883	0.881035
ZNF561	93134		NA	NA	NA	NA	0.0169403	0.952874	NA	NA	-0.0488656	0.877244	-0.037475	0.354555	-0.0262757	0.717056
ZNF559	84527		NA	NA	0.0575907	0.793757	0.117986	0.623638	-0.0166188	0.999746	0.150076	0.514218	-0.0212619	0.779728	-0.00080313	0.996719
ZNF558	148156		NA	NA	-0.0537432	0.844033	-0.0582829	0.797429	0.0594523	0.999746	-0.0811628	0.736721	-0.0370999	0.444224	-0.0265824	0.752494
ZNF557	79230		-0.186259	0.232092	-0.182461	0.42242	0.0965854	0.787485	-0.0743414	0.999746	0.132628	0.722719	0.0420749	0.797594	0.0277428	0.923832
ZNF555	148254		-0.0571631	0.785552	NA	NA	NA	NA	NA	NA	NA	NA	-0.0264465	0.319027	-0.0200326	0.66982
ZNF552	79818		0.0326887	0.904605	0.155371	0.450258	NA	NA	0.103244	0.999746	NA	NA	-0.0266989	0.434701	0.00172711	0.987512
ZNF551	90233		0.107465	0.550631	0.00649205	0.984219	-0.00916656	0.973141	-0.00279931	0.999746	0.0393815	0.896659	-0.0408574	0.25061	-0.0300592	0.642714
ZNF550	162972		0.0349318	0.876157	-0.0816539	0.787431	-0.0160621	0.95126	-0.0909114	0.999746	0.0935019	0.656027	-0.00691364	0.919308	0.00205816	0.988751
ZNF548	147694		0.0791284	0.610212	0.0182217	0.932463	-0.213328	0.346554	-0.0303387	0.999746	-0.125839	0.486507	-0.0189572	0.640699	-0.0287662	0.622945
ZNF544	27300		0.211592	0.0988026	0.0278191	0.914326	0.0328938	0.893041	0.0283129	0.999746	0.0325194	0.92137	0.0347304	0.594706	-0.000742007	0.996719
ZNF543	125919		0.0266598	0.928161	-0.00999189	0.97782	-0.056419	0.831216	-0.0155274	0.999746	0.0587914	0.859943	-0.00787353	0.892218	-0.00507008	0.964167
ZNF540	163255		0.150103	0.361526	0.0483634	0.840166	0.0922118	0.713075	0.104205	0.999746	0.115944	0.665215	-0.0207563	0.552633	0.00507688	0.955611
ZNF536	9745		0.215611	0.167409	-0.100717	0.678768	0.0389508	0.863213	0.128901	0.999746	0.0411497	0.888273	0.0387222	0.210654	0.0222799	0.7118
ZNF529	57711		NA	NA	0.0126368	0.976531	0.0167085	0.96089	0.0363397	0.999746	0.0010608	0.998949	-0.00717966	0.944072	-0.0446829	0.65294
ZNF526	116115		-0.278117	0.169831	-0.174715	0.689346	0.0157179	0.969808	-0.0425481	0.999746	0.0277429	0.957585	0.0112994	0.870078	-0.00710302	0.957395
ZNF525	170958		NA	NA	-0.0619317	0.785935	-0.0319209	0.913793	0.0452428	0.999746	-0.12711	0.582583	-0.0585728	0.170874	-0.021804	0.82198
ZNF521	25925		NA	NA	NA	NA	0.153382	0.639323	NA	NA	0.187776	0.568816	-0.00565132	0.923837	0.0265649	0.655249
ZNF519	162655		-0.0259847	0.919981	NA	NA	NA	NA	NA	NA	NA	NA	NA	NA	NA	NA
ZNF518B	85460		0.144512	0.321876	0.12408	0.589765	-0.051956	0.848861	0.092391	0.999746	-0.113853	0.646682	-0.0417023	0.378436	-0.0665441	0.384333
ZNF518A	9849		NA	NA	0.0023849	0.994868	-0.0614042	0.752765	-0.0445501	0.999746	0.0111833	0.974123	-0.0390377	0.542066	0.0183038	0.88959
ZNF517	340385		-0.0122608	0.96591	0.103081	0.5792	0.149095	0.468911	0.105983	0.999746	0.128939	0.50411	-0.00413294	0.938546	0.0106108	0.879205
ZNF516	9658		-0.0674653	0.775084	NA	NA	0.103108	0.633208	NA	NA	0.140621	0.486617	-0.0300087	0.208413	-0.0124787	0.808219
ZNF514	84874		-0.0700271	0.850493	-0.0208111	0.951335	0.0451547	0.915318	-0.0730539	0.999746	0.0912469	0.847916	-0.0539993	0.130604	-0.0391973	0.572411
ZNF513	130557		-0.0825702	0.767314	-0.196376	0.547252	0.0384699	0.868992	-0.0245543	0.999746	0.0188798	0.955736	-0.00256626	0.976068	-0.0104257	0.925887
ZNF512B	57473		0.127	0.492556	-0.0497721	0.823731	-0.0769506	0.745777	-0.0618489	0.999746	-0.161299	0.436729	-0.00836358	0.863005	0.00603094	0.943618
ZNF512	84450		0.0136037	0.967516	0.0260316	0.927303	0.182098	0.507234	0.0121667	0.999746	0.222852	0.376105	-0.00693679	0.950554	-0.0210587	0.879761
ZNF511	118472		0.0640843	0.801504	-0.040881	0.861136	-0.00164921	0.996633	0.0286891	0.999746	-0.0701243	0.803441	0.00635325	0.948601	0.00165707	0.9937
ZNF507	22847		0.0747714	0.65691	-0.00039416	0.998884	0.0482706	0.853714	-0.00387577	0.999746	0.0448056	0.897982	-0.0131558	0.708561	-0.00905168	0.885663
ZNF502	91392		NA	NA	-0.0604625	0.722494	0.118896	0.637435	-0.00358007	0.999746	0.0930962	0.76577	-0.0443106	0.122448	-0.0355526	0.512797
ZNF500	26048		-0.1252	0.542847	-0.0987134	0.725559	-0.0661543	0.720467	0.0695223	0.999746	-0.0190734	0.950079	0.00127963	0.987828	0.00662896	0.962627
ZNF496	84838		-0.165967	0.336197	NA	NA	0.105924	0.620184	NA	NA	0.0254846	0.944282	0.0119252	0.765942	-0.00142536	0.98955
ZNF493	284443		0.0602959	0.896106	-0.0908027	0.921024	-0.0329226	0.923937	-0.145589	0.999746	0.000915299	0.998959	-0.0134648	0.7276	-0.0201178	0.69133
ZNF491	126069		0.0334985	0.880264	-0.0751528	0.705885	-0.131894	0.529966	-0.0587505	0.999746	-0.0896917	0.721727	0.00725309	0.876562	0.00492406	0.954587
ZNF490	57474		-0.0183086	0.9455	-0.0179079	0.952385	-0.0201789	0.940343	0.0307344	0.999746	0.0536338	0.854404	0.0217113	0.742555	0.0320755	0.71728
ZNF488	118738		NA	NA	NA	NA	-0.0590396	0.762965	NA	NA	0.0418725	0.87765	NA	NA	NA	NA
ZNF486	90649		-0.298853	0.508915	-0.262706	0.736048	-0.0760341	0.904566	-0.152012	0.999746	0.0537456	0.949836	0.0736436	0.831901	0.0437606	0.944839
ZNF485	220992		-0.0731348	0.732874	0.0872749	0.72707	0.110089	0.587902	0.179431	0.999746	-0.0230668	0.947718	-0.0343352	0.454794	-0.0415746	0.566601
ZNF484	83744		0.0278739	0.919741	-0.0247636	0.911622	-0.0495984	0.809277	0.0301803	0.999746	0.041233	0.880033	-0.0450813	0.0951255	-0.00742589	0.925887
ZNF483	158399		-0.793664	0.0678502	-0.403461	0.666155	0.0675265	0.76992	0.0659051	0.999746	0.0618998	0.835533	0.0079491	0.834872	0.0284757	0.493091
ZNF480	147657		-0.0502139	0.868701	-0.0999649	0.667775	-0.054282	0.853714	-0.0127583	0.999746	-0.0433226	0.916223	-0.0297438	0.626035	-0.00587712	0.972339
ZNF48	197407		-0.123547	0.433525	0.0125542	0.96125	NA	NA	0.0295051	0.999746	NA	NA	-0.000294749	0.994856	-0.00806008	0.916896
ZNF479	90827		NA	NA	NA	NA	NA	NA	NA	NA	NA	NA	0.0175946	0.618049	0.017714	0.746659
ZNF474	133923		0.0427417	0.833229	-0.0434393	0.861941	NA	NA	-0.0904634	0.999746	NA	NA	-0.00167201	0.975733	0.0124378	0.836066
ZNF473CR	400710		-0.052582	0.771812	0.0383407	0.867734	0.023329	0.933812	0.0599898	0.999746	-0.00842282	0.983585	-0.0173759	0.606421	0.0052359	0.948326
ZNF473	25888		0.036804	0.852304	0.117741	0.652464	0.074111	0.705661	0.178423	0.999746	0.0352024	0.928447	-0.0176714	0.558341	-0.0139895	0.925887
ZNF471	57573		0.0131819	0.966805	-0.103958	0.688186	-0.0400296	0.913903	0.0726878	0.999746	0.0359383	0.941325	-0.00847896	0.854104	0.00661226	0.932595
ZNF470	388566		0.0497332	0.76786	0.0125958	0.96292	-0.0134716	0.971758	-0.0372955	0.999746	-0.118913	0.704234	-0.00856425	0.853547	-0.017081	0.762373
ZNF469	84627		0.104464	0.522398	NA	NA	0.140472	0.557275	NA	NA	0.236716	0.284436	0.01405	0.648414	0.0237531	0.580566
ZNF468	90333		0.0298433	0.908253	-0.018503	0.951801	0.0290184	0.927062	0.0417818	0.999746	0.078268	0.808452	-0.0472174	0.178781	-0.0265972	0.704326
ZNF467	168544		0.352293	0.12227	-0.154875	0.679684	0.104953	0.802279	-0.0270224	0.999746	0.209126	0.575717	-0.00822914	0.933875	-0.040559	0.685503
ZNF462	58499		-0.176702	0.630649	-0.0493986	0.875037	-0.142493	0.724687	-0.0394562	0.999746	0.010057	0.989576	-0.0778185	0.266179	-0.0431894	0.748552
ZNF461	92283		-0.0909672	0.615024	NA	NA	NA	NA	NA	NA	NA	NA	NA	NA	NA	NA
ZNF460	10794		NA	NA	NA	NA	-0.116254	0.587902	NA	NA	-0.124735	0.565503	-0.0132398	0.688138	-0.0076795	0.902234
ZNF454	285676		0.0704526	0.724288	-0.00618945	0.983147	-0.0772406	0.741133	-0.0250884	0.999746	0.0160891	0.968705	-0.0126176	0.794972	0.00941594	0.910918
ZNF451	26036		0.219169	0.184712	-0.0727883	0.787088	0.0241995	0.923959	-0.0767842	0.999746	0.057636	0.858854	-0.0168611	0.705827	-0.0217491	0.727049
ZNF45	7596		0.0509768	0.840849	0.101382	0.675161	0.000510196	0.998797	0.0485702	0.999746	0.0595335	0.888772	-0.0397448	0.23305	-0.013385	0.858004
ZNF446	55663		-0.176627	0.239905	-0.218537	0.379564	0.00155623	0.996633	0.0474437	0.999746	-0.00795817	0.985928	0.00223896	0.976663	-0.00704245	0.951444
ZNF444	55311		NA	NA	-0.0765113	0.720405	-0.0164384	0.956399	-0.0682039	0.999746	0.0167123	0.966189	0.0119076	0.866014	0.0395013	0.616272
ZNF443	10224		0.149524	0.457068	-0.172145	0.379564	-0.0118845	0.971398	-0.112517	0.999746	0.033668	0.933224	-0.0801358	0.0530119	-0.0420539	0.625533
ZNF442	79973		0.109006	0.507198	-0.0460765	0.864919	-0.0550865	0.845542	0.00188865	0.999746	-0.0721476	0.828715	-0.011647	0.79526	-0.0301934	0.572336
ZNF439	90594		NA	NA	-0.097444	0.736324	-0.0519255	0.837634	-0.214808	0.999746	0.0354923	0.919756	-0.0524752	0.313166	-0.0159907	0.897498
ZNF438	220929		0.0350448	0.883462	-0.0505592	0.802983	0.0217129	0.911074	-0.035844	0.999746	0.0702907	0.675537	-0.0222015	0.623305	-0.00294962	0.983093
ZNF436-AS1	148898		0.065598	0.72695	NA	NA	NA	NA	NA	NA	NA	NA	0.00659396	0.885029	0.0147857	0.789672
ZNF436	80818		0.101558	0.550767	0.235701	0.401476	0.0854975	0.787716	0.225574	0.999746	0.113252	0.740023	-0.0310941	0.466371	-0.0441055	0.495943
ZNF433	163059		0.0413012	0.83218	-0.0308503	0.88413	-0.173908	0.455668	-0.0140831	0.999746	-0.0986854	0.70526	-0.00566411	0.92463	-0.0180318	0.790292
ZNF432	9668		0.00839635	0.975746	-0.0811354	0.685347	-0.144967	0.514967	-0.0515297	0.999746	-0.0460483	0.899076	-0.0140555	0.824034	0.0302362	0.687782
ZNF431	170959		0.0930149	0.642903	0.0320511	0.914179	-0.105905	0.671845	-0.0314542	0.999746	-0.0023221	0.997523	-0.00684868	0.88086	-0.0159883	0.771057
ZNF430	80264		-0.347403	0.175931	-0.0216107	0.972301	0.0290949	0.913444	-0.0438545	0.999746	0.0245061	0.974123	-0.00467848	0.945596	-0.0138058	0.866961
ZNF43	7594		0.00631757	0.982589	NA	NA	0.0506005	0.863213	NA	NA	0.0932509	0.757686	0.0156127	0.696368	-0.0249997	0.646782
ZNF429	353088		0.0289784	0.939538	NA	NA	NA	NA	NA	NA	NA	NA	0.0114339	0.774439	0.0117915	0.842414
ZNF428	126299		0.167134	0.256099	0.0547778	0.777758	0.133512	0.507199	0.0392204	0.999746	0.208892	0.245918	0.00657458	0.961015	0.00749691	0.975597
ZNF426	79088		0.125497	0.620843	0.0803123	0.802179	-0.416838	0.367249	0.119156	0.999746	-0.208783	0.639844	-0.0483302	0.162906	-0.0451658	0.489065
ZNF425	155054		-0.0875154	0.632962	NA	NA	-0.0499789	0.885858	NA	NA	0.0516741	0.91147	-0.00468832	0.936597	0.00457845	0.966976
ZNF423	23090		NA	NA	-0.0461438	0.851934	0.103345	0.784095	0.0268917	0.999746	0.166708	0.651008	-0.00362505	0.949694	-0.0061397	0.94343
ZNF420	147923		-0.13895	0.50734	NA	NA	NA	NA	NA	NA	NA	NA	-0.00630652	0.915187	-0.000425362	0.996719
ZNF419	79744		-0.0557319	0.773016	-0.110049	0.510424	0.00501214	0.983401	-0.00492722	0.999746	-0.00850398	0.979889	-0.0048434	0.957156	-0.0283418	0.759909
ZNF418	147686		0.0098251	0.968765	NA	NA	NA	NA	NA	NA	NA	NA	NA	NA	NA	NA
ZNF417	147687		NA	NA	-0.0749105	0.740966	NA	NA	-0.105146	0.999746	NA	NA	-0.0178058	0.652948	-0.0127119	0.852314
ZNF416	55659		0.126365	0.496246	0.00274633	0.994321	-0.127025	0.532965	-0.0173557	0.999746	-0.0383432	0.910926	-0.0419718	0.114387	-0.016729	0.771568
ZNF415	55786		NA	NA	-0.123707	0.610351	-0.070902	0.719136	0.0386418	0.999746	0.0461164	0.873346	-0.0513984	0.256127	0.0130962	0.91172
ZNF414	84330		-0.106203	0.495553	NA	NA	-0.0463986	0.838203	NA	NA	0.017874	0.957482	0.0248868	0.493775	0.0189742	0.761817
ZNF410	57862		0.269208	0.0676005	0.0938036	0.706025	0.0289975	0.936166	0.0637693	0.999746	0.0177662	0.97274	-0.0324607	0.592836	-0.0279309	0.781235
ZNF41	7592		0.131078	0.431994	NA	NA	NA	NA	NA	NA	NA	NA	NA	NA	NA	NA
ZNF409	22830		-0.00303236	0.990787	NA	NA	NA	NA	NA	NA	NA	NA	NA	NA	NA	NA
ZNF408	79797		-0.150136	0.498904	-0.0857893	0.637504	-0.115095	0.59952	-0.0291278	0.999746	-0.246723	0.208131	0.0347167	0.624411	0.0448364	0.665497
ZNF407-AS1	400657		0.0552585	0.845967	-0.0217022	0.936166	-0.0213716	0.935326	-0.0910003	0.999746	0.0779305	0.750329	-0.0234835	0.670199	-0.0257725	0.753636
ZNF407	55628		-0.0622445	0.784068	-0.0385087	0.828037	-0.0367978	0.88243	-0.110382	0.999746	-0.0407412	0.899467	-0.0208948	0.550079	-0.014795	0.903747
ZNF404	342908		NA	NA	NA	NA	NA	NA	NA	NA	NA	NA	-0.00289852	0.950554	0.00153368	0.985987
ZNF398	57541		0.141426	0.500913	-0.108415	0.617516	-0.149546	0.480972	0.0407187	0.999746	0.12041	0.608548	-0.028151	0.630506	-0.0131325	0.913395
ZNF397	84307		0.0385695	0.874207	0.0804606	0.694719	0.0231736	0.928247	0.0272367	0.999746	0.0274346	0.932704	-0.00338026	0.940158	-0.00138786	0.98751
ZNF395	55893		-0.199348	0.375932	-0.182314	0.44685	-0.167853	0.644505	-0.0936501	0.999746	-0.0695826	0.905595	0.0235274	0.888225	0.0379443	0.864421
ZNF394	84124		-0.862305	0.0632756	-0.10512	0.643981	-0.189115	0.759222	-0.0460439	0.999746	-0.0940767	0.692203	-0.0141464	0.822699	-0.0282404	0.711877
ZNF391	346157		-0.0940568	0.626725	NA	NA	NA	NA	NA	NA	NA	NA	0.00516808	0.91697	0.000934815	0.99275
ZNF385D	79750		0.095346	0.59781	0.0612174	0.809714	0.062356	0.880376	-0.0534046	0.999746	0.124099	0.769773	-0.0247155	0.542005	-0.0260196	0.684967
ZNF385C	201181		-0.112604	0.626454	NA	NA	NA	NA	NA	NA	NA	NA	NA	NA	NA	NA
ZNF385B	151126		NA	NA	NA	NA	NA	NA	NA	NA	NA	NA	-0.0176774	0.675236	-0.00875302	0.890952
ZNF385A	25946		-0.096685	0.643193	0.00757429	0.982589	-0.0214168	0.952882	0.110917	0.999746	-0.0733176	0.847327	0.0112933	0.762713	-0.00860947	0.890952
ZNF384	171017		-0.0685394	0.803444	-0.191599	0.424174	-0.133293	0.720467	-0.179533	0.999746	-0.226066	0.50727	0.0141339	0.84014	0.0316425	0.753494
ZNF383	163087		0.064008	0.746205	-0.0669862	0.780091	-0.0392151	0.893041	-0.042452	0.999746	-0.00468475	0.993154	-0.0195619	0.668404	0.00480711	0.967612
ZNF37B	256112		NA	NA	NA	NA	NA	NA	NA	NA	NA	NA	-0.018599	0.542005	-0.0338838	0.439283
ZNF37A	7587		-0.228261	0.0727375	-0.0502794	0.818801	-0.160785	0.663419	0.0613423	0.999746	-0.0327223	0.960424	0.0262574	0.265942	-0.0176385	0.686169
ZNF367	195828		0.079938	0.636189	NA	NA	NA	NA	NA	NA	NA	NA	0.011858	0.744121	-0.00254188	0.977543
ZNF366	167465		0.203719	0.220979	-0.021679	0.926818	0.0777049	0.797219	0.108156	0.999746	0.0750207	0.84547	-0.0150568	0.711686	-0.0163615	0.78902
ZNF365	22891		-0.172137	0.426816	NA	NA	-0.237191	0.605613	NA	NA	0.192739	0.721411	NA	NA	NA	NA
ZNF362	149076		-0.0441525	0.897751	-0.182147	0.442047	0.0513686	0.876686	0.0148661	0.999746	0.0775825	0.842824	0.0192061	0.84573	-0.000991659	0.996719
ZNF358	140467		0.0379852	0.930739	-0.175579	0.50047	-0.0499823	0.906329	0.0106506	0.999746	0.117175	0.787046	0.0112287	0.950128	0.0450498	0.822924
ZNF354B	117608		-0.117818	0.657261	NA	NA	NA	NA	NA	NA	NA	NA	NA	NA	NA	NA
ZNF354A	6940		NA	NA	NA	NA	0.0533392	0.85309	NA	NA	0.100594	0.721411	-0.0171429	0.738073	-0.0186729	0.806512
ZNF350	59348		-0.0325451	0.914553	-0.0590188	0.849256	0.0847818	0.772169	0.0461597	0.999746	0.111434	0.719594	-0.0256008	0.600663	-0.0198607	0.812769
ZNF35	7584		-0.0070656	0.984908	0.00703134	0.986029	-0.019973	0.944735	0.0349991	0.999746	-0.0816934	0.75695	-0.070127	0.129236	-0.0486038	0.592748
ZNF347	84671		0.172052	0.280449	0.0974536	0.701176	NA	NA	0.0530346	0.999746	NA	NA	-0.0232295	0.457398	-0.0317645	0.509608
ZNF346	23567		0.0281224	0.938103	-0.0300542	0.927609	NA	NA	-0.00775121	0.999746	NA	NA	-0.00808175	0.841177	-0.00764478	0.905587
ZNF345	25850		-0.0637692	0.709705	-0.0277685	0.897421	NA	NA	0.0455045	0.999746	NA	NA	-0.0354386	0.288784	-0.006901	0.938876
ZNF343	79175		-0.0292444	0.934675	-0.0799107	0.737829	0.0242237	0.938253	0.0244947	0.999746	-0.000725203	0.998959	-0.0332125	0.518205	-0.00304603	0.985184
ZNF341	84905		-0.126497	0.552859	0.222158	0.439783	0.0568755	0.860023	0.11228	0.999746	0.143347	0.608548	0.00348206	0.961015	-0.0115619	0.902427
ZNF34	80778		0.102254	0.643496	-0.122939	0.516765	0.127095	0.586406	0.0424649	0.999746	0.149213	0.506747	-0.0191674	0.595494	-0.0303829	0.556475
ZNF33B	7582		-0.0760171	0.751443	-0.185028	0.537002	-0.0565978	0.853714	-0.0546032	0.999746	-0.0181418	0.969055	0.00985562	0.936789	-0.000650884	0.997498
ZNF33A	7581		-0.144998	0.48454	-0.131115	0.509651	-0.123737	0.594643	0.0553982	0.999746	-0.0728022	0.820862	0.0434505	0.487413	0.0429794	0.66982
ZNF337	26152		NA	NA	-0.0274428	0.965738	0.180236	0.441073	0.0111787	0.999746	0.195172	0.334214	-0.0391437	0.461683	-0.0484838	0.556259
ZNF335	63925		NA	NA	-0.146966	0.645162	-0.0627208	0.887142	-0.0334564	0.999746	0.00593009	0.993657	-0.0104676	0.776999	-0.00718181	0.913395
ZNF334	55713		-0.0250597	0.922984	-0.193055	0.478005	-0.0607814	0.847022	-0.0608679	0.999746	-0.0420899	0.925476	-0.00844801	0.834872	0.00413908	0.958341
ZNF333	84449		0.0279129	0.896522	-0.0556265	0.795384	-0.0292398	0.913307	-0.0946772	0.999746	0.00363028	0.993657	-0.0161617	0.64912	-0.0148784	0.792957
ZNF331	55422		-0.154408	0.471862	0.0320212	0.834804	0.0513337	0.86272	0.0545425	0.999746	0.113409	0.67955	-0.0337959	0.289804	-0.0318148	0.5668
ZNF330	27309		0.0121929	0.971994	0.17972	0.42471	-0.0194965	0.961309	0.113012	0.999746	-0.209497	0.59611	-0.053116	0.309885	-0.0597923	0.54085
ZNF329	79673		NA	NA	0.0783403	0.782713	-0.110006	0.587902	-0.0325352	0.999746	-0.0709428	0.789611	-0.068697	0.0662627	-0.0570241	0.419791
ZNF326	284695		NA	NA	0.0654049	0.788274	-0.141222	0.534297	0.0592012	0.999746	-0.104892	0.665215	-0.0560173	0.248724	-0.00645861	0.969056
ZNF324B	388569		-0.0445975	0.828667	-0.100868	0.618941	0.0658596	0.841208	-0.0393862	0.999746	0.0638529	0.879249	0.0078485	0.909301	-0.0261019	0.723233
ZNF324	25799		-0.151494	0.440591	-0.219108	0.495129	-0.132336	0.656874	-0.151911	0.999746	-0.127079	0.712846	-0.0165211	0.771332	0.00274338	0.985181
ZNF322P1	387328		-0.173581	0.266919	0.0381167	0.885723	0.0517055	0.877194	0.000862396	0.999746	-0.0164202	0.974123	-0.0299798	0.502005	-0.00341228	0.981601
ZNF322	79692		0.0763817	0.75735	-0.122881	0.50047	0.123384	0.66424	-0.0341715	0.999746	0.0967911	0.746274	-0.0455744	0.39437	0.0182615	0.896367
ZNF321P	399669		0.066801	0.758679	-0.090088	0.732163	NA	NA	0.0100327	0.999746	NA	NA	-0.0351343	0.332266	0.00132694	0.992209
ZNF320	162967		-0.213546	0.128284	-0.178748	0.507368	0.0736109	0.834606	-0.0806568	0.999746	0.0221055	0.963395	-0.0194319	0.562521	0.0391385	0.652857
ZNF32	7580		-0.117554	0.471584	0.246544	0.358567	0.0886453	0.732879	0.0923744	0.999746	-0.0899273	0.771625	-0.0395472	0.365992	-0.0333813	0.65294
ZNF319	57567		-0.0432114	0.895488	-0.0691917	0.7317	0.0276387	0.915753	-0.033499	0.999746	0.0224121	0.948352	-0.0286485	0.504636	-0.0242173	0.735261
ZNF318	24149		0.036793	0.904232	0.202184	0.379564	-0.0425696	0.892266	-0.153416	0.999746	0.131028	0.61121	0.0280285	0.71909	0.0276997	0.820252
ZNF317	57693		NA	NA	-0.134202	0.476709	-0.0306631	0.918255	0.0137558	0.999746	-0.0663049	0.842858	-0.0199475	0.79248	-0.0335095	0.725218
ZNF316	100131017		-0.0160289	0.954767	0.0323858	0.913328	0.0367109	0.884215	0.028211	0.999746	0.0147842	0.968945	0.018981	0.691142	-0.00886506	0.925887
ZNF311	282890		0.173037	0.377884	-0.0800672	0.73578	-0.0130291	0.973801	-0.00100598	0.999746	-0.0500978	0.91147	-0.00908957	0.833498	-0.00915801	0.88959
ZNF304	57343		0.054788	0.812538	-0.0516405	0.818769	-0.144926	0.554597	0.0684331	0.999746	-0.0862046	0.788445	0.0396731	0.372585	0.0155946	0.869244
ZNF302	55900		0.288156	0.146086	-0.106709	0.672397	0.0230419	0.952882	-0.0967283	0.999746	0.164183	0.557812	-0.110698	0.290948	-0.0492757	0.82362
ZNF300P1	134466		0.0304319	0.889858	NA	NA	NA	NA	NA	NA	NA	NA	-0.00252986	0.962725	-0.018075	0.748552
ZNF30	90075		0.171014	0.360101	-0.0428662	0.864792	-0.0456562	0.828336	-0.0641254	0.999746	0.00563281	0.987701	-0.0426765	0.315373	-0.0347603	0.640323
ZNF3	7551		-0.153715	0.576465	-0.160448	0.562053	-0.13747	0.64508	-0.102686	0.999746	-0.0906652	0.830868	-0.0297196	0.564404	0.0374146	0.622945
ZNF296	162979		0.175766	0.426306	-0.247257	0.379564	-0.254175	0.4681	-0.000920183	0.999746	-0.303357	0.317384	0.0212722	0.858221	-0.0170194	0.929726
ZNF286B	729288		0.143322	0.32153	-0.00324578	0.992862	-0.0411527	0.890731	0.0236922	0.999746	0.0560375	0.880033	0.0175903	0.717115	0.0153041	0.842262
ZNF286A	57335		-0.0160039	0.961286	NA	NA	NA	NA	NA	NA	NA	NA	-0.000245301	0.995916	-0.0107516	0.886337
ZNF285CP	646915		0.0217798	0.934225	NA	NA	NA	NA	NA	NA	NA	NA	-0.00660737	0.880368	-0.016887	0.744823
ZNF285BP	147711		NA	NA	NA	NA	NA	NA	NA	NA	NA	NA	0.00914053	0.845323	-0.0150663	0.803331
ZNF285	26974		0.0627211	0.751783	0.0390975	0.891485	-0.0642325	0.834474	-0.012849	0.999746	0.010268	0.983585	-0.0217378	0.657198	-0.0242611	0.744823
ZNF283	284349		0.119023	0.403207	0.079842	0.783391	-0.12917	0.550215	0.109682	0.999746	-0.0957126	0.705642	-0.0155288	0.700482	-0.0211124	0.707702
ZNF282	8427		-0.126426	0.508542	-0.188156	0.379564	-0.169733	0.484006	-0.083157	0.999746	-0.119162	0.639844	0.00451545	0.957381	-0.0177287	0.856208
ZNF281	23528		0.104955	0.688483	0.155041	0.484819	0.0112839	0.98124	-0.0221968	0.999746	0.0954384	0.840812	-0.0355528	0.749916	-0.0351846	0.838773
ZNF280D	54816		0.161655	0.386145	0.0957517	0.693526	-0.0926792	0.7481	-0.0373511	0.999746	-0.033716	0.906439	-0.0530786	0.212354	-0.0296433	0.646821
ZNF280C	55609		0.0581499	0.77873	0.0293276	0.921019	-0.0318904	0.917634	0.0215384	0.999746	-0.0764992	0.816083	0.00225883	0.962044	-0.0186595	0.813735
ZNF280B	140883		0.0938921	0.579906	0.0426618	0.867257	NA	NA	0.0152165	0.999746	NA	NA	-0.0111537	0.806588	0.00879598	0.910803
ZNF28	7576		-0.126281	0.418323	-0.0790107	0.696232	0.0780666	0.745463	0.0109597	0.999746	0.0517424	0.880033	0.00727323	0.919506	-0.015907	0.751618
ZNF277	11179		0.083712	0.682796	-0.0251264	0.937788	-0.170041	0.491068	-0.0427124	0.999746	0.00288581	0.996522	-0.0238404	0.779024	0.0228248	0.85964
ZNF276	92822		0.0487697	0.825876	0.0353188	0.881359	0.0356588	0.915318	0.0936311	0.999746	-0.0229664	0.961199	0.00106129	0.989683	-0.0169734	0.867651
ZNF275	10838		-0.30633	0.295926	-0.0760107	0.763544	0.062482	0.831758	-0.0437028	0.999746	0.0542791	0.888808	-0.0237612	0.837414	-0.0337566	0.83032
ZNF274	10782		0.0355934	0.915583	0.0765836	0.747548	0.227343	0.509003	0.128586	0.999746	0.215842	0.514218	-0.0314217	0.519995	-0.0278934	0.724197
ZNF273	10793		NA	NA	NA	NA	0.0153207	0.962201	NA	NA	0.119772	0.641664	NA	NA	NA	NA
ZNF271P	10778		0.0688007	0.760848	0.0853211	0.70894	-0.0301658	0.919059	0.0999296	0.999746	-0.00692075	0.98794	-0.0815507	0.0655019	-0.0480719	0.595265
ZNF268	10795		-0.0314442	0.904343	-0.0338484	0.900183	-0.00928382	0.977475	-0.000857703	0.999746	-0.0889563	0.754722	0.0136573	0.706196	0.0111918	0.847671
ZNF267	10308		NA	NA	NA	NA	NA	NA	NA	NA	NA	NA	0.00716583	0.877223	-0.007983	0.913395
ZNF266	10781		0.064619	0.778487	-0.189968	0.660284	-0.129446	0.532965	-0.128826	0.999746	0.0171633	0.964816	-0.0508331	0.333804	0.0694466	0.39096
ZNF264	9422		0.0421282	0.911468	0.0452953	0.8913	0.0640837	0.90466	0.0832443	0.999746	0.00595298	0.994895	0.00660829	0.941891	-0.0151331	0.901466
ZNF263	10127		-0.190038	0.154256	-0.00626128	0.979414	0.0278095	0.92326	0.071626	0.999746	-0.0695063	0.818404	-0.0176866	0.835905	-0.00872017	0.958425
ZNF260	339324		NA	NA	-0.142396	0.469904	0.0264661	0.944413	-0.0154069	0.999746	0.0470125	0.918945	-0.00964795	0.913546	-0.00675377	0.967612
ZNF26	7574		0.140038	0.340958	-0.0607667	0.782218	-0.0643728	0.784269	-0.0011421	0.999746	-0.0902954	0.712846	-0.0235558	0.623571	-0.00985969	0.922416
ZNF256	10172		0.282881	0.145825	0.0317391	0.901234	-0.10764	0.641839	-0.0768778	0.999746	-0.0429584	0.908869	-0.0209557	0.74531	-0.0279788	0.751245
ZNF254	9534		-0.0571259	0.80144	0.0642375	0.793102	-0.0482439	0.846657	-0.0693325	0.999746	0.116501	0.583847	-0.0285394	0.63182	-0.00491096	0.976433
ZNF252P-AS1	286103		0.0503259	0.848843	-0.0454068	0.835106	0.016491	0.964353	-0.0192012	0.999746	-0.0608613	0.885306	0.0244282	0.59256	-0.00317718	0.98214
ZNF252P	286101		0.0851563	0.707284	-0.121404	0.478158	0.0868679	0.660533	-0.0454514	0.999746	0.120984	0.521392	0.028022	0.764946	0.0249569	0.863847
ZNF251	90987		0.0820954	0.701667	-0.0563368	0.813439	-0.0958899	0.703347	-0.0182395	0.999746	-0.107174	0.705723	0.0181731	0.525612	0.0107927	0.838387
ZNF250	58500		NA	NA	0.0331487	0.899751	0.0223817	0.948292	-0.0262918	0.999746	0.143677	0.579342	-0.0169529	0.756699	-0.00992906	0.922298
ZNF248	57209		-0.0424798	0.890328	-0.0794815	0.835686	0.13235	0.514967	0.180374	0.999746	0.0582003	0.844757	0.00302332	0.975961	0.0287374	0.775948
ZNF24	7572		0.175232	0.365212	0.140197	0.474525	0.0578567	0.850829	0.151461	0.999746	-0.00642569	0.990423	-0.0267528	0.633082	-0.0221465	0.813735
ZNF239	8187		0.0228547	0.942043	0.111529	0.708195	0.0809905	0.686723	0.132618	0.999746	0.056457	0.842858	-0.0690906	0.0811152	-0.0700549	0.327773
ZNF236-DT	100131655		-0.140018	0.27535	-0.072622	0.717551	0.00387932	0.990838	0.0372587	0.999746	-0.0351551	0.928503	0.0010161	0.982514	0.000153333	0.998528
ZNF236	7776		0.155017	0.264299	NA	NA	NA	NA	NA	NA	NA	NA	-0.00111767	0.980765	0.0113825	0.817105
ZNF235	9310		0.000248061	0.999105	-0.081714	0.680059	-0.0491693	0.845237	-0.062133	0.999746	0.127	0.538528	-0.0181328	0.596105	0.00285696	0.976433
ZNF234	10780		NA	NA	0.0526424	0.864056	-0.130438	0.573575	0.106703	0.999746	-0.0996946	0.712846	-0.0422565	0.524869	-0.0237287	0.809861
ZNF232	7775		0.166297	0.460072	0.138149	0.484342	0.0622193	0.827912	0.152933	0.999746	0.0483812	0.899127	-0.035571	0.519	-0.0265453	0.653919
ZNF230	7773		0.220102	0.100234	NA	NA	NA	NA	NA	NA	NA	NA	-0.0263248	0.402687	-0.0196923	0.71728
ZNF23	7571		0.174158	0.29222	0.0492828	0.823731	-0.0488807	0.879882	-0.044522	0.999746	0.096809	0.673903	-0.0458833	0.155955	-0.0510948	0.384333
ZNF22-AS1	220979		NA	NA	-0.0433242	0.874748	NA	NA	-0.0258216	0.999746	NA	NA	0.00499559	0.917626	0.00451823	0.957395
ZNF227	7770		-0.00487172	0.986418	-0.0866201	0.681292	-0.099562	0.710463	-0.0955588	0.999746	-0.0834972	0.816083	-0.0559496	0.132043	-0.0272364	0.722934
ZNF226	7769		0.13876	0.470421	0.0561845	0.823731	-0.0619476	0.824526	0.0155321	0.999746	-0.0512021	0.879416	0.00046751	0.993682	0.0159288	0.842262
ZNF225	7768		0.0604908	0.735489	-0.0079974	0.97759	-0.0766569	0.776958	-0.122683	0.999746	0.014735	0.974123	-0.00268226	0.956696	0.00729386	0.913469
ZNF224	7767		0.0419986	0.879741	0.00889173	0.985372	0.034308	0.876945	0.0599886	0.999746	0.096366	0.610134	-0.0139899	0.763086	-0.0105511	0.891982
ZNF223	7766		-0.167529	0.781739	-0.162417	0.844033	-0.0294959	0.962997	-0.105693	0.999746	-0.0236702	0.978013	0.153724	0.568773	0.075244	0.88959
ZNF222	7673		0.0501821	0.854956	NA	NA	NA	NA	NA	NA	NA	NA	0.0178894	0.709143	0.00393293	0.974383
ZNF217	7764		-0.0908185	0.812294	0.107162	0.759087	0.0283169	0.944735	0.0724975	0.999746	0.0967417	0.816083	0.0122299	0.945596	0.0689164	0.702961
ZNF215	7762		0.204645	0.285361	0.152443	0.58702	0.0500277	0.837634	0.108372	0.999746	0.066837	0.812068	-0.0150343	0.750213	-0.0459866	0.412087
ZNF214	7761		0.0209036	0.933223	NA	NA	NA	NA	NA	NA	NA	NA	-0.013478	0.717115	0.0132972	0.817812
ZNF213	7760		-0.0268353	0.927695	-0.159226	0.358567	-0.0191166	0.954891	-0.0702018	0.999746	-0.0651882	0.85491	0.000668751	0.992217	-0.00622888	0.959439
ZNF211	10520		0.230727	0.273727	-0.112798	0.755903	0.127176	0.545677	0.0532828	0.999746	0.142189	0.480038	-0.0262905	0.622179	-0.0198543	0.827126
ZNF209P	441843		-0.100685	0.674329	NA	NA	NA	NA	NA	NA	NA	NA	NA	NA	NA	NA
ZNF207	7756		0.11799	0.580738	0.0890373	0.674047	-0.0400667	0.868992	0.0240754	0.999746	-0.0913095	0.689717	-0.0589918	0.476105	-0.0457708	0.746456
ZNF205	7755		0.0459934	0.789705	-0.185908	0.456766	-0.162668	0.480972	-0.112566	0.999746	-0.141852	0.614843	0.0160768	0.626043	-0.0239906	0.74756
ZNF204P	7754		NA	NA	NA	NA	NA	NA	NA	NA	NA	NA	-0.00976016	0.859098	0.00609412	0.952165
ZNF202	7753		0.0510523	0.848078	0.056895	0.802394	0.139588	0.514967	0.0366317	0.999746	0.0324917	0.930042	-0.0177147	0.607841	-0.00625065	0.934166
ZNF200	7752		0.237912	0.139149	0.0747404	0.785864	0.258895	0.37679	0.0693339	0.999746	0.135596	0.627095	-0.025084	0.6288	-0.0547893	0.426189
ZNF20	7568		NA	NA	-0.0915706	0.651076	-0.138076	0.491068	-0.0441013	0.999746	-0.028505	0.931355	-0.0199942	0.774715	-0.0211037	0.839816
ZNF2	7549		0.127151	0.399142	-0.178743	0.379564	0.0608417	0.827654	-0.118124	0.999746	0.0411782	0.917644	0.015981	0.748421	-0.00221476	0.985987
ZNF197	10168		0.0847522	0.690347	0.120114	0.510424	0.128487	0.527872	-0.063875	0.999746	0.112553	0.593419	-0.0469493	0.277632	0.0118569	0.85964
ZNF195	7748		NA	NA	0.105251	0.637042	-0.0577683	0.846928	0.0207022	0.999746	0.00423044	0.993657	-0.0303178	0.68926	0.00203384	0.99264
ZNF189	7743		0.198995	0.33106	-0.124526	0.389884	-0.031217	0.914464	-0.0127381	0.999746	-0.00679554	0.98794	-0.0688503	0.0952323	-0.0289062	0.744912
ZNF185	7739		NA	NA	-0.112086	0.742865	0.0190131	0.959472	0.179024	0.999746	0.108853	0.740587	-0.0190328	0.818553	-0.0109868	0.942449
ZNF184	7738		-0.0163521	0.959675	NA	NA	-0.0366211	0.892652	NA	NA	-0.0513165	0.878486	-0.0307241	0.369924	-0.00132835	0.991509
ZNF182	7569		0.0616252	0.808277	0.0253557	0.936174	0.0448927	0.892085	-0.0766731	0.999746	0.0896652	0.803441	0.00148286	0.982514	0.0012523	0.992592
ZNF181	339318		0.0636211	0.807772	-0.0465164	0.862578	NA	NA	-0.00482688	0.999746	NA	NA	-0.0217048	0.722567	0.00721695	0.958329
ZNF18	7566		0.0393853	0.900932	-0.0362009	0.906279	-0.0430655	0.886182	0.0309954	0.999746	0.0330077	0.937997	-0.0247919	0.623305	0.00797614	0.945211
ZNF177	7730		-0.0642638	0.720674	-0.118398	0.594362	0.0455268	0.845237	-0.0552132	0.999746	0.0328344	0.919396	0.00500722	0.933869	-0.0252497	0.674487
ZNF175	7728		0.259125	0.104118	0.0250736	0.937349	0.052118	0.879387	-0.0573174	0.999746	0.0412635	0.931034	-0.00649167	0.923021	-0.00872883	0.928901
ZNF174	7727		0.203764	0.119976	-0.0866974	0.659598	0.0789787	0.675146	0.0496487	0.999746	-0.118693	0.568624	-0.0280831	0.559142	-0.0376807	0.602034
ZNF17	7565		0.184752	0.300687	-0.0322095	0.874287	0.0145783	0.961693	0.0604744	0.999746	0.0392046	0.915802	-0.0231893	0.682651	-0.01701	0.857743
ZNF169	169841		-0.0842804	0.672309	NA	NA	NA	NA	NA	NA	NA	NA	NA	NA	NA	NA
ZNF165	7718		0.0134956	0.983067	0.118887	0.727798	-0.0867244	0.789328	0.157132	0.999746	-0.255045	0.320699	0.0212532	0.903417	-0.0326085	0.893276
ZNF160	90338		-0.115123	0.725662	-0.16934	0.741091	-0.0905528	0.696471	-0.0811791	0.999746	-0.0254693	0.947718	0.00319146	0.964597	0.0130157	0.888079
ZNF16	7564		-0.0350384	0.896106	-0.0839131	0.736433	-0.127988	0.545988	0.0643251	0.999746	0.0260175	0.947718	-0.0311888	0.284945	-0.0135741	0.824585
ZNF157	7712		0.0855114	0.682661	NA	NA	NA	NA	NA	NA	NA	NA	0.002115	0.969001	-0.01319	0.825092
ZNF155	7711		0.0308972	0.878255	-0.199902	0.389852	0.0748759	0.743192	-0.155404	0.999746	0.084155	0.746339	-0.0333671	0.317787	0.0204418	0.749549
ZNF154	7710		0.00301606	0.992501	NA	NA	NA	NA	NA	NA	NA	NA	-0.00850686	0.852651	-0.00195203	0.985184
ZNF148	7707		-0.429712	0.0853387	-0.0891347	0.784007	-0.0506281	0.933812	-0.117389	0.999746	-0.0330536	0.968705	-0.0925812	0.580388	-0.0401608	0.911937
ZNF146	7705		0.0981915	0.739431	-0.0952306	0.690365	-0.0570904	0.843935	-0.133192	0.999746	-0.063585	0.86009	-0.0550232	0.576163	-0.0243961	0.692834
ZNF143	7702		0.0324262	0.90523	0.013802	0.959066	-0.113129	0.581739	-0.037066	0.999746	-0.0358807	0.918146	-0.0503017	0.172702	-0.0109417	0.914585
ZNF142	7701		NA	NA	-0.0792718	0.694719	0.0299959	0.89635	0.0138776	0.999746	-0.0463644	0.869477	-0.0277848	0.596899	-0.0286929	0.723233
ZNF140	7699		0.177533	0.356031	0.00758999	0.980916	-0.138291	0.530962	0.0350096	0.999746	-0.0775622	0.791667	-0.0167693	0.857392	-0.00651203	0.973753
ZNF14	7561		-0.748459	0.0994428	-0.154411	0.455957	-0.0853618	0.859846	-0.0160195	0.999746	-0.11095	0.704234	0.0405388	0.932836	-0.0150128	0.912363
ZNF138	7697		0.0634887	0.768575	0.0137327	0.962724	-0.0184173	0.941235	0.0243116	0.999746	-0.0532605	0.840437	-0.00551759	0.932591	0.0275766	0.667269
ZNF137P	7696		0.216672	0.176422	-0.112758	0.780299	0.0396392	0.890436	-0.0226447	0.999746	0.0615724	0.857281	0.00453178	0.950435	0.00821921	0.935666
ZNF136	7695		-0.196589	0.186139	-0.137875	0.643981	-0.0833676	0.780964	-0.164726	0.999746	-0.0556274	0.896816	-0.0454194	0.0829698	-0.0260163	0.625533
ZNF135	7694		0.246966	0.0949471	-0.0250324	0.928905	0.0760451	0.782123	0.0441838	0.999746	0.075302	0.824987	-0.0173246	0.562164	-0.0279404	0.521846
ZNF134	7693		0.101162	0.525628	-0.0846471	0.745709	-0.047402	0.868992	0.0585963	0.999746	0.0756193	0.816529	-0.00105583	0.987953	-0.0203577	0.795506
ZNF133	7692		-0.0569488	0.804634	0.00457925	0.990273	0.0627172	0.783302	0.158899	0.999746	0.000186083	0.999159	-0.0260519	0.6203	-0.0184244	0.840396
ZNF132	7691		0.0312048	0.904232	0.0703931	0.741672	0.0584337	0.812772	-0.00519226	0.999746	0.0629651	0.835533	0.00135679	0.980765	-0.00975687	0.885683
ZNF131	7690		0.0769821	0.782188	0.113265	0.702221	0.00203066	0.997315	0.0624044	0.999746	0.0616631	0.922209	0.0170474	0.859346	-0.0174947	0.907523
ZNF124	7678		NA	NA	NA	NA	NA	NA	NA	NA	NA	NA	0.00525173	0.92343	-0.00901509	0.944392
ZNF12	7559		0.0342272	0.938479	-0.0212703	0.936304	-0.108462	0.686723	-0.0285963	0.999746	-0.141784	0.604109	-0.0659955	0.320574	-0.0327458	0.805105
ZNF114	163071		0.0308578	0.884476	NA	NA	NA	NA	NA	NA	NA	NA	0.000922365	0.986372	-0.00776324	0.915283
ZNF112	7771		0.148554	0.362958	-0.0582822	0.757451	-0.0341172	0.891344	-0.0551169	0.999746	0.0329204	0.922477	-0.0195455	0.673405	-0.000287303	0.997987
ZNF106	64397		0.121013	0.470628	0.0886679	0.707264	-0.0476656	0.872087	0.0711001	0.999746	0.0968183	0.804665	-0.0223822	0.759448	-0.0240903	0.836066
ZNF101	94039		0.0118669	0.97174	0.0897898	0.697545	-0.0119529	0.973844	-0.00122326	0.999746	0.0271816	0.950531	-0.00686684	0.921194	-0.00420069	0.974758
ZNF100	163227		-0.0614479	0.804862	NA	NA	NA	NA	NA	NA	NA	NA	NA	NA	NA	NA
ZNF10	7556		NA	NA	-0.145273	0.583854	0.0702333	0.786577	-0.049946	0.999746	0.0909983	0.746274	-0.00272643	0.973713	-0.0211319	0.812341
ZMYND8	23613		0.0399073	0.863007	0.0820298	0.754301	0.164852	0.556448	0.099258	0.999746	0.179873	0.583184	0.0376973	0.591758	0.0643164	0.526168
ZMYND19	116225		0.0553994	0.833934	-0.0519204	0.820874	0.00783293	0.980871	-0.000651302	0.999746	-0.103964	0.679591	-0.0360722	0.592114	-0.0378425	0.71728
ZMYND15	84225		0.118422	0.629355	-0.0277904	0.915144	0.0946336	0.727639	-0.0348274	0.999746	-0.0292947	0.947718	0.0152237	0.730767	-0.00359036	0.974181
ZMYND12	84217		0.101367	0.613519	-0.0252037	0.941359	-0.0214743	0.931395	0.159479	0.999746	0.0368721	0.901159	-0.00866886	0.917347	-0.00327944	0.985181
ZMYM5	9205		NA	NA	0.0817458	0.678769	-0.0720681	0.734276	0.0133585	0.999746	-0.0668457	0.806006	-0.0356785	0.316184	-0.0220857	0.740204
ZMYM3	9203		0.0880191	0.658388	-0.0985078	0.648459	-0.0522055	0.82344	-0.0763311	0.999746	0.0497203	0.877156	-0.0235177	0.588004	-0.0223187	0.747581
ZMYM2	7750		0.0477273	0.869606	0.00204142	0.995248	-0.104838	0.623638	-0.0211726	0.999746	-0.0240603	0.947718	-0.0365305	0.619991	-0.0110159	0.855315
ZMYM1	79830		NA	NA	-0.000292571	0.999069	-0.0593359	0.837084	-0.0492859	0.999746	-0.0457933	0.906439	-0.0313113	0.522158	0.0307548	0.698036
ZMPSTE24	10269		0.0270353	0.92946	0.152912	0.507083	0.0319682	0.924729	0.0387326	0.999746	0.0211297	0.964307	-0.0927704	0.224351	-0.0401908	0.803331
ZMIZ2	83637		0.162543	0.401933	0.0484262	0.888167	0.0784119	0.784035	0.0347314	0.999746	0.0713076	0.846918	-0.00692774	0.933869	-0.0243021	0.78977
ZMAT5	55954		-0.0667562	0.735231	-0.19649	0.460728	-0.086658	0.760125	0.0548087	0.999746	-0.0365376	0.934887	0.02257	0.723834	-0.0125617	0.882352
ZMAT2	153527		-0.100265	0.594586	0.0153637	0.931984	0.0081749	0.973801	0.0457759	0.999746	0.039418	0.881996	-0.0291476	0.688138	0.0189098	0.886275
ZMAT1	84460		0.13739	0.364545	NA	NA	NA	NA	NA	NA	NA	NA	NA	NA	NA	NA
ZKSCAN8P1	651302		-0.0740662	0.788687	-0.0602879	0.816123	NA	NA	0.0436301	0.999746	NA	NA	-0.0119918	0.752753	-0.00649558	0.925887
ZKSCAN8	7745		-0.0107709	0.968573	NA	NA	NA	NA	NA	NA	NA	NA	-0.00964746	0.790335	-0.0155185	0.744823
ZKSCAN7	55888		-0.0933405	0.606547	0.0517178	0.817773	0.014247	0.955588	0.082468	0.999746	0.0727367	0.750329	0.00794897	0.87447	0.00520748	0.956906
ZKSCAN5	23660		-0.208463	0.236702	0.0501845	0.855104	0.0641503	0.82149	0.0438936	0.999746	0.00729372	0.98794	-0.0134203	0.722567	-0.00214224	0.983451
ZKSCAN4	387032		NA	NA	-0.0962715	0.620489	-0.0751228	0.784269	-0.0345716	0.999746	-0.0176484	0.968705	-0.00156376	0.984234	0.014172	0.890033
ZKSCAN3	80317		0.125104	0.334389	-0.0599732	0.803549	0.0696641	0.782935	0.0225795	0.999746	0.0100728	0.981263	0.0103918	0.861888	-0.000921684	0.994611
ZKSCAN2	342357		-0.0269661	0.904931	-0.0238396	0.911197	0.184515	0.483858	0.0532134	0.999746	0.0975624	0.760145	2.51738e-05	0.999439	0.0019998	0.985774
ZKSCAN1	7586		NA	NA	-0.295163	0.442047	-0.249036	0.6255	-0.208568	0.999746	-0.193671	0.760145	-0.063114	0.632493	-0.00475401	0.991062
ZIM3	114026		-0.082901	0.670655	-0.120028	0.645202	-0.0562233	0.834606	-0.0529089	0.999746	-0.0699942	0.823117	0.00712657	0.874065	0.0210015	0.680942
ZIM2	23619		-0.0885751	0.708303	NA	NA	NA	NA	NA	NA	NA	NA	NA	NA	NA	NA
ZIK1	284307		0.024795	0.928208	-0.0124849	0.963551	-0.027643	0.913323	-0.0504351	0.999746	-0.0454207	0.880033	-0.00942357	0.848015	-0.000658764	0.994939
ZIC5	85416		0.0686859	0.72328	NA	NA	NA	NA	NA	NA	NA	NA	-0.0204091	0.576715	-0.028082	0.611034
ZIC2	7546		0.0348864	0.916113	NA	NA	NA	NA	NA	NA	NA	NA	NA	NA	NA	NA
ZHX3	23051		-0.00915229	0.977468	-0.0569029	0.795384	0.0455591	0.894249	-0.0520924	0.999746	0.0615692	0.885995	0.0400313	0.400429	0.0012765	0.99405
ZHX2	22882		0.371105	0.0796117	0.149548	0.467854	-0.0798734	0.752149	0.15444	0.999746	0.111058	0.741056	0.0713957	0.512661	-0.0413825	0.746719
ZHX1	11244		-0.0831493	0.74604	0.0944901	0.732163	-0.14815	0.538481	0.10932	0.999746	-0.0796285	0.770743	-0.0393718	0.473575	-0.0120941	0.891765
ZGPAT	84619		-0.0371266	0.902952	-0.139481	0.495454	0.107753	0.660201	0.00319916	0.999746	0.072251	0.835226	-0.0181949	0.6566	-0.0407238	0.702436
ZG16B	124220		-0.0773734	0.838063	-0.0490289	0.880229	-0.102982	0.849014	-0.0509024	0.999746	-0.268582	0.544494	0.0940414	0.4923	0.0758389	0.745368
ZG16	653808		NA	NA	-0.0241399	0.947924	NA	NA	-0.174393	0.999746	NA	NA	0.0472495	0.740553	0.0552819	0.789526
ZFYVE9	9372		NA	NA	NA	NA	NA	NA	NA	NA	NA	NA	-0.00492333	0.916216	-0.0104446	0.85388
ZFYVE28	57732		-0.0183475	0.950753	0.000475684	0.998888	NA	NA	-0.0511358	0.999746	NA	NA	NA	NA	NA	NA
ZFYVE27	118813		0.00347653	0.992501	-0.157705	0.512368	0.0948423	0.67637	-0.0259535	0.999746	0.0913465	0.731918	0.0109318	0.853547	0.0291755	0.71367
ZFYVE26	23503		0.2631	0.189588	-0.0392581	0.912935	0.0701811	0.794664	-0.0131159	0.999746	0.0887509	0.763427	0.00109189	0.989795	0.000515565	0.996963
ZFYVE21	79038		0.0176772	0.950511	-0.0588217	0.738627	0.0972962	0.716635	-0.0255639	0.999746	0.0664844	0.863378	0.0243604	0.832631	0.0506289	0.71367
ZFYVE19	84936		-0.0351857	0.901742	-0.181714	0.455957	-0.0593363	0.854589	-0.0636192	0.999746	-0.0340209	0.941325	-0.0265255	0.690018	-0.00924153	0.950325
ZFYVE16	9765		0.15523	0.377884	-0.155064	0.470043	0.124133	0.637719	-0.120017	0.999746	0.227693	0.332652	-0.021923	0.717247	0.0270917	0.781235
ZFYVE1	53349		0.0264036	0.903975	-0.107304	0.646047	-0.108644	0.628323	-0.0151988	0.999746	-0.0383623	0.918624	-0.0122535	0.833627	-0.0221499	0.759909
ZFY	7544		0.265479	0.0734312	NA	NA	NA	NA	NA	NA	NA	NA	-0.0262116	0.326205	-0.0270757	0.548191
ZFX	7543		0.00976332	0.972686	0.129208	0.672778	0.138852	0.67637	0.0605089	0.999746	0.0795909	0.873	0.0145877	0.773065	0.0193714	0.784431
ZFTRAF1	50626		-0.00697132	0.981456	-0.236454	0.320834	0.0435303	0.893489	-0.0333822	0.999746	0.0151754	0.974649	-0.0221339	0.54924	-0.0238731	0.682123
ZFTA	65998		0.202808	0.141066	-0.110416	0.665096	0.0772725	0.716282	-0.0651117	0.999746	0.115286	0.57924	-0.0126299	0.862257	-0.0210633	0.825083
ZFR2	23217		0.143107	0.232953	0.0212666	0.940675	-0.0600461	0.857553	0.0773151	0.999746	-0.0560701	0.899127	0.00513688	0.950435	-0.00902612	0.93967
ZFR	51663		0.112838	0.636194	0.0750491	0.741672	-0.0722273	0.802279	-0.115084	0.999746	-0.0527597	0.896816	-0.0479754	0.519	-0.0320818	0.810785
ZFPM2	23414		-0.0343442	0.883642	NA	NA	NA	NA	NA	NA	NA	NA	NA	NA	NA	NA
ZFPL1	7542		-0.0495276	0.849645	-0.172316	0.36597	-0.065572	0.822344	-0.108093	0.999746	-0.059504	0.875683	0.00722533	0.932892	0.0168056	0.87603
ZFP92	139735		-0.0577662	0.844009	NA	NA	NA	NA	NA	NA	NA	NA	-0.0123922	0.714638	-0.0127297	0.806451
ZFP91	80829		0.236803	0.0644916	-0.063795	0.674047	-0.14997	0.690336	-0.102101	0.999746	-0.178494	0.65851	-0.0562969	0.590443	0.0244214	0.862827
ZFP90	146198		NA	NA	-0.101513	0.670753	0.0518891	0.852744	-0.0667272	0.999746	0.16705	0.443199	0.0674587	0.215324	0.0101811	0.951449
ZFP82	284406		0.077776	0.717487	-0.0150586	0.956201	0.148664	0.514967	0.000661206	0.999746	0.155704	0.474387	0.00928207	0.871684	-0.0275623	0.667269
ZFP69B	65243		-0.0576702	0.826682	NA	NA	NA	NA	NA	NA	NA	NA	0.0209001	0.432611	-0.00830142	0.886964
ZFP69	339559		0.085411	0.649816	NA	NA	NA	NA	NA	NA	NA	NA	-0.0124234	0.72421	0.00436895	0.95646
ZFP64	55734		-0.0921431	0.516049	-0.108891	0.621623	-0.0576095	0.831758	-0.0338466	0.999746	-0.0255367	0.948352	-0.0257949	0.383424	0.0138229	0.788746
ZFP62	643836		0.0567949	0.810864	NA	NA	NA	NA	NA	NA	NA	NA	-0.0158224	0.578668	-0.0220027	0.607927
ZFP57	346171		-0.141743	0.376069	-0.0835981	0.645162	-0.0527639	0.868992	-0.0178891	0.999746	-0.0405148	0.928503	0.0157416	0.665449	0.00558811	0.944861
ZFP42	132625		0.0250596	0.946032	NA	NA	NA	NA	NA	NA	NA	NA	NA	NA	NA	NA
ZFP37	7539		0.135359	0.410724	0.011684	0.976295	-0.0563019	0.852203	0.00571401	0.999746	0.0595799	0.877156	0.00373076	0.942154	-0.0012161	0.991153
ZFP36L2	678		-0.0627087	0.915149	-0.0409632	0.915535	0.263006	0.507199	0.067245	0.999746	0.202639	0.635948	0.133081	0.307038	0.130905	0.551214
ZFP36L1	677		0.481661	0.105139	-0.108213	0.715978	-0.0776007	0.863074	-0.0677847	0.999746	0.0313396	0.963777	0.0233687	0.916617	0.0295545	0.926884
ZFP36	7538		0.19304	0.703691	-0.035031	0.922695	0.201583	0.552593	0.0779905	0.999746	0.173669	0.637084	0.116012	0.645216	0.0643534	0.892793
ZFP30	22835		NA	NA	0.0847516	0.644045	-0.0501288	0.887394	0.0715768	0.999746	-0.0625909	0.889519	0.00223331	0.977834	-0.0151221	0.871097
ZFP2	80108		NA	NA	-0.112471	0.575359	0.0440246	0.869889	-0.0263558	0.999746	0.15674	0.444435	-0.00355175	0.927021	0.000143237	0.998528
ZFP14	57677		-0.163825	0.242526	-0.0118089	0.974423	0.103649	0.686723	-0.0567492	0.999746	0.0363636	0.931997	0.00512915	0.923935	-0.00500332	0.957421
ZFP1	162239		-0.0208471	0.938704	0.0129547	0.970115	-0.0313907	0.905646	0.0844563	0.999746	-0.0628403	0.832572	-0.0348471	0.528105	-0.0196593	0.848718
ZFC3H1	196441		0.170429	0.342382	0.143415	0.686337	0.0437348	0.848861	0.107065	0.999746	0.0971906	0.637167	0.0107356	0.905764	0.0135688	0.92097
ZFAT	57623		-0.158737	0.328282	NA	NA	NA	NA	NA	NA	NA	NA	NA	NA	NA	NA
ZFAS1	441951		0.116752	0.662674	-0.0671457	0.807128	-0.0531896	0.84571	-0.0139288	0.999746	0.0598585	0.86009	-0.0182662	0.901629	-0.00354881	0.991501
ZFAND6	54469		0.152156	0.499596	0.157962	0.552136	-0.0911058	0.661735	-0.00896508	0.999746	0.0413395	0.899127	0.0648371	0.516061	0.0648878	0.53647
ZFAND5	7763		-0.044327	0.852658	-0.00108175	0.997048	0.034576	0.913404	0.050309	0.999746	0.118064	0.661528	-0.087282	0.258426	-0.0543076	0.70789
ZFAND3	60685		-0.23088	0.128889	0.0544077	0.7858	-0.116899	0.634653	-0.00241079	0.999746	-0.0182188	0.968142	0.0140773	0.839486	0.0318795	0.702947
ZFAND2B	130617		-0.206797	0.20308	-0.138567	0.423043	-0.161581	0.584934	-0.0312912	0.999746	-0.092121	0.823117	0.0509903	0.455104	0.0706272	0.495943
ZFAND2A	90637		-0.0108405	0.982153	-0.0222758	0.950473	0.00630087	0.985109	-0.0274339	0.999746	-0.00214351	0.997523	0.0561776	0.715494	0.0730277	0.739007
ZFAND1	79752		NA	NA	-0.0840499	0.701176	-0.134194	0.486748	-0.0274708	0.999746	-0.0988403	0.615969	-0.0479116	0.473125	0.0187656	0.840701
ZER1	10444		-0.122773	0.533136	-0.215115	0.385924	-0.145404	0.671845	-0.151364	0.999746	-0.0519487	0.928503	0.0614135	0.114387	0.0672516	0.327773
ZEB1-AS1	220930		NA	NA	NA	NA	0.0473735	0.911919	NA	NA	0.0432377	0.939599	-0.0167685	0.640517	-0.00466119	0.957892
ZDHHC9	51114		0.0672006	0.830895	-0.0239685	0.923558	0.0948758	0.673631	0.0321466	0.999746	0.0717534	0.812068	-0.0449182	0.572213	-0.0313021	0.824475
ZDHHC8BP	150244		-0.161762	0.258289	-0.197553	0.379564	0.079231	0.63838	-0.173617	0.999746	-0.0206381	0.943619	0.04689	0.0979855	0.0332673	0.545568
ZDHHC8	29801		0.226869	0.297065	-0.038809	0.925898	0.131606	0.622687	0.0429037	0.999746	0.0612299	0.880565	-0.0726314	0.355528	-0.063156	0.640323
ZDHHC7	55625		0.00331873	0.991761	-0.104493	0.675072	0.126672	0.587902	-0.0195625	0.999746	0.124311	0.617262	-0.0112577	0.943001	0.0227582	0.91782
ZDHHC6	64429		0.248053	0.0516572	-0.0790453	0.669145	0.0262352	0.933995	-0.0294381	0.999746	-0.0606034	0.865648	-0.0364625	0.644177	-0.0302334	0.818237
ZDHHC5	25921		NA	NA	0.0241074	0.915535	-0.110577	0.653261	0.106647	0.999746	-0.0623849	0.865516	0.0380685	0.635142	-0.00249727	0.991972
ZDHHC4	55146		-0.185924	0.152192	-0.0572607	0.779041	0.0500295	0.879882	0.100858	0.999746	0.0122235	0.981017	-0.0150807	0.876902	-0.00328206	0.987581
ZDHHC3	51304		0.0317979	0.876741	0.140266	0.516756	0.0133513	0.956786	0.0226445	0.999746	-0.0335044	0.906439	0.0361986	0.547885	0.0391069	0.681556
ZDHHC24	254359		-0.05114	0.814638	-0.295592	0.315715	-0.0647115	0.871848	-0.159233	0.999746	-0.106935	0.81312	-0.0220839	0.67307	-0.0107369	0.918869
ZDHHC23	254887		-0.222107	0.228198	-0.10874	0.690365	0.107025	0.676379	-0.0532799	0.999746	0.273019	0.224165	0.0324591	0.637444	0.034062	0.746659
ZDHHC21	340481		NA	NA	NA	NA	-0.0327107	0.918516	NA	NA	-0.0820581	0.806936	0.00275101	0.960612	0.0104944	0.878569
ZDHHC20	253832		-0.0386176	0.880176	NA	NA	NA	NA	NA	NA	NA	NA	-0.00269034	0.959797	0.0112471	0.852753
ZDHHC2	51201		0.0535517	0.852658	-0.0386384	0.894944	0.0755296	0.732879	0.0142188	0.999746	0.133288	0.50411	0.00615793	0.945935	0.0132101	0.917426
ZDHHC19	131540		0.0178438	0.966522	NA	NA	NA	NA	NA	NA	NA	NA	-0.00922454	0.851311	-0.0167283	0.787498
ZDHHC18	84243		-0.0326158	0.909847	-0.0550642	0.834804	-0.044502	0.86595	0.0458099	0.999746	-0.103498	0.670662	-0.0146969	0.83801	-0.0141936	0.901298
ZDHHC17	23390		NA	NA	0.0695712	0.787455	0.157321	0.572326	0.0249551	0.999746	0.119465	0.714594	-0.0271355	0.678413	-0.00118569	0.994854
ZDHHC14	79683		-0.280838	0.184417	0.0107157	0.97759	-0.0630962	0.872756	-0.136765	0.999746	-0.0696699	0.891556	-0.110168	0.0601914	-0.0978595	0.384333
ZDHHC13	54503		0.156212	0.529336	-0.130269	0.520122	-0.0755503	0.833107	-0.103161	0.999746	-0.133573	0.700779	0.0198983	0.793744	0.0255012	0.815279
ZDHHC11B	653082		-0.0922241	0.688473	NA	NA	NA	NA	NA	NA	NA	NA	-0.000894396	0.988788	9.43355e-05	0.999201
ZDHHC11	79844		0.141914	0.418323	-0.00750412	0.98224	0.0785751	0.730102	0.041067	0.999746	0.047328	0.888471	0.0554979	0.503124	0.0313832	0.840446
ZDHHC1	29800		NA	NA	-0.0636468	0.765092	0.11399	0.685971	-0.0751902	0.999746	0.105197	0.75713	0.0538449	0.352935	0.0420169	0.681599
ZDBF2	57683		0.0492234	0.836666	0.04822	0.823637	-0.00358762	0.992387	0.125875	0.999746	-0.0571804	0.877156	0.0170414	0.753797	-0.00285604	0.984649
ZCWPW2	152098		0.037986	0.843464	NA	NA	-0.0215769	0.948009	NA	NA	0.00653479	0.989286	-0.0190383	0.623636	-0.00303094	0.977543
ZCWPW1	55063		0.252434	0.0915075	0.00547871	0.989418	0.000134184	0.999482	0.0351219	0.999746	0.0431943	0.906439	0.018451	0.799079	0.0165207	0.887998
ZCRB1	85437		NA	NA	0.0126932	0.962503	-0.0303536	0.919661	0.036879	0.999746	-0.0314693	0.937997	0.0104213	0.876902	0.00916931	0.933264
ZCCHC9	84240		0.0805474	0.717714	0.0255547	0.906449	0.0484952	0.824278	0.0224259	0.999746	0.00937561	0.978071	-0.0310406	0.627818	-0.0187173	0.875736
ZCCHC8	55596		-0.0148245	0.963451	0.0402546	0.900846	0.0535431	0.845043	0.0150989	0.999746	-0.0407935	0.915035	-0.0108217	0.889769	0.0112755	0.925887
ZCCHC7	84186		0.300028	0.100802	0.0596895	0.807128	-0.0653072	0.749896	-0.0242145	0.999746	-0.000480511	0.998959	-0.00476449	0.976961	-0.0312915	0.867651
[truncated: 22,334 more rows]
