# Supplementary material for: Mucosal tenofovir 1% gel stimulates cell proliferation and type I/III interferon pathways
Source: Microbiol Spectr. 2026 Mar 23;14(5):e01680-25. doi: 10.1128/spectrum.01680-25 (PMC13141841; doi:10.1128/spectrum.01680-25)
Supplement: File S2 — Results of gene set testing of the Hallmark gene sets. [file spectrum.01680-25-s0002.csv]

Supplemental file 2 - gene_sets
Gene_Set	MTN-007_Rectal_7Days_Daily_15cmRectum_Direction	MTN-007_Rectal_7Days_Daily_15cmRectum_FDR	MTN-014_Rectal_14Days_Daily_15cmRectum_Direction	MTN-014_Rectal_14Days_Daily_15cmRectum_FDR	MTN-014_Rectal_14Days_Daily_Vagina_Direction	MTN-014_Rectal_14Days_Daily_Vagina_FDR	MTN-014_Vaginal_14Days_Daily_15cmRectum_Direction	MTN-014_Vaginal_14Days_Daily_15cmRectum_FDR	MTN-014_Vaginal_14Days_Daily_Vagina_Direction	MTN-014_Vaginal_14Days_Daily_Vagina_FDR	MTN-017_Rectal_56Days_Daily_15cmRectum_Direction	MTN-017_Rectal_56Days_Daily_15cmRectum_FDR	MTN-017_Rectal_56Days_Pericoital_15cmRectum_Direction	MTN-017_Rectal_56Days_Pericoital_15cmRectum_FDR
ADIPOGENESIS	Down	0.718541591	Up	0.654642794	Up	0.355512278	Up	0.863657384	Up	0.048398964	Up	0.887971627	Up	0.144989778
ALLOGRAFT_REJECTION	Up	9.26E-05	Up	0.021984591	Up	0.546093965	Up	0.823065678	Down	0.660503494	Down	0.02351527	Down	1.80E-08
ANDROGEN_RESPONSE	Down	0.871692854	Up	0.008793211	Up	0.509518181	Up	0.546093965	Down	0.93567482	Down	0.070525526	Down	0.806199065
ANGIOGENESIS	Up	0.116252012	Up	0.546093965	Up	4.94E-04	Up	0.017916977	Up	2.25E-06	Down	0.497729095	Down	0.867371533
APICAL_JUNCTION	Up	0.808013159	Up	0.896649686	Up	0.044386017	Up	0.918409831	Up	0.367423031	Down	0.93567482	Up	0.847932431
APICAL_SURFACE	Up	0.011570646	Up	0.951727063	Up	0.522377407	Up	0.938642438	Up	0.287221682	Up	0.949790696	Up	0.559540861
APOPTOSIS	Up	0.448702713	Up	0.385668004	Up	0.44027926	Up	0.559540861	Up	0.353586752	Up	0.744212645	Up	0.560899595
BILE_ACID_METABOLISM	Down	0.988205409	Up	0.953503108	Up	0.85529984	Down	0.355512278	Up	0.175458268	Up	0.340321744	Up	0.141835164
CHOLESTEROL_HOMEOSTASIS	Down	0.202413313	Up	0.507425316	Up	0.211973667	Down	0.135933229	Down	0.840431337	Up	0.346230188	Up	5.00E-05
COAGULATION	Up	0.057343216	Up	0.647648854	Up	0.003819894	Up	0.023353227	Up	6.78E-05	Up	0.880185501	Down	0.75418032
COMPLEMENT	Up	0.14113769	Up	0.023810831	Up	0.204421083	Up	0.221950236	Up	0.203519778	Down	0.061264948	Down	0.013522954
DNA_REPAIR	Up	0.879034341	Up	0.249924324	Up	0.335644126	Up	0.863844845	Down	0.915741586	Up	0.412369126	Down	0.938642438
E2F_TARGETS	Up	1.89E-04	Up	6.52E-12	Up	0.988677906	Down	0.74455306	Down	0.531374975	Up	1.08E-11	Down	0.984714706
EPITHELIAL_MESENCHYMAL_TRANSITION	Up	1.41E-05	Up	0.915740936	Up	2.80E-13	Up	0.02351527	Up	3.66E-16	Down	0.144835708	Up	0.919577848
ESTROGEN_RESPONSE_EARLY	Down	0.919577848	Up	0.426705531	Up	0.291905331	Up	0.615965895	Up	0.522388816	Down	0.994593942	Up	0.723227541
ESTROGEN_RESPONSE_LATE	Up	0.74509639	Up	0.107060526	Up	0.197726648	Up	0.891530664	Up	0.426270864	Up	0.07018842	Up	0.017147747
FATTY_ACID_METABOLISM	Down	0.754621272	Up	0.045475524	Up	0.353586752	Up	0.880185501	Up	0.141976865	Up	0.340602178	Up	0.021570534
G2M_CHECKPOINT	Up	0.006823371	Up	1.40E-08	Down	0.509518181	Down	0.531374975	Down	0.476182253	Up	4.92E-06	Up	0.994593942
GLYCOLYSIS	Down	0.968588872	Up	0.134627263	Up	0.808013159	Down	0.873124811	Up	0.687430148	Up	0.325575862	Up	0.010454884
HEDGEHOG_SIGNALING	Down	0.216192205	Down	0.873124811	Up	0.045475524	Up	0.687430148	Up	0.015430458	Down	0.435304211	Down	0.022312811
HEME_METABOLISM	Down	0.723227541	Down	0.998748008	Down	0.508912508	Down	0.456843335	Up	0.282458588	Up	0.5904396	Up	0.351391018
HYPOXIA	Up	0.211973667	Up	0.891530664	Up	0.165472816	Up	0.79954217	Up	0.031725262	Up	0.862423688	Up	0.297942168
IL2_STAT5_SIGNALING	Up	0.341594407	Up	0.045475524	Up	0.144835708	Up	0.531374975	Up	0.467166242	Down	0.4304273	Down	0.154054305
IL6_JAK_STAT3_SIGNALING	Up	0.249924324	Up	0.078747123	Up	0.00420903	Up	0.64270872	Up	0.529114509	Down	0.021867811	Down	0.009636147
INFLAMMATORY_RESPONSE	Up	0.004448616	Up	0.089855708	Up	0.021131907	Up	0.523725857	Up	0.74509639	Down	0.002160828	Down	6.16E-04
INTERFERON_ALPHA_RESPONSE	Up	0.022806362	Up	4.94E-04	Up	0.00330924	Up	0.915740936	Up	0.531374975	Down	0.896649686	Down	0.65955821
INTERFERON_GAMMA_RESPONSE	Up	0.00438476	Up	1.11E-04	Up	0.00470239	Up	0.571480575	Up	0.744339858	Down	0.021984591	Down	6.66E-04
KRAS_SIGNALING_DN	Down	0.880185501	Down	0.216192205	Down	0.754621272	Down	0.211973667	Up	0.74693713	Up	0.127394379	Up	0.128209796
KRAS_SIGNALING_UP	Up	0.185364755	Up	0.509518181	Up	0.073974429	Up	0.346230188	Up	0.021984591	Down	0.207009756	Down	0.073974429
MITOTIC_SPINDLE	Up	0.467166242	Up	0.221142166	Down	0.621794612	Down	0.100175582	Up	0.754003259	Up	0.051782522	Up	0.340602178
MTORC1_SIGNALING	Up	0.903525302	Up	1.80E-08	Up	0.464184324	Up	0.094636637	Down	0.155979012	Down	0.749793589	Down	0.580951606
MYC_TARGETS_V1	Up	0.143136041	Up	1.71E-13	Up	0.137521234	Up	1.85E-04	Down	0.011001071	Down	0.355512278	Down	3.05E-06
MYC_TARGETS_V2	Down	0.280064047	Up	8.27E-09	Up	0.036504878	Up	4.96E-07	Down	1.05E-07	Down	0.0858095	Down	1.64E-07
MYOGENESIS	Down	0.890615717	Down	0.346230188	Up	7.11E-04	Up	0.546093965	Up	2.14E-06	Down	0.980172888	Up	0.559540861
NOTCH_SIGNALING	Up	0.580951606	Down	0.186622721	Down	0.754003259	Down	0.579686345	Up	0.615965895	Down	0.346230188	Up	0.561706526
OXIDATIVE_PHOSPHORYLATION	Down	0.677261355	Up	0.155549324	Up	0.340602178	Up	0.174104476	Up	0.919577848	Up	0.077205949	Up	1.81E-05
P53_PATHWAY	Up	0.777183627	Up	0.754621272	Up	0.82809147	Up	0.880185501	Up	0.346230188	Up	0.167729071	Up	0.216192205
PANCREAS_BETA_CELLS	Up	0.838550122	Down	0.806199065	Up	0.355512278	Up	0.523725857	Up	0.61209229	Down	0.352103567	Down	0.814195961
PEROXISOME	Down	0.280064047	Up	0.355512278	Up	0.988677906	Up	0.828737738	Up	0.91026012	Down	0.919577848	Up	0.5904396
PI3K_AKT_MTOR_SIGNALING	Down	0.840431337	Up	0.152696748	Down	0.727098874	Up	0.659585976	Down	0.133825678	Up	0.718541591	Down	0.82958366
PROTEIN_SECRETION	Up	0.570090712	Up	0.017693469	Up	0.74509639	Up	0.531374975	Up	0.823065678	Down	0.095359374	Down	0.980172888
REACTIVE_OXYGEN_SPECIES_PATHWAY	Down	0.614768348	Up	0.531374975	Up	0.504258207	Up	0.379191392	Up	0.555397284	Up	0.355512278	Up	0.332456272
SPERMATOGENESIS	Up	0.136481205	Up	0.084332521	Down	0.475418452	Down	0.806199065	Up	0.823065678	Up	0.073575543	Up	0.346230188
TGF_BETA_SIGNALING	Up	0.615965895	Up	0.076341636	Up	0.212770878	Up	0.25958151	Up	0.122596822	Up	0.770935405	Up	0.241517097
TNFA_SIGNALING_VIA_NFKB	Up	0.004120384	Up	0.003398309	Up	6.26E-04	Up	0.099481949	Up	0.806199065	Down	0.356503629	Down	0.084783297
UNFOLDED_PROTEIN_RESPONSE	Up	0.393859166	Up	7.70E-06	Up	0.045475524	Up	1.36E-04	Down	0.144835708	Down	0.267851943	Down	0.006726056
UV_RESPONSE_DN	Up	0.019383041	Up	0.332456272	Up	4.47E-04	Up	0.355512278	Up	3.74E-05	Down	0.487879744	Down	0.980172888
UV_RESPONSE_UP	Down	0.504258207	Up	0.021984591	Up	0.340321744	Up	0.174104476	Down	0.992421334	Up	0.93567482	Down	0.980172888
WNT_BETA_CATENIN_SIGNALING	Up	0.924878001	Down	0.884220904	Up	0.044354761	Down	0.632441294	Up	0.346230188	Up	0.847003741	Down	0.994593942
XENOBIOTIC_METABOLISM	Down	0.615965895	Up	0.211973667	Up	0.220641597	Up	0.326311477	Up	0.092378369	Up	0.931007293	Up	0.531757444
