# Supplementary material for: Mucosal tenofovir 1% gel stimulates cell proliferation and type I/III interferon pathways
Source: Microbiol Spectr. 2026 Mar 23;14(5):e01680-25. doi: 10.1128/spectrum.01680-25 (PMC13141841; doi:10.1128/spectrum.01680-25)
Supplement: File S3 — Results of gene set testing of the Gene Ontology Biological Processes gene sets. [file spectrum.01680-25-s0003.csv]

Gene_Set	MTN-007_Rectal_7Days_Daily_15cmRectum_Direction	MTN-007_Rectal_7Days_Daily_15cmRectum_FDR	MTN-014_Rectal_14Days_Daily_15cmRectum_Direction	MTN-014_Rectal_14Days_Daily_15cmRectum_FDR	MTN-014_Rectal_14Days_Daily_Vagina_Direction	MTN-014_Rectal_14Days_Daily_Vagina_FDR	MTN-014_Vaginal_14Days_Daily_15cmRectum_Direction	MTN-014_Vaginal_14Days_Daily_15cmRectum_FDR	MTN-014_Vaginal_14Days_Daily_Vagina_Direction	MTN-014_Vaginal_14Days_Daily_Vagina_FDR	MTN-017_Rectal_56Days_Daily_15cmRectum_Direction	MTN-017_Rectal_56Days_Daily_15cmRectum_FDR	MTN-017_Rectal_56Days_Pericoital_15cmRectum_Direction	MTN-017_Rectal_56Days_Pericoital_15cmRectum_FDR
GOBP_REGULATION_OF_MITOTIC_SISTER_CHROMATID_SEGREGATION	Up	0.11511487015742244	Up	0.15102571833144882	Down	0.9149006686232672	Down	0.44581966225359226	Up	0.9631834959111902	Up	1.329673147037458e-5	Up	0.44658964192215594
GOBP_MITOTIC_SISTER_CHROMATID_SEGREGATION	Up	0.3164767342422514	Up	0.03373565834618525	Down	0.7554672911961151	Down	0.7231363764595998	Down	0.8439179754866649	Up	2.2434504551322e-5	Up	0.7294160320449459
GOBP_NEGATIVE_REGULATION_OF_METAPHASE_ANAPHASE_TRANSITION_OF_CELL_CYCLE	Up	0.08600436997561522	Up	0.10769289433387436	Down	0.9500378474266272	Down	0.5257322020326769	Up	0.938935384428596	Up	5.5128974608053256e-5	Up	0.5347173703149422
GOBP_MEIOTIC_SPINDLE_ORGANIZATION	Down	0.8432992316639781	Up	0.6075118721057013	Down	0.5224366549015451	Down	0.6832180413233316	Down	0.8443180182052565	Up	6.39416637615191e-5	Up	0.4698515700294869
GOBP_CHROMOSOME_SEPARATION	Up	0.2188424817189274	Up	0.08253604867685613	Down	0.5066001557263189	Down	0.4659043319902927	Down	0.8775218921655367	Up	7.442746747074886e-5	Up	0.5833549326283951
GOBP_MEIOSIS_I_CELL_CYCLE_PROCESS	Up	0.2572720080906213	Up	0.5244689711393766	Down	0.17819463786890527	Down	0.2026323002003768	Down	0.8556133188422728	Up	7.442746747074886e-5	Up	0.22728000323609568
GOBP_DNA_STRAND_ELONGATION_INVOLVED_IN_DNA_REPLICATION	Up	0.2228100685323182	Up	6.542572758561422e-4	Up	0.9649455516383472	Up	0.9838593659145276	Down	0.5117073942363802	Up	7.603098487038585e-5	Up	0.9491125712766828
GOBP_REGULATION_OF_CHROMOSOME_SEPARATION	Up	0.12694086319453096	Up	0.07469696380071637	Down	0.7950545306665275	Down	0.4045695915665073	Up	0.9676587164138242	Up	7.603098487038585e-5	Up	0.7011966034477677
GOBP_KINETOCHORE_ORGANIZATION	Up	0.04421524536477189	Up	0.08798179168469458	Down	0.19019514421180136	Down	0.49019167091687427	Down	0.7152771760471824	Up	8.21104031720595e-5	Up	0.2776625639110495
GOBP_METAPHASE_ANAPHASE_TRANSITION_OF_CELL_CYCLE	Up	0.09125878613713792	Up	0.07596344723461769	Down	0.8183090469174827	Down	0.42796887259459776	Up	0.9252946772848696	Up	9.125380114931074e-5	Up	0.7899777999901016
GOBP_PROTEIN_LOCALIZATION_TO_CONDENSED_CHROMOSOME	Up	0.02357657518612258	Up	0.01071529554929753	Down	0.8022673004985221	Up	0.8992776393618197	Up	0.9291362241524987	Up	9.125380114931074e-5	Up	0.8492583753762831
GOBP_NUCLEAR_CHROMOSOME_SEGREGATION	Up	0.4724580294555419	Up	0.06545305021739752	Down	0.6120610619736658	Down	0.716667093784995	Down	0.86012573437733	Up	9.410036488003094e-5	Up	0.6767011440742963
GOBP_SISTER_CHROMATID_SEGREGATION	Up	0.3773840573836665	Up	0.0610906633759568	Down	0.6990923783942392	Down	0.7024647436970176	Down	0.781144375062825	Up	1.1991019429035676e-4	Up	0.8378411027908432
GOBP_REGULATION_OF_DNA_DIRECTED_DNA_POLYMERASE_ACTIVITY	Up	0.14193056391766348	Up	0.03546768848598408	Up	0.8394931942757788	Down	0.7778927703375297	Down	0.9836331992371063	Up	1.252333156453287e-4	Up	0.9578966540086408
GOBP_REGULATION_OF_CHROMOSOME_SEGREGATION	Up	0.2379897006931675	Up	0.11192305388212014	Down	0.741180444088649	Down	0.5208593731854754	Up	0.9541461063143224	Up	1.3641421488140126e-4	Up	0.6264480554301074
GOBP_MEIOTIC_CELL_CYCLE_PROCESS	Up	0.3109925088979917	Up	0.4238666509677452	Down	0.4121920875333741	Down	0.3837298430164976	Up	0.996520092035164	Up	1.531783569850555e-4	Up	0.34176676620180424
GOBP_FEMALE_MEIOTIC_NUCLEAR_DIVISION	Up	0.35207285817631423	Up	0.3293930295566743	Down	0.8230537787907398	Down	0.44050292080629416	Up	0.5803095469959924	Up	1.6164662609963976e-4	Up	0.7599625366507298
GOBP_CHROMOSOME_SEGREGATION	Up	0.3933993570872788	Up	0.1152196262865019	Down	0.4698515700294869	Down	0.6439005398371136	Down	0.8829022100638171	Up	1.7521886058124292e-4	Up	0.6642437811399007
GOBP_REGULATION_OF_MITOTIC_NUCLEAR_DIVISION	Up	0.15070381383401904	Up	0.15134263942560297	Down	0.6457226321863151	Down	0.7136437581556316	Up	0.9633919217152506	Up	1.8475194227618916e-4	Up	0.2911834345672485
GOBP_MEIOTIC_SPINDLE_ASSEMBLY	Up	0.8218132067840693	Up	0.8280511896071326	Down	0.1763811035296371	Down	0.13969777343602585	Down	0.9368482954303464	Up	1.965776211302792e-4	Up	0.21117073205120865
GOBP_NEGATIVE_REGULATION_OF_NUCLEAR_DIVISION	Up	0.10934658973862188	Up	0.10171911887770564	Down	0.9247475551838976	Down	0.8177420182951619	Up	0.9244105645656564	Up	2.213484409133761e-4	Up	0.48225717668890394
GOBP_PROTEIN_LOCALIZATION_TO_CHROMOSOME_CENTROMERIC_REGION	Up	0.04552023823592754	Up	0.02156202498886614	Down	0.6621051733162405	Up	0.716230636876867	Down	0.9949188210749604	Up	2.936569721431847e-4	Up	0.942825391625338
GOBP_CENTROMERE_COMPLEX_ASSEMBLY	Up	0.06164963300561672	Up	0.13019580268925968	Down	0.5436221821841051	Down	0.5680750652436193	Down	0.7565492148764642	Up	3.005243790600218e-4	Up	0.15304590248903618
GOBP_CENP_A_CONTAINING_CHROMATIN_ORGANIZATION	Up	0.11219241920604944	Up	0.7508218277527219	Down	0.1728426547782551	Down	0.17851652851120137	Down	0.999136433266936	Up	3.475220615693e-4	Up	0.11828813692181264
GOBP_SPINDLE_ASSEMBLY_INVOLVED_IN_FEMALE_MEIOSIS	Up	0.8523697138738818	Up	0.4613526745094236	Down	0.31150474362539843	Down	0.2566228160046146	Up	0.989966509328482	Up	3.566195515304829e-4	Up	0.41824259535870434
GOBP_ANTIGEN_PROCESSING_AND_PRESENTATION_ENDOGENOUS_LIPID_ANTIGEN_VIA_MHC_CLASS_IB	Up	0.27264721324893404	Up	0.667740466783772	Down	0.6345814796083872	Down	0.8064335777944234	Down	0.5212299108711812	Up	5.187499585414835e-4	Up	0.17126948511503706
GOBP_MEIOTIC_CHROMOSOME_SEGREGATION	Up	0.4685101911042589	Up	0.5144748372390896	Down	0.06342982784031773	Down	0.12600327606923373	Down	0.7559765664472431	Up	5.715049650375657e-4	Up	0.6003130713494851
GOBP_FEMALE_MEIOSIS_I	Up	0.8921148512652014	Up	0.21135955263297412	Down	0.7152365426595839	Down	0.5749685504191214	Up	0.7779920222355909	Up	5.745052491162833e-4	Up	0.5580344023444168
GOBP_MEIOTIC_CELL_CYCLE	Up	0.2866532748041305	Up	0.3993570898295933	Down	0.4776972184242265	Down	0.4640881872356345	Up	0.9588182082874948	Up	7.82873169781921e-4	Up	0.521343729559575
GOBP_REGULATION_OF_NUCLEAR_DIVISION	Up	0.19583308092611543	Up	0.32316627561072464	Down	0.7494092712523502	Down	0.6218857664915459	Up	0.8829606936577642	Up	9.638541212515186e-4	Up	0.37897180480897263
GOBP_ATTACHMENT_OF_SPINDLE_MICROTUBULES_TO_KINETOCHORE	Up	0.6259153021107834	Up	0.104830655124774	Down	0.5360507844067671	Up	0.8549718136629083	Down	0.9220459762822908	Up	0.00107688270239661	Up	0.7981783434810816
GOBP_DENDRITIC_CELL_ANTIGEN_PROCESSING_AND_PRESENTATION	Up	0.7333988631806607	Up	0.9547156870536574	Up	0.7028366883910546	Up	0.6201284904605552	Up	0.4955900375167472	Down	0.00110399027560071	Down	1.4351382180373852e-6
GOBP_HOMOLOGOUS_RECOMBINATION	Up	0.2398751540645271	Up	0.8080022896231039	Down	0.17126948511503706	Down	0.1915963819052171	Down	0.9037659603831424	Up	0.00136412150056646	Up	0.39996670226294345
GOBP_ANTIGEN_PROCESSING_AND_PRESENTATION_VIA_MHC_CLASS_IB	Down	0.8734547368903172	Up	0.23736579667190033	Down	0.9631225095041452	Up	0.9771447993769596	Down	0.46947103793562495	Up	0.00137512647623552	Up	0.03408886175811929
GOBP_CHROMOSOME_CONDENSATION	Up	0.8018094230209324	Up	0.5270246656224472	Down	0.7617905630445095	Down	0.7867915923696083	Down	0.921121119578184	Up	0.00138151410773696	Up	0.31549213297995354
GOBP_MITOTIC_SPINDLE_MIDZONE_ASSEMBLY	Up	0.9463346915965344	Up	0.33104889892441464	Down	0.3714017464855865	Down	0.48041037052639834	Down	0.8972590404633914	Up	0.00184295338267208	Up	0.21952575739612512
GOBP_CHROMOSOME_ORGANIZATION_INVOLVED_IN_MEIOTIC_CELL_CYCLE	Up	0.5004868137550338	Up	0.8477140801788355	Down	0.08191186708127338	Down	0.3717248228175272	Down	0.8644930294494095	Up	0.00187223775650168	Up	0.6872206650006226
GOBP_SPINDLE_ELONGATION	Down	0.7824933018717274	Up	0.7475217951275821	Down	0.3151319414243114	Down	0.2367153117137635	Down	0.8287857269969848	Up	0.0019858892467017	Up	0.13425792027940683
GOBP_MITOTIC_NUCLEAR_DIVISION	Up	0.31994252822216546	Up	0.0977305208367476	Down	0.8029979596198011	Down	0.7821499576839999	Down	0.910667975527797	Up	0.00208729360724976	Up	0.7142161981288988
GOBP_REGULATION_OF_MITOTIC_CENTROSOME_SEPARATION	Up	0.4910693102842534	Up	0.2937819070952945	Down	0.9417063206923594	Down	0.6827067870642404	Up	0.7755714670024351	Up	0.00261673225257021	Up	0.34128587787429127
GOBP_MITOTIC_CHROMOSOME_CONDENSATION	Up	0.7224159830840989	Up	0.6053064024610986	Down	0.34983588996025794	Down	0.5877177085803889	Down	0.9147851471559104	Up	0.00283536952315436	Up	0.8507205475046647
GOBP_MEIOSIS_II_CELL_CYCLE_PROCESS	Up	0.3111764874682956	Up	0.7359914286089182	Down	0.4619334674904731	Down	0.7086649138348124	Down	0.9680666699320816	Up	0.0030331351421658	Up	0.8149875267760702
GOBP_KINETOCHORE_ASSEMBLY	Up	0.15403120189777858	Up	0.18999668498119104	Down	0.48263790693961134	Down	0.694097446953867	Down	0.5302992619218088	Up	0.00307595218979945	Up	0.2493750672319139
GOBP_DOUBLE_STRAND_BREAK_REPAIR_VIA_BREAK_INDUCED_REPLICATION	Up	0.4975877547643139	Up	5.570324453018241e-5	Up	0.9450671172646636	Down	0.9385963009128894	Down	0.6071047043284818	Up	0.00373355689127505	Down	0.8734547368903172
GOBP_REGULATION_OF_ATTACHMENT_OF_SPINDLE_MICROTUBULES_TO_KINETOCHORE	Up	0.9940779001300448	Up	0.508135883082209	Down	0.47537136596249424	Up	0.9478114306627468	Up	0.9347361606480596	Up	0.00384434133505332	Up	0.3777365689322416
GOBP_ANTIGEN_PROCESSING_AND_PRESENTATION_OF_LIPID_ANTIGEN_VIA_MHC_CLASS_IB	Up	0.8301319138776142	Up	0.5890000199209842	Down	0.96693465133211	Down	0.9247475551838976	Down	0.4156869350989256	Up	0.00408840151798797	Up	0.21135955263297412
GOBP_DNA_REPLICATION_INDEPENDENT_CHROMATIN_ORGANIZATION	Up	0.5165416281607069	Up	0.6576700945431027	Down	0.35640418398258417	Down	0.7938656261944824	Down	0.9508147725703266	Up	0.00437365077041572	Up	0.385617909132049
GOBP_DE_NOVO_PROTEIN_FOLDING	Down	0.9531861857925168	Up	5.294892179170127e-4	Up	0.48441814789682064	Up	0.0071298996908005	Down	0.8038210303045296	Down	0.00451889701167807	Down	0.06198885815650869
GOBP_ETHANOL_CATABOLIC_PROCESS	Down	0.01110894670559621	Up	0.6348375844255625	Up	0.9258978900827876	Down	0.9636415164712636	Up	0.4197141906208669	Up	0.00483277988999069	Up	5.745052491162833e-4
GOBP_POSITIVE_REGULATION_OF_INTERFERON_ALPHA_PRODUCTION	Up	0.18935523277497895	Up	0.06401519598058142	Down	0.9185793909218484	Up	0.5200033489664853	Down	0.26703136653069237	Down	0.00504740103588697	Down	0.03300137730186247
GOBP_PRIMARY_ALCOHOL_CATABOLIC_PROCESS	Down	0.01621818427486287	Up	0.5361490072653937	Up	0.9098582367219514	Down	0.9552569947757784	Up	0.3091220044865622	Up	0.00617504592842577	Up	1.5150808349259165e-4
GOBP_HOMOLOGOUS_CHROMOSOME_SEGREGATION	Up	0.628781484597179	Up	0.9630349013760856	Down	0.2567090991739871	Down	0.13357157120176483	Down	0.817817102561896	Up	0.0069424125140104	Up	0.5454855031443172
GOBP_G2_MI_TRANSITION_OF_MEIOTIC_CELL_CYCLE	Up	0.6201548334674782	Up	0.25805837461601583	Down	0.5735174330311359	Down	0.7875335468987682	Up	0.7950545306665275	Up	0.0071298996908005	Up	0.34464223306828967
GOBP_NEGATIVE_REGULATION_OF_LAMELLIPODIUM_ORGANIZATION	Up	0.9792007533010876	Down	0.8689538848342474	Up	0.98775248044703845	Up	0.9979332220487424	Up	0.9983617133257966	Down	0.0071298996908005	Down	0.02453474208552743
GOBP_DNA_SYNTHESIS_INVOLVED_IN_DNA_REPAIR	Up	0.850058927617214	Up	0.14843107118903884	Down	0.9588118335106868	Down	0.9268178084598736	Down	0.9421367733624392	Up	0.00748979896733377	Up	0.711320049888101
GOBP_ORGANELLE_FISSION	Up	0.26361669746804245	Up	0.18628170967724256	Down	0.7198790341185818	Down	0.6774333085480793	Down	0.9106658625025336	Up	0.00748979896733377	Up	0.61726888363517
GOBP_CHAPERONE_COFACTOR_DEPENDENT_PROTEIN_REFOLDING	Down	0.8708523452307769	Up	0.0053591330347495	Up	0.3732065268152018	Up	0.02467096664022358	Up	0.968068542962112	Down	0.0076041314886358	Down	0.11663698664604756
GOBP_POSITIVE_REGULATION_OF_INTERLEUKIN_1_BETA_PRODUCTION	Up	0.42824087389910015	Up	0.32441696372872086	Up	0.16214265965865793	Up	0.9561356297488112	Up	0.13419239782829223	Down	0.00874478698806451	Down	0.00396224450305577
GOBP_SPINDLE_MIDZONE_ASSEMBLY	Up	0.8776850265584752	Up	0.22336146068003215	Down	0.3676703391226399	Down	0.7572116468057829	Down	0.9282037727490272	Up	0.00916886139977598	Up	0.2401848884240694
GOBP_POSITIVE_REGULATION_OF_INTERLEUKIN_6_PRODUCTION	Up	0.9473806368228602	Up	0.5699166354752951	Up	0.3729809591402756	Up	0.544991874678353	Up	0.6987123836279276	Down	0.00921642906290421	Down	0.00267976673720738
GOBP_VITAMIN_A_METABOLIC_PROCESS	Down	0.8492583753762831	Down	0.8665688816983796	Down	0.6694833229480324	Down	0.9748845155206112	Up	0.6100036670096752	Up	0.00921642906290421	Up	0.2554173831486989
GOBP_REGULATION_OF_RESPONSE_TO_TUMOR_CELL	Up	0.911639840692168	Up	0.10184200121701832	Down	0.9807647549382827	Up	0.8663245765213314	Down	0.37584081562742366	Down	0.01053277218772644	Down	0.08556181782785184
GOBP_CELLULAR_ALDEHYDE_METABOLIC_PROCESS	Down	0.8446799067843906	Up	0.858490693075226	Up	0.7195064602649269	Up	0.8644539613534227	Up	0.02399999872308697	Up	0.01071529554929753	Up	0.00513746269807824
GOBP_INTERFERON_ALPHA_PRODUCTION	Up	0.22622047596864073	Up	0.04199651316585405	Down	0.8075405995439523	Up	0.6076512270142344	Down	0.2156124607676008	Down	0.01071529554929753	Down	0.03729655438772738
GOBP_DOUBLE_STRAND_BREAK_REPAIR_VIA_SYNTHESIS_DEPENDENT_STRAND_ANNEALING	Up	0.7949651192018011	Up	0.9750200636075332	Down	0.8499769088693089	Down	0.844451084436491	Up	0.812399791375461	Up	0.01084921423003781	Up	0.7492687393429116
GOBP_FLAVONOID_METABOLIC_PROCESS	Down	0.01199963477793459	Down	0.8863995285347754	Up	0.8769335864239881	Down	0.3636645512291437	Up	0.8537851648432565	Up	0.01120875842430237	Up	0.04484840617134142
GOBP_SULFATION	Down	0.428158540048466	Up	0.7106785565316326	Up	0.04571714171385697	Down	0.859817746823228	Up	0.2482991870388567	Up	0.01224590959542855	Up	0.01475187848406684
GOBP_MITOTIC_DNA_REPLICATION	Up	0.26166979363877885	Up	3.5884983573219504e-4	Up	0.958407527445874	Down	0.9717731121361411	Down	0.8292593764931192	Up	0.01288116133131126	Down	0.8756917736344422
GOBP_MICROTUBULE_CYTOSKELETON_ORGANIZATION_INVOLVED_IN_MITOSIS	Up	0.14099044838334757	Up	0.05790011480723907	Down	0.9251451877807944	Down	0.936755312710686	Up	0.9649873256241212	Up	0.01297762700590088	Up	0.62734697462998
GOBP_TRNA_TRANSPORT	Up	0.8903185617819066	Up	0.3247220076365638	Up	0.872081390764021	Up	0.5635126039160104	Down	0.905846933736706	Down	0.01341749743597739	Down	0.00281044202275822
GOBP_NEGATIVE_REGULATION_OF_INTERLEUKIN_12_PRODUCTION	Up	0.7953929703365437	Up	0.5726679833160211	Up	0.8832964386446333	Up	0.8208662946677853	Up	0.8688730152277383	Down	0.01444595310605108	Down	8.430979366135388e-4
GOBP_CENTROSOME_SEPARATION	Up	0.4293582570207776	Up	0.24992381383971757	Up	0.916930659058815	Down	0.9712582306619882	Up	0.7829602075097131	Up	0.01497419955620044	Up	0.4126597257654938
GOBP_REGULATION_OF_DNA_PRIMASE_ACTIVITY	Up	0.7026324021547201	Up	0.33755483456532315	Down	0.8402222388937751	Up	0.7784380014253174	Down	0.6573140861366286	Up	0.0163474575594654	Up	0.6155408566167124
GOBP_INTERLEUKIN_6_MEDIATED_SIGNALING_PATHWAY	Down	0.7022553558266337	Up	0.5797966914519767	Up	0.7682145068938327	Up	0.4710457186148861	Down	0.6086708239054762	Down	0.01687884373415061	Down	0.08969093423468921
GOBP_COBALT_ION_TRANSPORT	Up	0.8727280540959154	Up	0.7749782494697621	Up	0.8811065291908099	Up	0.8266551410920926	Down	0.996696486027016	Down	0.01725496986326946	Down	0.38505222281104096
GOBP_NEGATIVE_REGULATION_OF_HISTONE_H3_K9_METHYLATION	Up	0.6833696702829136	Down	0.8864951510737062	Down	0.8964227920519575	Down	0.7746573115537538	Down	0.9163635440855834	Up	0.01784753667912149	Up	0.6199456086958474
GOBP_SPINDLE_ORGANIZATION	Up	0.49629307516018345	Up	0.13524020682742058	Down	0.901793199569572	Down	0.8852886819499834	Down	0.8979416549349558	Up	0.01821498443783817	Up	0.5651744077817241
GOBP_METAPHASE_PLATE_CONGRESSION	Up	0.7154593800487067	Up	0.03628312810313311	Down	0.9663199636969306	Up	0.9370846843450088	Down	0.9685238028423744	Up	0.01879215573856644	Up	0.7160737375077106
GOBP_POSITIVE_REGULATION_OF_NLRP3_INFLAMMASOME_COMPLEX_ASSEMBLY	Up	0.4237357779054038	Up	0.6807502707632409	Up	0.9565384940439532	Up	0.6379342881072683	Up	0.5352974968007053	Down	0.01914521406334357	Down	0.00606405375104092
GOBP_3_PHOSPHOADENOSINE_5_PHOSPHOSULFATE_METABOLIC_PROCESS	Down	0.08731613908871702	Up	0.9480293790949156	Up	0.6773735546497267	Down	0.5882253564662125	Up	0.7858126851096312	Up	0.02038075124399661	Up	0.00276243360996683
GOBP_MONOCARBOXYLIC_ACID_CATABOLIC_PROCESS	Down	0.514734766124212	Down	0.9632912514045592	Down	0.9264376970115284	Down	0.8160633665876472	Up	0.7421198815261872	Up	0.02092234444513501	Up	5.419965163965967e-4
GOBP_POSITIVE_REGULATION_OF_CELL_CYCLE_G2_M_PHASE_TRANSITION	Up	0.7192688566403288	Up	0.00307595218979945	Down	0.8208395286679167	Up	0.524829669523979	Up	0.4728811187135751	Up	0.02124060208554427	Up	0.5676330402225287
GOBP_MYD88_DEPENDENT_TOLL_LIKE_RECEPTOR_SIGNALING_PATHWAY	Up	0.3327490905423916	Up	0.10094772063620557	Up	0.9428346493986296	Up	0.15907046355497884	Down	0.8023626785132562	Down	0.02153557758415149	Down	0.00342978647314641
GOBP_MITOTIC_SPINDLE_ORGANIZATION	Up	0.2330096123762395	Up	0.08051016932287741	Down	0.9397411012133748	Down	0.9570046641620292	Up	0.9979332220487424	Up	0.02193102059738212	Up	0.590721681571946
GOBP_SERINE_FAMILY_AMINO_ACID_BIOSYNTHETIC_PROCESS	Up	0.7480923260026492	Up	0.9038375456836988	Down	0.9229555925090314	Down	0.6747906833118124	Up	0.8029509269397767	Up	0.02244014464859749	Up	0.464285854686378
GOBP_FATTY_ACID_CATABOLIC_PROCESS	Down	0.6061932147348493	Up	0.9720953452718388	Up	0.9934090361296192	Down	0.9111439396102556	Up	0.7028366883910546	Up	0.02369979692079993	Up	6.765929497677493e-4
GOBP_MITOTIC_CELL_CYCLE_CHECKPOINT_SIGNALING	Up	0.4206246408340468	Up	0.14646015865592335	Up	0.9100205294091516	Down	0.9081479001407494	Up	0.6537260778170855	Up	0.02457972112785409	Up	0.771237380534394
GOBP_FATTY_ACID_BETA_OXIDATION_USING_ACYL_COA_DEHYDROGENASE	Up	0.9702837591669587	Up	0.98775248044703845	Up	0.8827521673336504	Down	0.9237133251641167	Up	0.7593625300007137	Up	0.02496286756467207	Up	0.01386756897480625
GOBP_CELL_CYCLE_DNA_REPLICATION	Up	0.1866071187106401	Up	2.066012105559414e-4	Down	0.9996023536157363	Up	0.9060803416112616	Down	0.71609471698677	Up	0.02590613951309967	Down	0.7973480865089018
GOBP_REGULATION_OF_MITOTIC_CELL_CYCLE_SPINDLE_ASSEMBLY_CHECKPOINT	Up	0.6297931572384138	Up	0.6529391018781862	Up	0.8209911563191383	Down	0.8997845153599189	Up	0.8984459798288383	Up	0.02590613951309967	Up	0.49349058854494726
GOBP_CHAPERONE_MEDIATED_PROTEIN_FOLDING	Down	0.7524851119310462	Up	2.2547960666165648e-4	Up	0.2022453938680819	Up	2.2523336274416427e-4	Down	0.766625849165837	Down	0.02603601402485469	Down	0.05848615309970477
GOBP_REGULATION_OF_DENDRITIC_CELL_ANTIGEN_PROCESSING_AND_PRESENTATION	Down	0.9841548582205464	Up	0.9618232406193002	Up	0.8724414535834255	Up	0.6983898219942668	Up	0.6904910704927628	Down	0.02628940638202651	Down	3.859603121509538e-4
GOBP_REGULATION_OF_SISTER_CHROMATID_COHESION	Up	0.8578421828327221	Up	0.05381381575011473	Down	0.9370846843450088	Up	0.810752354393057	Down	0.8670528699120009	Up	0.02691532071380564	Up	0.20866988719850393
GOBP_MEIOTIC_CHROMOSOME_SEPARATION	Up	0.6793769578006361	Up	0.4736114212217025	Down	0.39965700522872727	Down	0.4993206006461201	Down	0.6961305653903103	Up	0.02712277353137997	Up	0.3837298430164976
GOBP_DNA_DEPENDENT_DNA_REPLICATION	Up	0.09909980928857494	Up	0.00189716552542042	Down	0.7729984398459111	Down	0.9370846843450088	Down	0.5761235341045804	Up	0.02749279386096707	Down	0.701520238818197
GOBP_CADMIUM_ION_TRANSMEMBRANE_TRANSPORT	Down	0.9890211702747792	Down	0.38597510597293705	Up	0.374165289187808	Down	0.9190960105278064	Up	0.7800130165498647	Down	0.02820133197468574	Down	0.4159378491692245
GOBP_REGULATION_OF_DNA_DEPENDENT_DNA_REPLICATION	Up	0.03154714215319542	Up	0.00484617738694347	Up	0.8613583437924862	Up	0.6085224825792767	Down	0.9838787001767184	Up	0.02848087730562773	Down	0.5067984745664997
GOBP_MEIOTIC_CELL_CYCLE_PHASE_TRANSITION	Up	0.7678271009275064	Up	0.7090457041454503	Down	0.5442294172767271	Down	0.2155648309757877	Down	0.921296889943855	Up	0.02953116115399291	Up	0.355450827159875
GOBP_DETECTION_OF_MOLECULE_OF_BACTERIAL_ORIGIN	Up	0.6075104662803296	Down	0.968533560620529	Up	0.23851273060596945	Up	0.9624049145242608	Up	0.0720876551525998	Down	0.03045167951570133	Down	0.03729655438772738
GOBP_HISTONE_EXCHANGE	Up	0.5710656386251249	Up	0.8908627611613285	Down	0.9252893329573284	Down	0.5627061939890573	Up	0.9953974944348424	Up	0.03092822534156803	Up	0.7083317714426955
GOBP_RESPONSE_TO_DIACYL_BACTERIAL_LIPOPEPTIDE	Up	0.27752914184857064	Up	0.7570435264448682	Up	0.3841553197058472	Up	0.3609908681142816	Up	0.08776772245574205	Down	0.03151387334479622	Down	0.01882834027637321
GOBP_POSITIVE_REGULATION_OF_INTERLEUKIN_1_PRODUCTION	Up	0.2640341593240993	Up	0.2473623667999923	Up	0.2162912830112197	Up	0.8150756192662592	Up	0.24569719671577347	Down	0.03154714215319542	Down	0.01742374664461651
GOBP_TRANSCRIPTION_BY_RNA_POLYMERASE_III	Down	0.7154272427140598	Up	0.9238905973789764	Down	0.8907097390262667	Up	0.7518206338262057	Down	0.34137210990537853	Down	0.0317181120108599	Down	0.0892728358685485
GOBP_NUCLEAR_PORE_ORGANIZATION	Up	0.4093329835658129	Up	0.00998412520575485	Up	0.9149006686232672	Up	0.4713069886706681	Down	0.2530186592110767	Down	0.03306531819669685	Down	0.02904526823911602
GOBP_RESPONSE_TO_HYDROXYUREA	Up	0.9169743241078228	Down	0.6491372529163421	Up	0.992064302164487	Down	0.6423445964386151	Up	0.8076138646428149	Up	0.03349844545423267	Up	0.6693448069617809
GOBP_FATTY_ACID_BETA_OXIDATION	Down	0.5865555983652614	Up	0.9814067860377848	Up	0.759784089808882	Up	0.963315470677119	Up	0.4688450266283127	Up	0.03410880257684181	Up	0.00138151410773696
GOBP_CELL_PROLIFERATION_IN_MIDBRAIN	Up	0.5932035884264328	Up	0.781739083852093	Up	0.8249080020929457	Up	0.8984459798288383	Up	0.8603620366663296	Down	0.03478880974034176	Down	0.5769112373608565
GOBP_DEOXYRIBONUCLEOSIDE_MONOPHOSPHATE_BIOSYNTHETIC_PROCESS	Up	0.27427030916096395	Up	0.889444404720298	Down	0.8777688886224534	Down	0.5577459399861174	Down	0.9826539204183934	Up	0.03628272521238172	Up	0.2990335823678603
GOBP_POSITIVE_REGULATION_OF_INTERLEUKIN_8_PRODUCTION	Up	0.9867270935405278	Up	0.5906273545700362	Up	0.6012631262366301	Up	0.5852175982405182	Down	0.8924108555864815	Down	0.03729655438772738	Down	0.030988551978821
GOBP_COPPER_ION_TRANSMEMBRANE_TRANSPORT	Up	0.9816438294638392	Down	0.8410615520894851	Down	0.9995252284145798	Down	0.505106013408399	Up	0.8239921972336957	Down	0.03760641632684972	Up	0.9677758590528404
GOBP_INTERLEUKIN_8_PRODUCTION	Up	0.989507447035992	Up	0.8838302001298461	Up	0.7255650084959391	Up	0.7188937785057725	Down	0.9004946247284514	Down	0.03783672532184424	Down	0.01784753667912149
GOBP_NEGATIVE_REGULATION_OF_CHROMOSOME_ORGANIZATION	Up	0.3877445603454389	Up	0.0743036943637662	Down	0.873989348844382	Up	0.992338799471356	Down	0.6980036217497722	Up	0.03913828344432325	Up	0.9178557047673638
GOBP_DEOXYRIBONUCLEOTIDE_BIOSYNTHETIC_PROCESS	Up	0.13323440757494912	Up	0.5816628320942501	Down	0.82177895434465	Down	0.5321439989392475	Up	0.9472474368105084	Up	0.03919345966082668	Up	0.27428953877719464
GOBP_DETECTION_OF_BACTERIAL_LIPOPROTEIN	Up	0.39123459898476465	Up	0.9142842371652083	Up	0.3421142462820922	Up	0.8548384508436154	Up	0.12639013542135327	Down	0.03952958747346601	Down	0.13419239782829223
GOBP_CHROMATIN_REMODELING_AT_CENTROMERE	Up	0.37423047047906505	Up	0.5907892376312448	Down	0.8475554664487603	Down	0.3111012019428946	Up	0.9302274479128791	Up	0.03994531038103049	Up	0.2995989553354315
GOBP_POSITIVE_REGULATION_OF_RESPONSE_TO_TUMOR_CELL	Up	0.9750916529302928	Up	0.5168109335287413	Up	0.9501256354203657	Up	0.5793962089729053	Down	0.6896313069071137	Down	0.04062428247623123	Down	0.17568996381961605
GOBP_KETONE_BODY_METABOLIC_PROCESS	Up	0.7920002434880409	Up	0.8349417754301969	Down	0.6104639110777982	Up	0.8210348192507965	Down	0.8718668310393942	Up	0.04092273868320287	Up	0.3745313424167779
GOBP_CELL_CYCLE_G2_M_PHASE_TRANSITION	Up	0.7147728038801556	Up	0.17919204723455462	Down	0.8880875013074564	Down	0.9084401880772158	Up	0.7953791364693528	Up	0.04264922991113006	Up	0.5315175865834668
GOBP_RIBOSOMAL_LARGE_SUBUNIT_BIOGENESIS	Down	0.9419150351239964	Up	0.08547700328753285	Up	0.7806195973058161	Up	0.00346316604385485	Down	0.00113623853306784	Down	0.04447992625373215	Down	2.7584967701695027e-5
GOBP_SPINDLE_ASSEMBLY	Up	0.7063175807012577	Up	0.3651682149107876	Down	0.946262328862134	Down	0.7157951192142655	Down	0.9366423465750776	Up	0.04449822922955571	Up	0.565951931990962
GOBP_ESTROGEN_METABOLIC_PROCESS	Down	0.3558130816898333	Up	0.7091534547469525	Up	0.9203237280206662	Down	0.9581355809500102	Down	0.8938926695111392	Up	0.04596283879502928	Up	0.15276971314596366
GOBP_ESTABLISHMENT_OF_MITOTIC_SPINDLE_LOCALIZATION	Up	0.3116807040803867	Up	0.5797966914519767	Down	0.7572116468057829	Down	0.795704309139526	Up	0.8769335864239881	Up	0.04702801077292869	Up	0.6455101419629614
GOBP_HETEROPHILIC_CELL_CELL_ADHESION_VIA_PLASMA_MEMBRANE_CELL_ADHESION_MOLECULES	Up	0.4445217347989108	Down	0.8972590404633914	Up	0.7118589156716941	Up	0.7473571217418474	Up	0.8521502490205843	Down	0.04709285860063074	Down	0.02153557758415149
GOBP_MAMMALIAN_OOGENESIS_STAGE	Up	0.8463737670784783	Up	0.6174202224065621	Up	0.9473708474307984	Up	0.893378916836469	Down	0.8463893109344103	Down	0.04709285860063074	Down	0.05456672554184162
GOBP_POSITIVE_REGULATION_OF_TRANSCRIPTION_BY_RNA_POLYMERASE_III	Down	0.5882253564662125	Up	0.5869581186685153	Down	0.9549563429672738	Up	0.7906361020453826	Down	0.7552324549139374	Down	0.0471455755636886	Down	0.02618127161150361
GOBP_SULFUR_COMPOUND_CATABOLIC_PROCESS	Down	0.7134319195069413	Up	0.6285410550397009	Up	0.78430485495499	Down	0.9397724520247472	Up	0.115290758893918	Up	0.0471455755636886	Up	0.21754823348074817
GOBP_NUCLEOTIDE_BINDING_DOMAIN_LEUCINE_RICH_REPEAT_CONTAINING_RECEPTOR_SIGNALING_PATHWAY	Up	0.4207867267194426	Up	0.16333140116635012	Down	0.8258677994943364	Up	0.18003963411314114	Down	0.5033425594892784	Down	0.04799478693492998	Down	0.11402036392517824
GOBP_HOMOLOGOUS_CHROMOSOME_PAIRING_AT_MEIOSIS	Up	0.7432520820830351	Down	0.9061369393160944	Down	0.26898289950829807	Down	0.2103143159656424	Down	0.7452672164815605	Up	0.04959194639650629	Up	0.44301383525374666
GOBP_SECONDARY_PALATE_DEVELOPMENT	Up	0.4922823907259231	Down	0.9363120360046088	Up	0.4310086692947467	Up	0.8923152352180035	Up	0.18825198041256877	Down	0.04971698906972899	Down	0.0492140323755425
GOBP_NECROPTOTIC_SIGNALING_PATHWAY	Up	0.36128627793203216	Up	0.9898188912450088	Up	0.04937415043791338	Down	0.893282602082583	Up	0.6984236976750429	Down	0.04997500375230684	Down	0.4899494339072556
GOBP_RESOLUTION_OF_RECOMBINATION_INTERMEDIATES	Up	0.8652321735816819	Up	0.44128829977765693	Down	0.3544479111347356	Down	0.9771447993769596	Down	0.8093797129747256	Up	0.05053013254506346	Up	0.464285854686378
GOBP_MEIOTIC_CHROMOSOME_CONDENSATION	Up	0.7230062629381263	Up	0.5083051353777697	Down	0.08031888116951237	Down	0.8844013885681153	Down	0.9173401909574184	Up	0.05075837947045571	Down	0.9799447985734362
GOBP_POSITIVE_REGULATION_OF_TELOMERE_CAPPING	Down	0.9802974195686148	Up	0.6838566393325963	Down	0.8751011389868127	Down	0.7001501604501917	Down	0.8952908997137575	Up	0.05151872390557416	Up	0.8379265558294012
GOBP_TRIGEMINAL_GANGLION_DEVELOPMENT	Up	0.551094814750498	Up	0.9737586022540046	Up	0.428158540048466	Up	0.874022796702407	Up	0.2344934886704018	Down	0.05156833846496276	Down	0.10117449440705648
GOBP_LIVER_REGENERATION	Down	0.9388041894404422	Up	0.5116219328174062	Up	0.968068542962112	Up	0.9315226873650576	Down	0.9270880889183652	Up	0.05213058678282183	Up	0.8626607608893537
GOBP_RIBOSOME_BIOGENESIS	Down	0.9806711705361756	Up	0.00518087519478764	Up	0.8783594281823565	Up	6.902559553709483e-4	Down	8.798602031636127e-5	Down	0.05213805873082199	Down	2.7584967701695027e-5
GOBP_CHROMOSOME_LOCALIZATION	Up	0.5563867894276452	Up	0.0401398321121042	Down	0.8644539613534227	Down	0.9418359732350596	Down	0.8209911563191383	Up	0.05219345906414591	Up	0.8715299806793614
GOBP_CELL_CYCLE_DNA_REPLICATION_INITIATION	Up	0.6345032904810907	Up	8.524830471338397e-5	Up	0.9323966901730906	Up	0.8033907238778367	Down	0.5728745829463862	Up	0.0522079905742294	Down	0.8392273003350016
GOBP_SYNAPTONEMAL_COMPLEX_ORGANIZATION	Up	0.9599080751708724	Down	0.9119396654509636	Down	0.5856854960134699	Down	0.6576838459488457	Down	0.8568800798310849	Up	0.05345491631584245	Up	0.3036189049958697
GOBP_REGULATION_OF_COMPLEMENT_ACTIVATION_ALTERNATIVE_PATHWAY	Up	0.938746774943532	Down	0.4059056959528486	Up	0.510193826122451	Up	0.5703759765146494	Up	0.1709431648922267	Down	0.05420871409792731	Down	0.00143578819547289
GOBP_PROTEIN_IMPORT_INTO_MITOCHONDRIAL_MATRIX	Up	0.377969295635705	Down	0.6784584052580728	Up	0.8412348232228926	Up	0.717772959430832	Down	0.5622691478870279	Down	0.05504874229425538	Down	0.22859455844079848
GOBP_MYELOID_DENDRITIC_CELL_DIFFERENTIATION	Up	0.848505255388358	Up	0.40128307966328486	Up	0.3595011720223021	Up	0.14994427679828207	Up	0.9934090361296192	Down	0.05525140936514437	Down	0.0411590382878387
GOBP_MICROTUBULE_ORGANIZING_CENTER_ORGANIZATION	Up	0.39404472671717566	Up	0.5560681815117788	Up	0.9643068105674965	Down	0.6797990989345484	Up	0.7764420402564924	Up	0.05530142396377709	Up	0.7164264753983212
GOBP_ETHANOL_METABOLIC_PROCESS	Down	0.10311893689162244	Up	0.8115164226108155	Up	0.8296610802178838	Down	0.6770591430538884	Up	0.4336658995944552	Up	0.05616664196402315	Up	0.00350192351764794
GOBP_ANTIGEN_PROCESSING_AND_PRESENTATION_OF_EXOGENOUS_PEPTIDE_ANTIGEN_VIA_MHC_CLASS_II	Down	0.945134586958973	Up	0.9347361606480596	Up	0.33413803482760884	Up	0.440055729992893	Up	0.41347154089685983	Down	0.05662388500293798	Down	1.5150808349259165e-4
GOBP_RESPONSE_TO_BACTERIAL_LIPOPROTEIN	Up	0.5244689711393766	Up	0.6871558918230084	Up	0.30194569691542533	Up	0.4126405883952103	Up	0.07245258480028693	Down	0.05756997988864867	Down	0.0863337820460272
GOBP_ZINC_ION_HOMEOSTASIS	Down	0.9618232406193002	Down	0.9638349648220482	Down	0.9167663372063442	Up	0.5246723909984795	Down	0.2990335823678603	Down	0.05813396544053053	Down	0.9147851471559104
GOBP_REGULATION_OF_TRANSCRIPTION_BY_RNA_POLYMERASE_III	Down	0.4700567045864761	Up	0.8087914367809882	Down	0.633218724049171	Up	0.936755312710686	Down	0.5330900710807526	Down	0.05858218906972645	Down	0.11192305388212014
GOBP_TRANSLESION_SYNTHESIS	Down	0.9968274623074048	Up	0.16034761892010865	Up	0.93644456618354	Up	0.8232091183219099	Up	0.9500948613546452	Up	0.0586273263697436	Up	0.8112813557670239
GOBP_REGULATION_OF_TOLERANCE_INDUCTION	Up	0.23429382259293913	Up	0.8920740871574919	Down	0.8964728104123413	Down	0.8360401715090574	Up	0.8938926695111392	Down	0.05867032813333834	Down	0.12587036641945715
GOBP_NEGATIVE_REGULATION_OF_EPIDERMAL_GROWTH_FACTOR_ACTIVATED_RECEPTOR_ACTIVITY	Down	0.3734415001678456	Up	0.8544110986169956	Up	0.7656617518493084	Up	0.8110658869386664	Down	0.8463737670784783	Down	0.05914505081019976	Down	0.9071131833804936
GOBP_HYPOTHALAMUS_CELL_MIGRATION	Up	0.20062804858667713	Down	0.6476896358582148	Up	0.5268080170254803	Down	0.6735886660080781	Up	0.16073437576520694	Down	0.05981416629360271	Down	0.10868983683795848
GOBP_POSITIVE_REGULATION_OF_MITOTIC_CELL_CYCLE_PHASE_TRANSITION	Up	0.7011022618632626	Up	0.12352925596217436	Down	0.7264376744477257	Up	0.8683405390062466	Up	0.8825843552998539	Up	0.06173908154511121	Up	0.9919862881519624
GOBP_KERATINOCYTE_APOPTOTIC_PROCESS	Up	0.9979332220487424	Up	0.8988136660844308	Up	0.8721809295592354	Down	0.9834461733374472	Up	0.764600666117709	Up	0.06200987349823118	Up	0.4012465354514203
GOBP_POSITIVE_REGULATION_OF_AXON_EXTENSION	Down	0.9822889788490364	Down	0.7794732874483987	Up	0.7728581724638666	Down	0.784713998098879	Up	0.73098932702032	Down	0.06263698300935742	Down	0.4863631804933128
GOBP_TRNA_MODIFICATION	Up	0.4700567045864761	Up	0.03031645554863767	Up	0.26476234112914176	Up	0.00276243360996683	Down	0.1055359064915993	Down	0.06265982764263986	Down	0.00397970286681745
GOBP_POSITIVE_REGULATION_OF_LIPOPOLYSACCHARIDE_MEDIATED_SIGNALING_PATHWAY	Up	0.5284461010007806	Up	0.996520092035164	Up	0.8651709423921918	Up	0.8216096597660603	Up	0.15907046355497884	Down	0.06343227979380078	Down	0.20274796455837432
GOBP_POSITIVE_REGULATION_OF_DENDRITIC_CELL_ANTIGEN_PROCESSING_AND_PRESENTATION	Up	0.7215041611660684	Down	0.91321942411878	Up	0.3341348607183058	Up	0.9524261727485736	Up	0.6880850545861444	Down	0.06418286639017666	Down	6.477889189230475e-4
GOBP_MRNA_MODIFICATION	Up	0.7741349019304038	Up	0.00239208577221591	Up	0.78430485495499	Up	0.18721633288386844	Down	0.1252333341867478	Down	0.06469280749071987	Down	0.23668592082165263
GOBP_KETONE_BODY_BIOSYNTHETIC_PROCESS	Down	0.9861318290579052	Up	0.9867484325957362	Down	0.48488484992584713	Up	0.8439179754866649	Down	0.5115542654172768	Up	0.06497589334302178	Up	0.19720710703107525
GOBP_HISTONE_H2A_PHOSPHORYLATION	Down	0.9512545047291964	Up	0.7832658095449235	Down	0.937677368397592	Down	0.953552135283038	Down	0.8756781590656622	Down	0.06522035261856933	Down	0.6902228646723544
GOBP_REGULATION_OF_RNA_EXPORT_FROM_NUCLEUS	Down	0.8376739457885731	Up	0.3879936854373846	Up	0.9220459762822908	Up	0.3445859751882297	Down	0.8339543771755756	Down	0.06711604359717481	Down	0.11797526968711496
GOBP_DNA_PACKAGING	Up	0.5890582906167302	Up	0.130289953311044	Down	0.8922122977198474	Up	0.9912517757659416	Down	0.9730732064988926	Up	0.06899452119340636	Up	0.9942466599690208
GOBP_REGULATION_OF_MRNA_PROCESSING	Down	0.8038111943412707	Up	0.08307042759572586	Up	0.4140905115402333	Up	0.829063127864758	Down	0.514603350016449	Down	0.06910343879422505	Down	0.01784753667912149
GOBP_APOPTOTIC_CHROMOSOME_CONDENSATION	Up	0.8076138646428149	Down	0.5914121810018677	Down	0.9879353815750118	Down	0.12893007316445654	Up	0.7063175807012577	Up	0.06920226830920884	Up	0.12178570839448626
GOBP_RESOLUTION_OF_MEIOTIC_RECOMBINATION_INTERMEDIATES	Up	0.4252519371328418	Up	0.30635736137400993	Down	0.7281103109130853	Down	0.8644539613534227	Down	0.8657001204748611	Up	0.07095053630230361	Up	0.18362527977771573
GOBP_POSITIVE_REGULATION_OF_CHROMOSOME_CONDENSATION	Up	0.5877390343332584	Up	0.21400827174711903	Down	0.17036091485845573	Down	0.7852973260879235	Up	0.9754071763331974	Up	0.07245258480028693	Up	0.9328546342401514
GOBP_TRNA_PROCESSING	Up	0.6952942151013564	Up	0.07392098524516845	Up	0.4680262341896391	Up	0.00208313078463569	Down	0.03339146151639947	Down	0.07245258480028693	Down	0.01317105163238816
GOBP_REGULATION_OF_NUCLEOBASE_CONTAINING_COMPOUND_TRANSPORT	Down	0.8902526316524095	Up	0.33431742914399826	Up	0.6884241670582447	Up	0.19352729405785707	Down	0.9163635440855834	Down	0.07281186498006093	Down	0.24069833414403857
GOBP_POSITIVE_REGULATION_OF_RNA_EXPORT_FROM_NUCLEUS	Down	0.8269648506318481	Up	0.6875152199938973	Down	0.9433823600449304	Up	0.7534026475577938	Down	0.781739083852093	Down	0.073021272792264	Down	0.16250005197762946
GOBP_REGULATION_OF_COMPLEMENT_ACTIVATION	Up	0.29835739707732967	Up	0.5155849453022872	Up	0.13927041161027265	Up	0.2754627869024357	Up	0.6593393581336463	Down	0.073021272792264	Down	0.01450325379855894
GOBP_PROTEIN_K6_LINKED_UBIQUITINATION	Up	0.3718917241193351	Up	0.9733782551000062	Down	0.8253898623532449	Down	0.6423556933159346	Down	0.7938656261944824	Up	0.07382397594634066	Up	0.5862782090805503
GOBP_POSITIVE_REGULATION_OF_MAINTENANCE_OF_SISTER_CHROMATID_COHESION	Up	0.26358576261466005	Up	0.5200033489664853	Up	0.9405136855533688	Down	0.9968274623074048	Up	0.8755877910320308	Up	0.07459221042227412	Up	0.10045543278920514
GOBP_POSITIVE_REGULATION_OF_NUCLEOBASE_CONTAINING_COMPOUND_TRANSPORT	Down	0.9759548902747266	Up	0.6014731842368708	Up	0.9877120695062762	Up	0.4907151724384484	Down	0.8313523410961278	Down	0.07482003646919669	Down	0.2722263525438649
GOBP_DNA_UNWINDING_INVOLVED_IN_DNA_REPLICATION	Up	0.5200033489664853	Up	8.932281311815316e-4	Down	0.6419106862206907	Up	0.9959279695299286	Down	0.44662439888368966	Up	0.075807737295976	Down	0.8068109216027666
GOBP_CELL_CYCLE_CHECKPOINT_SIGNALING	Up	0.2964637106505195	Up	0.06311169044283044	Up	0.8588595858242357	Down	0.963180866286249	Up	0.8104848277990655	Up	0.07596344723461769	Up	0.8988136660844308
GOBP_BRANCHIOMOTOR_NEURON_AXON_GUIDANCE	Up	0.8037737822422198	Down	0.9628154736038996	Down	0.9966537397013996	Down	0.9770291670657572	Up	0.9241775960476768	Down	0.07604404444717786	Down	0.1503750772440395
GOBP_DNA_REPLICATION_DEPENDENT_CHROMATIN_ORGANIZATION	Up	0.3787712626000641	Up	0.3579796152689778	Down	0.6149470972683396	Down	0.9964036346849166	Up	0.948688246906747	Up	0.07625558039710024	Up	0.4565404803753441
GOBP_POSITIVE_REGULATION_OF_CELL_CYCLE_PHASE_TRANSITION	Up	0.7086292991341487	Up	0.07376524864197824	Down	0.8184010493508259	Up	0.7092327578338701	Up	0.8481410178952065	Up	0.07700386082878191	Down	0.9723435584722788
GOBP_RESPONSE_TO_INTERLEUKIN_6	Down	0.7368500087515836	Up	0.5797022864944187	Up	0.43179009590271394	Up	0.32441696372872086	Down	0.9417932122220471	Down	0.07700386082878191	Down	0.20250585715565195
GOBP_REGULATION_OF_POSTSYNAPTIC_DENSITY_ORGANIZATION	Down	0.9737586022540046	Down	0.9176461204247875	Up	0.22018439206519236	Down	0.9675315124219368	Up	0.3830587460740504	Down	0.07743001381926458	Down	0.31063826648453147
GOBP_REGULATION_OF_METAPHASE_PLATE_CONGRESSION	Down	0.5199641944293507	Up	0.7623430446504417	Up	0.7570832970882697	Down	0.9761636519818996	Up	0.8758749887007515	Up	0.0779239494177156	Up	0.5501363825654932
GOBP_ENDOPLASMIC_RETICULUM_TUBULAR_NETWORK_ORGANIZATION	Up	0.8119339470862484	Down	0.7454316804044355	Down	0.5660602558404287	Down	0.18825198041256877	Up	0.9517439763860372	Down	0.07866169084478615	Up	0.925308672397811
GOBP_POSITIVE_REGULATION_OF_VIRAL_PROCESS	Down	0.9237627438817168	Up	0.8392273003350016	Up	0.4016344531703404	Up	0.7760240903867347	Up	0.8777177119765633	Down	0.07936360194861461	Down	0.1300049735320709
GOBP_REGULATION_OF_COMPLEMENT_DEPENDENT_CYTOTOXICITY	Up	0.8233450097302792	Up	0.8152728829931822	Up	0.48947088914678505	Up	0.4974282838128654	Up	0.5471618418945995	Down	0.07936360194861461	Down	0.08474544726765203
GOBP_NATURAL_KILLER_CELL_MEDIATED_IMMUNE_RESPONSE_TO_TUMOR_CELL	Down	0.3304749525838389	Up	0.478822609862712	Up	0.941219017396302	Down	0.8841547730679714	Down	0.13794287419833293	Down	0.07968585274892492	Down	0.4938480854837225
GOBP_HEMATOPOIETIC_STEM_CELL_PROLIFERATION	Up	0.7624288698731366	Down	0.7628060486552712	Up	0.9475710787327808	Up	0.8590497593969932	Up	0.5848392758721396	Down	0.08011248884013274	Down	0.34574098463059116
GOBP_REGULATION_OF_MRNA_SPLICING_VIA_SPLICEOSOME	Down	0.6699694524903769	Up	0.2635969000825543	Up	0.41347154089685983	Up	0.877436103626089	Down	0.4934813033414563	Down	0.08031888116951237	Down	0.01073074055307582
GOBP_INTERLEUKIN_6_PRODUCTION	Up	0.8879207328903485	Up	0.7716733367123176	Up	0.4893517387180258	Up	0.549436904048614	Up	0.8253271111080603	Down	0.08035557958357165	Down	0.01208699896616888
GOBP_REGULATION_OF_METALLOENDOPEPTIDASE_ACTIVITY	Down	0.8405400726170303	Up	0.6407535655005375	Up	0.8964227920519575	Down	0.991948480591746	Down	0.944030671916442	Down	0.08051920403505361	Down	0.5407430379108861
GOBP_REGULATION_OF_PROTEIN_AUTOUBIQUITINATION	Up	0.7242302352011072	Down	0.8931289987205712	Down	0.1285967760411858	Down	0.9049203605593787	Up	0.8020200762115655	Down	0.08087418736315553	Down	0.3148797359365678
GOBP_TRNA_PSEUDOURIDINE_SYNTHESIS	Up	0.29637052099197586	Up	0.11865329144406772	Up	0.825993397348771	Up	0.02558872732941714	Down	0.2139044670262984	Down	0.08125673901469575	Down	0.08817876724888787
GOBP_ESTABLISHMENT_OR_MAINTENANCE_OF_TRANSMEMBRANE_ELECTROCHEMICAL_GRADIENT	Down	0.4769166863545784	Up	0.8539596638528263	Down	0.15801651623267737	Down	0.6095278644473073	Down	0.8081852101007462	Up	0.08239282622704197	Up	0.21400827174711903
GOBP_L_SERINE_CATABOLIC_PROCESS	Up	0.8009287980804942	Up	0.6888372466263779	Up	0.6107941906521681	Up	0.9260072240233228	Up	0.15719215487026297	Up	0.08412695989166824	Up	0.7128399696538015
GOBP_GLYCEROL_3_PHOSPHATE_METABOLIC_PROCESS	Down	0.9934276256447347	Up	0.39718377904094576	Up	0.6652968426844618	Up	0.8429923654317356	Up	0.967419086260344	Down	0.08414549995922557	Down	0.5098376827749147
GOBP_CENTRIOLE_CENTRIOLE_COHESION	Up	0.6461488917338124	Up	0.9576657449626744	Down	0.7982717426074749	Down	0.8835255691486503	Down	0.9954777461083234	Up	0.08494659628074615	Up	0.5666909699910284
GOBP_SUBSTRATE_DEPENDENT_CELL_MIGRATION	Up	0.7934600909664647	Up	0.3377879892546036	Up	0.1804249763395416	Up	0.5544091437150597	Up	0.1740544607665987	Down	0.08545947931060857	Down	0.4022306249416187
GOBP_POSITIVE_REGULATION_OF_CYTOKINE_PRODUCTION_INVOLVED_IN_INFLAMMATORY_RESPONSE	Up	0.6746821401644764	Up	0.34756305664978593	Up	0.6432632385100048	Up	0.8612384780527017	Down	0.6992178111169395	Down	0.08547700328753285	Down	0.03092822534156803
GOBP_POSITIVE_REGULATION_OF_CELL_CYCLE_PROCESS	Up	0.6713082121232102	Up	0.06680849014263947	Down	0.9466907439254878	Up	0.9177206498354086	Up	0.8284597346294191	Up	0.08564827774212508	Up	0.9151434981552776
GOBP_REGULATION_OF_NATURAL_KILLER_CELL_MEDIATED_IMMUNE_RESPONSE_TO_TUMOR_CELL	Down	0.2259748579320484	Up	0.4607913719382055	Up	0.93793950140768	Down	0.9038375456836988	Down	0.17682836194405205	Down	0.08604992335610422	Down	0.6010097415439287
GOBP_NEGATIVE_REGULATION_OF_PROTEIN_LOCALIZATION_TO_MEMBRANE	Down	0.9521722265160756	Up	0.9510375108457428	Up	0.6690951758888654	Down	0.8041398510021822	Up	0.5066335873707987	Down	0.0862914205165436	Down	0.7727817821992758
GOBP_AXON_EXTENSION	Up	0.9409834303447	Down	0.9738207585734976	Up	0.19167481781301385	Down	0.8781509562879597	Up	0.17821060093696028	Down	0.0863337820460272	Down	0.764600666117709
GOBP_HISTONE_H4_K20_TRIMETHYLATION	Up	0.8770947287413255	Up	0.7347578831053123	Down	0.9984816782096282	Up	0.8437559771696928	Down	0.4185205949031647	Down	0.08776772245574205	Down	0.29546740460324156
GOBP_SISTER_CHROMATID_COHESION	Up	0.7361323640236731	Up	0.46438925575719087	Down	0.7478459238744763	Down	0.9435462959646238	Down	0.8517696671570285	Up	0.08776772245574205	Up	0.9620875133407674
GOBP_PEPTIDE_ANTIGEN_ASSEMBLY_WITH_MHC_CLASS_II_PROTEIN_COMPLEX	Up	0.5006985562635446	Up	0.8301678218602236	Up	0.1185033468173149	Up	0.790802939270147	Up	0.4310031734070161	Down	0.08784287916612735	Down	3.848781769886781e-6
GOBP_REGULATION_OF_MACROPHAGE_ACTIVATION	Up	0.4039831476201467	Up	0.37180671786986247	Up	0.8032021150896852	Up	0.22495831643332093	Up	0.677919998626401	Down	0.08810025804621271	Down	0.00294395071675799
GOBP_MITOTIC_CELL_CYCLE_PROCESS	Up	0.3273784278714752	Up	0.08798179168469458	Down	0.996095728791985	Down	0.9017057113159436	Up	0.9500601070357088	Up	0.08845582620824285	Up	0.9635614620575882
GOBP_REGULATION_OF_CENTROSOME_CYCLE	Up	0.4288180299726642	Up	0.6582701151980269	Down	0.9898188912450088	Down	0.8513050195073699	Up	0.993705858120742	Up	0.08998658168669875	Up	0.7792722738860564
GOBP_REGULATION_OF_ER_TO_GOLGI_VESICLE_MEDIATED_TRANSPORT	Up	0.9237133251641167	Up	0.884452341974016	Down	0.7462702227586547	Down	0.9267186951526138	Down	0.9501115232238926	Down	0.09035944750569289	Down	0.5049297599883307
GOBP_POSITIVE_REGULATION_OF_PRODUCTION_OF_MOLECULAR_MEDIATOR_OF_IMMUNE_RESPONSE	Up	0.8040533056736092	Up	0.18403356802704637	Up	0.6873179827889776	Up	0.40719541102059703	Down	0.9487575305756794	Down	0.09093664209920596	Down	0.01073074055307582
GOBP_MITOCHONDRION_LOCALIZATION	Down	0.6269237847571362	Up	0.3890355345157692	Up	0.6013236671467881	Up	0.6649549616137613	Down	0.9091706369201472	Down	0.0924408349089739	Down	0.5230750040907893
GOBP_NUCLEOSOME_ASSEMBLY	Up	0.11689626874668782	Up	0.02024486596670319	Down	0.969848825119565	Up	0.7953929703365437	Up	0.7263069493448641	Up	0.09304439311697162	Up	0.8143307067704197
GOBP_GROWTH_HORMONE_RECEPTOR_SIGNALING_PATHWAY_VIA_JAK_STAT	Down	0.9022944493668756	Up	0.508135883082209	Up	0.7558590960816352	Down	0.9087305829636312	Down	0.6076062011169232	Down	0.09453104373174956	Down	0.01778671933761141
GOBP_L_SERINE_METABOLIC_PROCESS	Up	0.3358879163591084	Up	0.8259524929130525	Down	0.9504168125757616	Up	0.7653863899442208	Up	0.6574995062162392	Up	0.0949368009892906	Up	0.8330420811822684
GOBP_POSITIVE_REGULATION_OF_CHROMOSOME_SEGREGATION	Down	0.8030633172764648	Up	0.9226704514412024	Down	0.8666523719656684	Up	0.976748112874952	Down	0.974134838872728	Up	0.09511223717291302	Up	0.325784394825123
GOBP_CELLULAR_RESPONSE_TO_UV_B	Up	0.920463557712664	Up	0.351784604312513	Up	0.6592954394061067	Up	0.540799852407275	Up	0.6226279000378937	Up	0.09726809794105463	Up	0.3644715654369117
GOBP_NEGATIVE_REGULATION_OF_CELL_DIVISION	Up	0.5736748422047844	Up	0.8620504994040634	Down	0.9222840004216236	Down	0.5430153832524733	Up	0.9436724988653812	Up	0.09726809794105463	Up	0.6669506226226237
GOBP_PROTEIN_LOCALIZATION_TO_CYTOPLASMIC_STRESS_GRANULE	Down	0.975846006559582	Up	0.6529561129747906	Down	0.8798596798218716	Up	0.7797073620613244	Down	0.7491942416667243	Down	0.09726809794105463	Down	0.33843191604278344
GOBP_POSITIVE_REGULATION_OF_DNA_TEMPLATED_TRANSCRIPTION_INITIATION	Up	0.9221358327552984	Up	0.6827067870642404	Up	0.7746573115537538	Up	0.6177818706373673	Down	0.5102200205391075	Down	0.097564311216221	Down	0.346201255389957
GOBP_MAINTENANCE_OF_SISTER_CHROMATID_COHESION	Up	0.47589853865026366	Up	0.19084920059151295	Up	0.8369921765318278	Up	0.6013595211013484	Down	0.9997183536862364	Up	0.09788801292843265	Up	0.4405484970074725
GOBP_NEGATIVE_REGULATION_OF_CYTOKINESIS	Down	0.9780262876865156	Down	0.9792007533010876	Down	0.3496339665845123	Down	0.5185908764116479	Down	0.9042890739551828	Up	0.0982748726852918	Up	0.375268399509561
GOBP_MITOTIC_SISTER_CHROMATID_COHESION	Up	0.41824259535870434	Up	0.37955062343500623	Up	0.9822857645389118	Up	0.9947355665536788	Up	0.9439105340147174	Up	0.09907200067203492	Up	0.8847255734131954
GOBP_SYNAPSE_PRUNING	Up	0.872081390764021	Down	0.9219705760705724	Up	0.5919187773874209	Up	0.929920640819506	Up	0.9038375456836988	Down	0.09918997751800482	Down	0.02977191479490045
GOBP_POSITIVE_REGULATION_OF_NATURAL_KILLER_CELL_MEDIATED_IMMUNE_RESPONSE_TO_TUMOR_CELL	Down	0.23310961340134748	Up	0.9734197034406564	Up	0.9505091161863618	Up	0.9675896240421156	Down	0.5174392271442853	Down	0.10045543278920514	Down	0.8320571650503406
GOBP_CHEMOREPULSION_OF_AXON	Up	0.9560332459726538	Up	0.8472637833957588	Up	0.4553510535364492	Up	0.91944163524135	Up	0.22680670244805687	Down	0.1006474062640456	Down	0.8864951510737062
GOBP_PEPTIDE_ANTIGEN_ASSEMBLY_WITH_MHC_PROTEIN_COMPLEX	Up	0.6979422958951835	Up	0.8946290981274317	Up	0.14926210977501286	Up	0.9325383433334145	Up	0.4269064356559681	Down	0.101338205821053	Down	1.1991019429035676e-4
GOBP_GOLGI_DISASSEMBLY	Down	0.9364807872358136	Up	0.46929933141247937	Down	0.963315470677119	Up	0.98010607029475	Down	0.9553855522985716	Up	0.101419501698307	Up	0.9500601070357088
GOBP_COPPER_ION_TRANSPORT	Up	0.6890499118709746	Up	0.7976668563212475	Up	0.9220459762822908	Up	0.8724181503407856	Up	0.968533560620529	Down	0.10310242630115972	Down	0.8366468614585686
GOBP_ALDITOL_PHOSPHATE_METABOLIC_PROCESS	Down	0.9990222888463892	Up	0.5355512954362465	Up	0.8932298282930882	Up	0.8832964386446333	Down	0.9745278590081036	Down	0.10484109098145626	Down	0.6440535281068065
GOBP_HISTONE_H3_K9_DIMETHYLATION	Down	0.9823086719138318	Down	0.9163635440855834	Down	0.9462389603330192	Down	0.9581355809500102	Down	0.6411549363598402	Up	0.10486307693029497	Up	0.937677368397592
GOBP_MITOTIC_METAPHASE_PLATE_CONGRESSION	Up	0.6456429289536492	Up	0.09289890248781885	Down	0.9161277211054262	Up	0.9579917193689816	Down	0.8281290142533355	Up	0.1051668005360766	Up	0.9431763385909526
GOBP_MRNA_PSEUDOURIDINE_SYNTHESIS	Up	0.5660602558404287	Up	0.00804829084108843	Up	0.38662537211144193	Up	0.02597950845860225	Down	0.2398751540645271	Down	0.1051668005360766	Down	0.05686401598863866
GOBP_NUCLEAR_TRANSCRIBED_MRNA_CATABOLIC_PROCESS	Up	0.9575915570187528	Up	0.12758327311231182	Up	0.9822889788490364	Up	0.8123930265745298	Down	0.3580821137720493	Down	0.1051668005360766	Down	0.1290852650580955
GOBP_POSITIVE_REGULATION_OF_PHOSPHATASE_ACTIVITY	Up	0.7583369304468766	Up	0.4945027002910049	Up	0.7459106429354325	Up	0.7252643014312045	Up	0.737905639050168	Down	0.1051668005360766	Down	0.26491846096216254
GOBP_SPINDLE_LOCALIZATION	Up	0.7870809078854097	Up	0.5387661191046577	Down	0.841852256294533	Down	0.7120116893912838	Up	0.8378411027908432	Up	0.1051668005360766	Up	0.5791772164788687
GOBP_TOLL_LIKE_RECEPTOR_8_SIGNALING_PATHWAY	Up	0.9473109085849072	Up	0.2622334544211125	Down	0.9391758314433332	Up	0.7081818004091339	Down	0.7540579375748822	Down	0.10543824094800186	Down	0.01879215573856644
GOBP_CELLULAR_RESPONSE_TO_INDOLE_3_METHANOL	Down	0.8169245302198843	Up	0.5557904940944743	Down	0.31928620733514956	Down	0.9369909995468892	Down	0.6008901595079921	Up	0.1055359064915993	Up	0.0168307421545811
GOBP_PYRIMIDINE_DEOXYRIBONUCLEOSIDE_MONOPHOSPHATE_BIOSYNTHETIC_PROCESS	Up	0.5833988176825061	Up	0.463643110371632	Down	0.8733564599233881	Down	0.7767936048716618	Up	0.8998565998106487	Up	0.1055359064915993	Up	0.7568806091010444
GOBP_TELOMERE_MAINTENANCE_VIA_RECOMBINATION	Up	0.8644539613534227	Up	0.874022796702407	Down	0.5468899328499991	Up	0.7331706286502072	Down	0.7233742480145988	Up	0.10647490381002447	Up	0.7115279708347461
GOBP_MACROPHAGE_ACTIVATION	Up	0.40554261733129127	Up	0.29907554164110894	Up	0.37863129860717376	Up	0.1556236968242042	Up	0.5325263724177616	Down	0.10661293035237224	Down	0.0054248585931969
GOBP_GALACTOSE_CATABOLIC_PROCESS	Down	0.6425036142032503	Down	0.9808795716778668	Down	0.8502291742070949	Up	0.8890072758059782	Up	0.970341692177896	Up	0.10668561977600492	Up	0.02211236593085224
GOBP_RECOMBINATIONAL_REPAIR	Up	0.5827218331880453	Up	0.02980834855245995	Down	0.9613181671324268	Up	0.9954832474522288	Down	0.9042890739551828	Up	0.10689815912384078	Down	0.8911948964492303
GOBP_POSITIVE_REGULATION_OF_CYTOKINE_PRODUCTION_INVOLVED_IN_IMMUNE_RESPONSE	Up	0.521302104352413	Up	0.23864028185091904	Up	0.9241940702065544	Up	0.6501726946991085	Up	0.846157161894344	Down	0.10702409812850268	Down	0.03570157940893341
GOBP_POSITIVE_REGULATION_OF_CHOLESTEROL_STORAGE	Up	0.8280511896071326	Down	0.10852647883396856	Up	0.8311374298273582	Down	0.2457345955898399	Up	0.21511843102001432	Down	0.10749108996982244	Down	0.1438969788829902
GOBP_NEGATIVE_REGULATION_OF_MEIOTIC_NUCLEAR_DIVISION	Up	0.7934095757357024	Up	0.969848825119565	Up	0.6871558918230084	Down	0.4778995856128784	Up	0.658136827912566	Up	0.10778781326630178	Up	0.9260618461899308
GOBP_PROTEIN_LOCALIZATION_TO_CHROMOSOME	Up	0.15887304884586176	Up	5.506568971471969e-4	Up	0.7642129220016328	Up	0.20217549431240103	Down	0.5516885154026557	Up	0.10797070827610472	Down	0.4764092320645395
GOBP_LEUKOTRIENE_D4_METABOLIC_PROCESS	Down	0.43624703196787856	Down	0.9060572169005808	Down	0.6328000255621289	Down	0.5408858788301195	Up	0.9542321464092114	Up	0.10981687328031052	Up	0.7778463748207501
GOBP_SERINE_FAMILY_AMINO_ACID_METABOLIC_PROCESS	Up	0.9967800550463152	Up	0.8593210603985569	Up	0.9832214550152948	Down	0.984367114745112	Up	0.6058726970262927	Up	0.1110243748097362	Up	0.4628155081622695
GOBP_REGULATION_OF_NEUTROPHIL_MEDIATED_CYTOTOXICITY	Up	0.936461704166362	Up	0.9113209249011708	Down	0.9883359355149176	Up	0.8937945783750058	Up	0.9939219722246888	Down	0.11234391700941088	Down	0.39405711466347865
GOBP_DOUBLE_STRAND_BREAK_REPAIR	Up	0.5938729291609506	Up	0.06138037339227439	Down	0.9955392665531756	Down	0.8546846789363913	Down	0.9415426970515932	Up	0.11287911252346892	Down	0.976594086622062
GOBP_RIBONUCLEOPROTEIN_COMPLEX_BIOGENESIS	Up	0.954604458818612	Up	0.00741213932197587	Up	0.6698569945253054	Up	0.00567436458458902	Down	0.0026562184907232	Down	0.11287911252346892	Down	1.1763322657414888e-4
GOBP_POSITIVE_REGULATION_OF_MEIOTIC_CELL_CYCLE_PHASE_TRANSITION	Up	0.7542385884379283	Up	0.27231781746856865	Down	0.7333988631806607	Up	0.9738918091580434	Up	0.8649122294093993	Up	0.11383693360273416	Up	0.6107941906521681
GOBP_DNA_REPLICATION_INITIATION	Up	0.04574655104432285	Up	0.00111557676394084	Down	0.5103949001902932	Down	0.8651477412982133	Down	0.41549430789740815	Up	0.1151075479206395	Down	0.7749749207337551
GOBP_POSITIVE_REGULATION_OF_CD4_POSITIVE_ALPHA_BETA_T_CELL_ACTIVATION	Up	0.1522297495697671	Up	0.6521549956242013	Up	0.5222401485919791	Down	0.8620598801988796	Down	0.9792007533010876	Down	0.1152196262865019	Down	0.0071298996908005
GOBP_MIDGUT_DEVELOPMENT	Up	0.8073037235937608	Up	0.39258382536391995	Up	0.5068211366602232	Up	0.5442294172767271	Up	0.4145530972386052	Up	0.11565352577736424	Up	0.5473455798817364
GOBP_NCRNA_EXPORT_FROM_NUCLEUS	Up	0.9122507863989656	Up	0.4282120630537128	Up	0.982202514436301	Up	0.7043623322161375	Down	0.2168934969203736	Down	0.11721353162943508	Down	0.08931980821562939
GOBP_ELASTIN_METABOLIC_PROCESS	Up	0.4450461482996432	Up	0.6522231666662341	Up	0.12405547643733188	Up	0.7231088950057362	Up	0.13467301840306414	Down	0.11797526968711496	Down	0.5262089849163306
GOBP_MANGANESE_ION_TRANSMEMBRANE_TRANSPORT	Up	0.4131127904500532	Down	0.7724396360660684	Up	0.17895036088451252	Up	0.9196541257615296	Up	0.6258999249421469	Down	0.1180510306834773	Down	0.7651714464336835
GOBP_REGULATION_OF_HISTONE_H2B_UBIQUITINATION	Down	0.9759876220148576	Up	0.8797730269953961	Up	0.26331375615928976	Down	0.9285692794519724	Up	0.8620086573811663	Down	0.11806142994245077	Down	0.3927336042469582
GOBP_ACTIVATION_INDUCED_CELL_DEATH_OF_T_CELLS	Up	0.8439486717081323	Down	0.9402239329801936	Up	0.3867173614198506	Up	0.9867634074294986	Up	0.942567288279052	Down	0.11809469831469356	Down	0.0167304376785154
GOBP_REGULATION_OF_EPIDERMAL_GROWTH_FACTOR_ACTIVATED_RECEPTOR_ACTIVITY	Down	0.7072240841457459	Up	0.7811027044673307	Up	0.860875645473294	Up	0.5645634980576925	Down	0.8123424017246318	Down	0.1181066008727821	Down	0.8901377158474334
GOBP_ALANINE_CATABOLIC_PROCESS	Up	0.97458917985337	Up	0.7112733600154623	Down	0.9430552004369156	Down	0.975846006559582	Up	0.8465716670400334	Up	0.1184514650839871	Up	0.05537969396754981
GOBP_INTERSTRAND_CROSS_LINK_REPAIR	Down	0.9613774588731312	Up	0.78876757254389	Down	0.7699283886784479	Up	0.7479779390225486	Down	0.6963848936204969	Up	0.11933915175170302	Up	0.9934090361296192
GOBP_REGULATION_OF_MRNA_METABOLIC_PROCESS	Down	0.833638542614798	Up	0.08545947931060857	Up	0.4197141906208669	Up	0.6390483964135959	Down	0.582351652011228	Down	0.11933915175170302	Down	0.05151872390557416
GOBP_TRNA_METABOLIC_PROCESS	Up	0.638401611003956	Up	0.00611197712790358	Up	0.5092794767883502	Up	0.00132975612985745	Down	0.04572702255638163	Down	0.11933915175170302	Down	0.01450325379855894
GOBP_IMMUNOLOGICAL_MEMORY_PROCESS	Up	0.17669348656692005	Up	0.8022673004985221	Up	0.6176055293454827	Up	0.6923738014086814	Up	0.6477009778743796	Down	0.12062336017687789	Down	0.07205471399998628
GOBP_NCRNA_PROCESSING	Up	0.8811065291908099	Up	0.01386756897480625	Up	0.735624065708257	Up	0.00185773975621467	Down	5.946627598902101e-4	Down	0.12062336017687789	Down	1.531783569850555e-4
GOBP_STRESS_GRANULE_ASSEMBLY	Up	0.8380201330184933	Up	0.492941766299858	Up	0.9770291670657572	Up	0.8684515483418286	Up	0.9954832474522288	Down	0.12148728626087305	Down	0.476518224220551
GOBP_POSITIVE_REGULATION_OF_HISTONE_H3_K9_ACETYLATION	Up	0.7899455745995769	Down	0.6029526596649118	Down	0.9754724144419726	Down	0.5732356749805712	Down	0.6541797489688761	Up	0.12149634097640308	Up	0.4479523049455673
GOBP_IRON_ION_TRANSMEMBRANE_TRANSPORT	Up	0.7333988631806607	Down	0.521342531449791	Up	0.818745437415488	Down	0.9013389344583318	Up	0.8148831569925739	Down	0.12178570839448626	Down	0.517155304005731
GOBP_RIBOSOMAL_LARGE_SUBUNIT_EXPORT_FROM_NUCLEUS	Up	0.8366468614585686	Up	0.03278493365922444	Up	0.975846006559582	Up	0.09906564837106628	Down	0.35483297670897224	Down	0.12178570839448626	Down	0.00703114987509827
GOBP_NEGATIVE_REGULATION_OF_SYNCYTIUM_FORMATION_BY_PLASMA_MEMBRANE_FUSION	Up	0.8883440705594418	Up	0.8944072452362767	Up	0.8706699016424538	Down	0.8327376914719564	Down	0.7943156591016335	Down	0.12197073980721793	Down	0.30250295079262807
GOBP_MICROTUBULE_ORGANIZING_CENTER_LOCALIZATION	Up	0.36238512482071794	Up	0.11797526968711496	Down	0.3630301092590129	Down	0.860273300902457	Down	0.46154545329654967	Up	0.12201334990689217	Up	0.5493350858416676
GOBP_REGULATION_OF_CENTRIOLE_REPLICATION	Up	0.01231174089886253	Up	0.6763265493093061	Up	0.9292391850955096	Down	0.924897512923751	Up	0.7022767494360876	Up	0.1230067906963856	Up	0.9098320306689184
GOBP_MALE_MEIOTIC_NUCLEAR_DIVISION	Up	0.23052131462464623	Up	0.48947088914678505	Up	0.9631225095041452	Up	0.8988136660844308	Up	0.99376935461339	Up	0.1240301665257436	Up	0.5710009291137725
GOBP_REGULATION_OF_PROTEIN_NEDDYLATION	Up	0.48052663755384795	Down	0.9658644774781604	Up	0.9533398319386556	Up	0.998908838596014	Down	0.8514947905343022	Down	0.124871981674828	Down	0.32698252899091906
GOBP_DNA_CONFORMATION_CHANGE	Up	0.6100036670096752	Up	0.03386867363973947	Down	0.8962842483226231	Up	0.9820785582811008	Down	0.8322447088110287	Up	0.12513449666836823	Down	0.8358474640180107
GOBP_SHORT_CHAIN_FATTY_ACID_METABOLIC_PROCESS	Down	0.08126112047948679	Down	0.997184454373738	Down	0.8620716021043016	Down	0.9644138318368102	Up	0.6683612829731482	Up	0.12527106120514567	Up	0.02921757945947262
GOBP_POSITIVE_REGULATION_OF_SPINDLE_ASSEMBLY	Down	0.6023473605849334	Down	0.7809610574557182	Up	0.9045342560216146	Down	0.41941482780421346	Up	0.6652291662990185	Up	0.12527352715294368	Up	0.1608928962196287
GOBP_PROTEIN_FOLDING	Up	0.9525685958898776	Up	0.00284795540674345	Up	0.0932982472936552	Up	0.00460402311835625	Down	0.8375408578293014	Down	0.12570889272896424	Down	0.16712488741151343
GOBP_POSITIVE_REGULATION_OF_STEROID_HORMONE_SECRETION	Down	0.8713806499959589	Up	0.8853515246975419	Up	0.10750223078030632	Up	0.9066938310609008	Up	0.10797856708619973	Down	0.12719713014015857	Down	0.07196508183654621
GOBP_POSITIVE_REGULATION_OF_METALLOENDOPEPTIDASE_ACTIVITY	Down	0.8299157158576583	Up	0.7675553602381531	Down	0.9870000274679714	Up	0.9978956402108357	Down	0.4916694059681672	Down	0.12758327311231182	Down	0.4634035096432278
GOBP_STRESS_RESPONSE_TO_METAL_ION	Up	0.8900027576850975	Down	0.8351422557115883	Down	0.7424973933594913	Up	0.19926567080007332	Down	0.4217300841934031	Down	0.12758327311231182	Down	0.9679869716444716
GOBP_POSITIVE_REGULATION_OF_POSTTRANSCRIPTIONAL_GENE_SILENCING	Down	0.27308671164999393	Up	0.2319214664983716	Up	0.7633170697485046	Up	0.84122623668712	Down	0.8647018247174345	Down	0.127821546354681	Down	0.4464819662678662
GOBP_ECTOPIC_GERM_CELL_PROGRAMMED_CELL_DEATH	Up	0.8673464311150246	Up	0.3603428666972052	Up	0.4545521941281064	Up	0.5189370224224048	Up	0.2398751540645271	Up	0.12828374574377369	Up	0.7993623654505481
GOBP_PROTEIN_LOCALIZATION_TO_CHROMATIN	Up	0.7333988631806607	Up	0.15102571833144882	Up	0.9305876147947104	Up	0.7097561227278915	Down	0.6869276977049911	Up	0.12903516735429052	Down	0.9694038651275244
GOBP_POSTREPLICATION_REPAIR	Up	0.8659103364656742	Up	0.15230639731575177	Up	0.9844822106609812	Up	0.871397589461693	Down	0.9289841288599724	Up	0.12943933064134144	Up	0.9433727016699448
GOBP_NEGATIVE_REGULATION_OF_MITOTIC_CELL_CYCLE_PHASE_TRANSITION	Up	0.3268005264740356	Up	0.3861403388948636	Up	0.8645407366939748	Down	0.9897016030679586	Up	0.5917344547476661	Up	0.12965802132024115	Up	0.9466907439254878
GOBP_DNA_REPLICATION_SYNTHESIS_OF_RNA_PRIMER	Up	0.679237278012099	Up	0.14659142544027923	Down	0.5522897665732271	Down	0.876985329930065	Down	0.9840638875022282	Up	0.1298832327136727	Up	0.6419758615487017
GOBP_REGULATION_OF_MAINTENANCE_OF_SISTER_CHROMATID_COHESION	Up	0.6840990674385496	Up	0.404476092356826	Up	0.8022673004985221	Up	0.8228387848471214	Up	0.8941352487937193	Up	0.13053622503792536	Up	0.2604703904501056
GOBP_POSITIVE_REGULATION_OF_SISTER_CHROMATID_COHESION	Up	0.5070557243053067	Up	0.2360703441345308	Down	0.9442969320318746	Down	0.7684347933143337	Down	0.8280511896071326	Up	0.1308145376464752	Up	0.44050292080629416
GOBP_OUTER_MITOCHONDRIAL_MEMBRANE_ORGANIZATION	Down	0.93617694036876975	Up	0.01505788480430781	Up	0.6405346231865712	Up	0.01830263354045685	Down	0.8568800798310849	Down	0.1314727033765219	Down	0.04716213223958937
GOBP_POLYOL_TRANSPORT	Up	0.9370846843450088	Down	0.6964152164162618	Up	0.28071815590947874	Up	0.9883359355149176	Up	0.8064335777944234	Down	0.13238754354421842	Down	0.7236163695190014
GOBP_FEEDING_BEHAVIOR	Down	0.972311015727352	Up	0.7051142787509176	Up	0.5818769287693694	Down	0.9370480288947745	Up	0.7810851636314822	Up	0.132625934665053	Up	0.3884920929938347
GOBP_RIBOSOMAL_SUBUNIT_EXPORT_FROM_NUCLEUS	Down	0.976226198973164	Up	0.00256715646008934	Up	0.7283422911321855	Up	0.01316732395692165	Down	0.1502598888558812	Down	0.132625934665053	Down	0.00110831187879443
GOBP_PATTERN_RECOGNITION_RECEPTOR_SIGNALING_PATHWAY	Up	0.24069833414403857	Up	0.21058118205457704	Down	0.9996023536157363	Up	0.45768173865837175	Up	0.9495802426388816	Down	0.13274965264941732	Down	0.13178806478819144
GOBP_CELLULAR_TRANSITION_METAL_ION_HOMEOSTASIS	Down	0.838690449464229	Up	0.8877139231375174	Up	0.5527887270918396	Up	0.5415350499489614	Up	0.9759876220148576	Down	0.1336143256978132	Down	0.8824276338697127
GOBP_DNA_DEPENDENT_DNA_REPLICATION_MAINTENANCE_OF_FIDELITY	Up	0.1859455127507721	Up	0.09255513902311728	Up	0.9966793095880084	Up	0.8870795850951709	Up	0.9318527615040746	Up	0.1336143256978132	Up	0.9898188912450088
GOBP_POSITIVE_REGULATION_OF_T_CELL_PROLIFERATION	Up	0.1952941699801436	Up	0.6431567098842733	Up	0.9126484949180936	Up	0.91034311970215	Down	0.7930249981912733	Down	0.13404919212518612	Down	7.317038735310779e-5
GOBP_REGULATION_OF_PATTERN_RECOGNITION_RECEPTOR_SIGNALING_PATHWAY	Up	0.3200971558240797	Up	0.3164767342422514	Down	0.9226734004659272	Up	0.5699273679139016	Up	0.969848825119565	Down	0.13452517000414857	Down	0.1778015334943656
GOBP_VESICLE_TETHERING	Up	0.80619606875532	Up	0.39718377904094576	Down	0.9581355809500102	Up	0.608060820997984	Down	0.6742370232955935	Down	0.13497074096133402	Down	0.39500131357756946
GOBP_ESTABLISHMENT_OF_CENTROSOME_LOCALIZATION	Up	0.6457226321863151	Up	0.2998981519583525	Down	0.7593718229254655	Down	0.9655873315926669	Down	0.5874528542368401	Up	0.13519128340649872	Up	0.6373056497596286
GOBP_POSITIVE_REGULATION_OF_CELL_MATURATION	Up	0.9272725135075388	Down	0.8727374533858749	Down	0.8797958247428459	Down	0.8022673004985221	Down	0.9754071763331974	Up	0.1356942349725719	Up	0.6869276977049911
GOBP_REPLICATION_FORK_PROCESSING	Up	0.3406082572105658	Up	0.29383677660020907	Down	0.865078412137058	Up	0.8952973271790613	Up	0.9801370013816904	Up	0.1356942349725719	Up	0.8380804299895961
GOBP_REGULATION_OF_CHROMOSOME_ORGANIZATION	Up	0.61726888363517	Up	0.0020242367238591	Up	0.9618232406193002	Up	0.8380201330184933	Down	0.49448371434302085	Up	0.13597780019969383	Down	0.7806983368618987
GOBP_REGULATION_OF_T_CELL_APOPTOTIC_PROCESS	Up	0.5508640756586729	Up	0.555206408010372	Up	0.9236482601666316	Up	0.9474671077575624	Up	0.7199571065144738	Down	0.1364120120214287	Down	0.00849544120343411
GOBP_PROTEIN_DNA_COMPLEX_ASSEMBLY	Up	0.18678774518163793	Up	0.04804907824461233	Down	0.8829022100638171	Up	0.8622054951362995	Down	0.9807591078803044	Up	0.13680499862992748	Up	0.8892298463631609
GOBP_REGULATION_OF_MONOCYTE_CHEMOTAXIS	Up	0.5533288283114399	Down	0.7143760443154016	Up	0.7623527256841297	Down	0.94253480293669	Up	0.5697346014222816	Down	0.13687227915681904	Down	0.00944602621359754
GOBP_REGULATION_OF_HISTONE_H3_K27_METHYLATION	Up	0.9161773344615785	Up	0.5555724062808568	Down	0.8066303220934039	Up	0.9048211582518318	Down	0.8680712634053399	Up	0.13771843135545403	Up	0.6231765410053
GOBP_DENDRITIC_CELL_DIFFERENTIATION	Up	0.874678197825677	Up	0.6979995462614467	Up	0.21591188053507623	Up	0.4645384900314198	Up	0.7766532457202785	Down	0.13786604038601463	Down	0.06895993354501495
GOBP_MEMBRANE_FISSION	Up	0.9931418237605673	Up	0.239783832618867	Down	0.39509647796318703	Up	0.9565384940439532	Down	0.2087593671224092	Down	0.13855344557944874	Down	0.31650528745531886
GOBP_LEUKOTRIENE_METABOLIC_PROCESS	Down	0.8907705619518754	Down	0.9773555234259308	Down	0.594937512909587	Down	0.6345032904810907	Down	0.9821395039350268	Up	0.1385932665850832	Up	0.6814076545489519
GOBP_HYDROGEN_SULFIDE_METABOLIC_PROCESS	Down	0.3861403388948636	Down	0.7931390883286503	Up	0.913139108909598	Down	0.5274568126799563	Up	0.8613583437924862	Up	0.1387982403950042	Up	0.01515000512460616
GOBP_POSITIVE_REGULATION_BY_HOST_OF_VIRAL_GENOME_REPLICATION	Up	0.7960967896752656	Up	0.10310242630115972	Up	0.11991067657090608	Up	0.4413900997380318	Up	0.5584034431945286	Down	0.1388253728379831	Down	0.4984067728898398
GOBP_CATECHOL_CONTAINING_COMPOUND_CATABOLIC_PROCESS	Down	0.8451118854374664	Down	0.9477357353940872	Up	0.5074616228576087	Up	0.9113209249011708	Up	0.4723113036150955	Up	0.13961549656898598	Up	0.10176985211263329
GOBP_T_HELPER_1_TYPE_IMMUNE_RESPONSE	Up	0.47435276242138713	Up	0.3777365689322416	Up	0.39467176573415336	Up	0.3607489895054323	Up	0.9741882452989742	Down	0.13968998393764312	Down	0.02683377681657843
GOBP_MINERALOCORTICOID_SECRETION	Down	0.8447484724346873	Up	0.9768164188526898	Up	0.06408078798954238	Up	0.7920619214748912	Up	0.10962440716910576	Down	0.1400505812012004	Down	0.10808225782152792
GOBP_POSITIVE_REGULATION_OF_MITOTIC_CELL_CYCLE_SPINDLE_ASSEMBLY_CHECKPOINT	Up	0.5656750875659866	Up	0.7704061903811021	Down	0.8840569670740404	Down	0.8079400816782221	Up	0.9689038228125196	Up	0.14032745400143043	Up	0.9098320306689184
GOBP_LIPOXYGENASE_PATHWAY	Up	0.5284461010007806	Down	0.6714376813366106	Down	0.7814033421991097	Down	0.5879803018758434	Down	0.9790649175554512	Up	0.14063588776533836	Up	0.7875386883400184
GOBP_REGULATION_OF_MEIOTIC_CELL_CYCLE	Up	0.6690951758888654	Down	0.9175032058135716	Up	0.982202514436301	Down	0.1549595176352711	Up	0.6828887603793693	Up	0.14063588776533836	Up	0.6504535934668787
GOBP_REGULATION_OF_TOLL_LIKE_RECEPTOR_3_SIGNALING_PATHWAY	Up	0.2366491367582118	Up	0.6900105811182583	Up	0.8900553885916958	Up	0.7349088637634587	Up	0.9912982879632072	Down	0.14063588776533836	Down	0.3470146693313616
GOBP_LIPID_OXIDATION	Down	0.7333602998638802	Down	0.9461265337872632	Up	0.729814659077917	Down	0.9329720516552668	Up	0.399256812052783	Up	0.1409864063758207	Up	0.00814990157267097
GOBP_POSITIVE_REGULATION_OF_MRNA_METABOLIC_PROCESS	Down	0.7876300932860348	Up	0.1914524985812371	Up	0.9593258806885264	Up	0.5150151350490784	Down	0.36291966566631945	Down	0.1409864063758207	Down	0.12390060848729346
GOBP_REGULATION_OF_MEIOTIC_CELL_CYCLE_PHASE_TRANSITION	Up	0.8756917736344422	Up	0.8021594932303485	Down	0.6757624052860658	Down	0.3941635089164055	Down	0.8255822190265482	Up	0.1409864063758207	Up	0.4770365615202702
GOBP_POSITIVE_REGULATION_OF_DEPHOSPHORYLATION	Up	0.9829296610778482	Up	0.5335806199398079	Up	0.4769166863545784	Up	0.7760240903867347	Up	0.667740466783772	Down	0.14128733581412156	Down	0.4109939163772644
GOBP_POSITIVE_REGULATION_OF_APOPTOTIC_DNA_FRAGMENTATION	Down	0.22728000323609568	Up	0.7646475421367026	Down	0.9246555471061264	Up	0.87097755933412	Up	0.6606185912041733	Up	0.14269772468562267	Up	0.3646717352415838
GOBP_TOLL_LIKE_RECEPTOR_SIGNALING_PATHWAY	Up	0.18999668498119104	Up	0.09235885907872382	Up	0.7897846783042358	Up	0.435413067738271	Up	0.8491970416917785	Down	0.14322117177580737	Down	0.08437506737803072
GOBP_TELOMERE_MAINTENANCE_VIA_SEMI_CONSERVATIVE_REPLICATION	Up	0.6962426167529692	Up	0.1271224845267423	Down	0.9733420032300408	Up	0.9247475551838976	Down	0.760964682243587	Up	0.14379088051716538	Up	0.9923693230855636
GOBP_OUTFLOW_TRACT_SEPTUM_MORPHOGENESIS	Up	0.8150787950761258	Down	0.6539731606752237	Up	0.5091602955744988	Up	0.963315470677119	Up	0.03284126717708045	Down	0.1443399822588659	Down	0.6884241670582447
GOBP_RESPONSE_TO_CISPLATIN	Down	0.9926281374650306	Down	0.4310086692947467	Down	0.6397014995551765	Down	0.2938767331270435	Down	0.96912969001426	Up	0.1453055727341681	Up	0.536376620124935
GOBP_INTERLEUKIN_1_PRODUCTION	Up	0.4850633043903867	Up	0.3844621375251978	Up	0.2920806982245271	Up	0.7870809078854097	Up	0.38347684814034433	Down	0.1453817382294779	Down	0.03169882302934448
GOBP_POSITIVE_REGULATION_OF_NUCLEASE_ACTIVITY	Up	0.9979332220487424	Up	0.6148440204064483	Up	0.7760683562144355	Down	0.8910009302488314	Down	0.8756781590656622	Up	0.14567420110446003	Up	0.925308672397811
GOBP_T_CELL_DIFFERENTIATION_INVOLVED_IN_IMMUNE_RESPONSE	Up	0.7259012870647742	Up	0.7924065376724304	Up	0.9264934758283196	Down	0.945555725295749	Down	0.8972590404633914	Down	0.1461918756075666	Down	0.1187895328133593
GOBP_MITOTIC_CELL_CYCLE	Up	0.4037637075794855	Up	0.09590699710491224	Up	0.9982852739412776	Down	0.916375162803699	Up	0.9878173108448124	Up	0.14624209545256076	Up	0.9697783907299754
GOBP_RESPONSE_TO_INDOLE_3_METHANOL	Down	0.8571347989251584	Up	0.2979944864993449	Down	0.3405871838711516	Up	0.8844015675429882	Down	0.5660602558404287	Up	0.14642123691369333	Up	0.03652296085485681
GOBP_ENDOTHELIUM_DEVELOPMENT	Up	0.11933915175170302	Up	0.6501993461105461	Up	0.00341564367949089	Up	0.5956292842746526	Up	0.01493691561202277	Down	0.14731843887375773	Down	0.7275554471400574
GOBP_REGULATION_OF_DNA_TEMPLATED_TRANSCRIPTION_INITIATION	Up	0.8902526316524095	Up	0.7543561290878996	Up	0.7395038447721305	Up	0.6732104905413208	Down	0.737905639050168	Down	0.1474412409426448	Down	0.46541886246777187
GOBP_VESTIBULOCOCHLEAR_NERVE_MORPHOGENESIS	Up	0.7200141057220649	Down	0.974134838872728	Down	0.9801370013816904	Up	0.7013680941017659	Up	0.8930373565785396	Down	0.14770329832603207	Down	0.5875310461500405
GOBP_POSITIVE_REGULATION_OF_RESPONSE_TO_BIOTIC_STIMULUS	Up	0.4055796119244452	Up	0.10498507833379746	Down	0.9753907474214022	Up	0.6654806366240691	Down	0.9248118704432512	Down	0.14778083395237887	Down	0.03529454784597221
GOBP_REGULATION_OF_MRNA_BINDING	Down	0.833638542614798	Up	0.39640411849072926	Up	0.407189903789352	Up	0.49542359204767233	Up	0.5077609537922037	Down	0.14854183380603764	Down	0.05922784137192093
GOBP_PHENOL_CONTAINING_COMPOUND_CATABOLIC_PROCESS	Down	0.8481410178952065	Down	0.8841547730679714	Up	0.12001406478063632	Up	0.9513008683427738	Up	0.252967740531324	Up	0.14887205988124924	Up	0.11663698664604756
GOBP_POSITIVE_REGULATION_OF_IMMUNE_EFFECTOR_PROCESS	Up	0.6157740219379488	Up	0.24749013141962337	Up	0.7571460653367412	Up	0.7027195657382669	Down	0.8782194931762619	Down	0.1498108278555116	Down	0.02124385505608999
GOBP_SHORT_CHAIN_FATTY_ACID_CATABOLIC_PROCESS	Down	0.0632864479871451	Up	0.812311987922697	Down	0.8546846789363913	Down	0.949076333162225	Up	0.8758891237933927	Up	0.1498108278555116	Up	0.01342276309928947
GOBP_CD4_POSITIVE_ALPHA_BETA_T_CELL_ACTIVATION	Up	0.33019278399572227	Up	0.4555665370380433	Up	0.7138230559039925	Up	0.9807018857682246	Down	0.9719944192948752	Down	0.1502598888558812	Down	0.01885592356364635
GOBP_PLATELET_DEGRANULATION	Down	0.9803464607955696	Up	0.528991164127564	Up	0.9016570118322398	Up	0.8969785945135623	Up	0.9366423465750776	Down	0.15171786239248716	Down	0.00748979896733377
GOBP_ACTIVATION_OF_INNATE_IMMUNE_RESPONSE	Up	0.6330554370962945	Up	0.10915916955965864	Up	0.799061327509718	Up	0.48338683313101255	Down	0.78746514828774306	Down	0.15368183316587158	Down	0.0987221911502255
GOBP_TRIGEMINAL_NERVE_MORPHOGENESIS	Up	0.8778124288772101	Down	0.9082324015759742	Up	0.8744717771305185	Up	0.937056073382324	Up	0.8049393017856978	Down	0.15444192633438722	Down	0.3232419573534809
GOBP_CD4_POSITIVE_ALPHA_BETA_T_CELL_DIFFERENTIATION	Up	0.42674074368503506	Up	0.5554572905435848	Up	0.749499209662014	Up	0.9834461733374472	Down	0.9704580145780568	Down	0.15444244306143193	Down	0.02668413093147654
GOBP_POSITIVE_REGULATION_OF_CILIUM_MOVEMENT	Down	0.7924065376724304	Up	0.9488660635091648	Down	0.5465837425019164	Down	0.9388041894404422	Down	0.7692461320802763	Up	0.15465533227597497	Up	0.35483297670897224
GOBP_TETRAHYDROFOLATE_INTERCONVERSION	Up	0.513708525258201	Up	0.01073074055307582	Down	0.7933980893072258	Up	0.9032544667148336	Down	0.7357912716414713	Up	0.1551012883890269	Down	0.9888515184570436
GOBP_LEUKOTRIENE_BIOSYNTHETIC_PROCESS	Down	0.9816438294638392	Up	0.9307875002480924	Down	0.8411835285492414	Down	0.7697047175262124	Up	0.8880411869988972	Up	0.1560430558045001	Up	0.948049198980738
GOBP_NEGATIVE_REGULATION_OF_CREB_TRANSCRIPTION_FACTOR_ACTIVITY	Up	0.8248187634748554	Down	0.8311374298273582	Up	0.7557504938380258	Up	0.5086625955182166	Up	0.7638022518398887	Up	0.15643911960739046	Up	0.7405043178050326
GOBP_RNA_DESTABILIZATION	Down	0.8708833465987186	Up	0.5267434972575846	Down	0.83933672765303	Up	0.7464042227071476	Down	0.2829715151980487	Down	0.15663894045383742	Down	0.33478152153885654
GOBP_REGULATION_OF_CELL_CYCLE_G2_M_PHASE_TRANSITION	Up	0.659166692304704	Up	0.2499321861997338	Down	0.9033010384201362	Up	0.8934807284489894	Up	0.7232153782176225	Up	0.15701337954149389	Up	0.7543561290878996
GOBP_PRESYNAPTIC_MEMBRANE_ORGANIZATION	Up	0.6977264429063215	Down	0.6228448443740738	Up	0.1081424395838978	Up	0.9880742183840904	Up	0.14031645851020094	Down	0.1570282130613663	Down	0.2279771066607875
GOBP_CELLULAR_RESPONSE_TO_BACTERIAL_LIPOPROTEIN	Up	0.48553751372872694	Up	0.6272451497171733	Up	0.38544590782775	Up	0.34547935735259355	Up	0.21135955263297412	Down	0.15725162916831523	Down	0.1308145376464752
GOBP_ATTACHMENT_OF_MITOTIC_SPINDLE_MICROTUBULES_TO_KINETOCHORE	Up	0.6786503850307312	Up	0.2655161930331603	Down	0.9293490069900344	Up	0.8841547730679714	Down	0.8248187634748554	Up	0.15801651623267737	Down	0.7819663542146322
GOBP_RIBOSOMAL_LARGE_SUBUNIT_ASSEMBLY	Down	0.5324631140541066	Up	0.2792650371123275	Up	0.97674892981448	Up	0.030988551978821	Down	0.0056288845227186	Down	0.15801651623267737	Down	0.02517329466708861
GOBP_LEUKOCYTE_ADHESION_TO_VASCULAR_ENDOTHELIAL_CELL	Up	0.4888819560704942	Up	0.7599764580415396	Up	0.5455290238331644	Up	0.8716242348730581	Up	0.7669787339873504	Down	0.15813680590449605	Down	0.07023513646778073
GOBP_NUCLEOBASE_CONTAINING_SMALL_MOLECULE_INTERCONVERSION	Down	0.9315049268626484	Up	0.9987944647234998	Down	0.7899455745995769	Down	0.2960020655627472	Down	0.9744363043857214	Down	0.15818184451410008	Up	0.9533270470720028
GOBP_SULFATE_TRANSPORT	Down	0.760964682243587	Down	0.2925760204861352	Down	0.6276806042381426	Down	0.3030507464781659	Down	0.7519193667548685	Up	0.1585781456394836	Up	0.10029015261731732
GOBP_REGULATION_OF_IMMUNE_EFFECTOR_PROCESS	Up	0.4770365615202702	Up	0.2864159659213968	Up	0.7750461831278909	Up	0.5461271940142896	Down	0.953273035555895	Down	0.15861818944022446	Down	0.01525366720910987
GOBP_NEURON_PROJECTION_ARBORIZATION	Down	0.8648999222201811	Down	0.7359914286089182	Up	0.809814706923418	Down	0.4782363392340921	Up	0.2822691538866011	Down	0.15886832168396503	Down	0.2741937417339751
GOBP_PROTEIN_SIALYLATION	Down	0.8249080020929457	Down	0.9123237879064264	Down	0.9477126580321912	Up	0.8284597346294191	Up	0.9776337678565384	Up	0.15901086233727196	Up	0.94253480293669
GOBP_REGULATION_OF_MRNA_3_END_PROCESSING	Up	0.48033997678924856	Up	0.04291350361767086	Up	0.911725322239864	Up	0.815108230467154	Down	0.7474994744639628	Down	0.1598384638797321	Down	0.29317552514259426
GOBP_POSITIVE_REGULATION_OF_DNA_DEPENDENT_DNA_REPLICATION	Up	0.8049315510209089	Up	0.7333988631806607	Down	0.6725296633196487	Up	0.6578947997420527	Down	0.3128396424410741	Up	0.16034761892010865	Down	0.962606402043784
GOBP_COMPLEMENT_RECEPTOR_MEDIATED_SIGNALING_PATHWAY	Up	0.9507110465773444	Up	0.4473190365778382	Up	0.9147851471559104	Up	0.22287478527951315	Up	0.9244738160418372	Down	0.1604265735154373	Down	0.00262087656435721
GOBP_ANTIGEN_PROCESSING_AND_PRESENTATION_OF_PEPTIDE_ANTIGEN_VIA_MHC_CLASS_IB	Down	0.5710656386251249	Up	0.34547935735259355	Down	0.978232148164969	Up	0.8944881851259622	Down	0.8263730094894568	Up	0.1614149239531305	Up	0.1408282037991553
GOBP_REGULATION_OF_MYELOID_LEUKOCYTE_MEDIATED_IMMUNITY	Down	0.9883909181306096	Up	0.5851620592292168	Up	0.9766967155191868	Up	0.7059783591460373	Down	0.6743400354681769	Down	0.16188030819061883	Down	0.02415631948384949
GOBP_POSITIVE_REGULATION_OF_NIK_NF_KAPPAB_SIGNALING	Up	0.96912969001426	Up	0.33044559663269923	Up	0.6838566393325963	Up	0.5482052864037427	Up	0.9137287279571472	Down	0.16274912088613963	Down	0.2795349103924545
GOBP_PHOSPHATIDYLGLYCEROL_BIOSYNTHETIC_PROCESS	Up	0.7811861678359011	Down	0.9419051331693394	Up	0.4011684109340912	Up	0.6761228003971503	Up	0.9881253335350731	Down	0.16392507562946096	Down	0.4131127904500532
GOBP_TUBE_LUMEN_CAVITATION	Up	0.9553855522985716	Down	0.40595622400954906	Up	0.5717502953672882	Down	0.8126945278423052	Up	0.8458302890418754	Down	0.16422380060134062	Down	0.27752914184857064
GOBP_DNA_REPAIR	Up	0.6349608046832517	Up	0.12040017597963255	Down	0.9503679617141187	Down	0.8816664784363368	Down	0.8626480872298133	Up	0.16442685803544657	Down	0.8954007941588765
GOBP_TRANSITION_METAL_ION_HOMEOSTASIS	Down	0.83430343460393	Up	0.7506448158705358	Up	0.5460877478154678	Up	0.4429928817507842	Down	0.9874752310377076	Down	0.16486729266714031	Down	0.7918740368591332
GOBP_POSITIVE_REGULATION_OF_B_CELL_MEDIATED_IMMUNITY	Up	0.6226279000378937	Up	0.04679283409144967	Up	0.4521730379421287	Up	0.508678222611164	Down	0.8208395286679167	Down	0.1655806150338164	Down	0.03477292225854746
GOBP_SOMATIC_STEM_CELL_DIVISION	Up	0.14323941119628825	Down	0.9968031684327948	Up	0.13927041161027265	Up	0.8612713050589074	Up	0.2398751540645271	Up	0.1655806150338164	Up	0.958653153810638
GOBP_T_CELL_ACTIVATION_INVOLVED_IN_IMMUNE_RESPONSE	Up	0.8112119140352335	Up	0.5601202200953453	Up	0.8721636025446464	Up	0.9883371297792762	Down	0.8489331917186265	Down	0.16631364896774944	Down	0.03842955405156144
GOBP_CORTICOSTEROID_HORMONE_SECRETION	Up	0.874678197825677	Up	0.9204212843743548	Up	0.08457820093083519	Down	0.9710849868054744	Up	0.12986550565307872	Down	0.167912123619235	Down	0.10959450542647338
GOBP_MRNA_METABOLIC_PROCESS	Up	0.8810619832617329	Up	0.0645983211462792	Up	0.27394755218495526	Up	0.3804683900514333	Down	0.6467154401280757	Down	0.1679567648025221	Down	0.05689045545026014
GOBP_EQUILIBRIOCEPTION	Down	0.8593210603985569	Down	0.8391329167898872	Down	0.7306515593322748	Down	0.7565492148764642	Up	0.9643068105674965	Up	0.168415465498303	Up	0.2052664018077972
GOBP_PULMONARY_VALVE_DEVELOPMENT	Up	0.5981745813193285	Up	0.93793950140768	Up	0.11665452507198557	Up	0.6033318726668309	Up	0.267494798870661	Down	0.16865501642259734	Down	0.30585772949457235
GOBP_REGULATION_OF_POSTSYNAPTIC_SPECIALIZATION_ASSEMBLY	Down	0.9480293790949156	Up	0.9831208141440002	Up	0.33356552985849086	Down	0.9694038651275244	Up	0.5769112373608565	Down	0.16865501642259734	Down	0.4331533945631561
GOBP_TOLERANCE_INDUCTION	Up	0.6028449127928284	Up	0.9317842537625252	Down	0.8735686476165585	Down	0.5651662702479421	Up	0.9084207108232224	Down	0.16934161366364114	Down	0.05046135059635089
GOBP_XENOBIOTIC_METABOLIC_PROCESS	Down	0.3808350097941732	Down	0.8716094792244123	Down	0.9270204074389888	Down	0.7911500291204365	Up	0.203732938690959	Up	0.17007752430277423	Up	0.01904415348204093
GOBP_REGULATION_OF_PHOSPHATASE_ACTIVITY	Up	0.8549718136629083	Up	0.6091670575549222	Up	0.5773264527841421	Up	0.817817102561896	Up	0.6869457623554953	Down	0.17099997179387222	Down	0.33229561118465384
GOBP_NEGATIVE_REGULATION_OF_MITOTIC_CELL_CYCLE	Up	0.4141879189213297	Up	0.3957203907130841	Up	0.765697666700292	Down	0.97127123227079315	Up	0.5610017339202423	Up	0.17135609750644756	Up	0.9255675704863072
GOBP_NEGATIVE_REGULATION_OF_MEGAKARYOCYTE_DIFFERENTIATION	Up	0.972825322380066	Up	0.9194630735301512	Up	0.8079400816782221	Up	0.9675896240421156	Up	0.9495232119221836	Up	0.17194983663583074	Up	0.712180533073504
GOBP_MYELOID_LEUKOCYTE_ACTIVATION	Up	0.6822167296407239	Up	0.43751314129954216	Up	0.5996877571834284	Up	0.4312309823122489	Up	0.8335780441584554	Down	0.17219901660131376	Down	0.03830309443025728
GOBP_POSITIVE_REGULATION_OF_DNA_CATABOLIC_PROCESS	Down	0.8149109480492498	Up	0.7056935360554698	Up	0.9301107810801632	Up	0.9435462959646238	Up	0.521343729559575	Up	0.1723971656589357	Up	0.5729723980281367
GOBP_ANTIGEN_PROCESSING_AND_PRESENTATION_OF_PEPTIDE_OR_POLYSACCHARIDE_ANTIGEN_VIA_MHC_CLASS_II	Down	0.8828709464378182	Up	0.978924878061148	Up	0.5592293815483423	Up	0.4559034799015234	Up	0.2525675383071343	Down	0.17362454549118878	Down	0.00691409192053385
GOBP_NEGATIVE_REGULATION_OF_MEIOTIC_CELL_CYCLE	Up	0.7543561290878996	Down	0.8735764530023036	Up	0.4276395100348601	Down	0.2669543547247658	Up	0.7584187120478537	Up	0.17362454549118878	Up	0.5587391750501814
GOBP_GLUTATHIONE_CATABOLIC_PROCESS	Down	0.6107941906521681	Up	0.9757109870650458	Down	0.6669506226226237	Down	0.7554672911961151	Up	0.9407007738922424	Up	0.17374400213178143	Up	0.8548384508436154
GOBP_REGULATION_OF_CD4_POSITIVE_CD25_POSITIVE_ALPHA_BETA_REGULATORY_T_CELL_DIFFERENTIATION	Down	0.8825843552998539	Down	0.9464093707474284	Up	0.6832180413233316	Down	0.6885085497873598	Up	0.3157483531338149	Down	0.1740544607665987	Down	0.03149911815160804
GOBP_COMMON_PARTNER_SMAD_PROTEIN_PHOSPHORYLATION	Down	0.952365999427962	Up	0.8835123693662277	Up	0.39718377904094576	Up	0.8896363727892252	Up	0.7565492148764642	Down	0.17419804276595344	Down	0.3067946475432528
GOBP_MITOTIC_RECOMBINATION	Up	0.9769113043453298	Up	0.7331706286502072	Down	0.5098376827749147	Up	0.9133624802001302	Down	0.5617492484934398	Up	0.17476351331801485	Up	0.8800439924802438
GOBP_REGULATION_OF_RNA_BINDING	Down	0.9761288169070544	Up	0.31758062756023137	Up	0.6726072696313818	Up	0.7324278572728512	Up	0.8228387848471214	Down	0.17544485520946243	Down	0.05242462869647333
GOBP_REDUCTION_OF_FOOD_INTAKE_IN_RESPONSE_TO_DIETARY_EXCESS	Up	0.769937900011644	Up	0.39219405145880903	Down	0.7253604969568788	Up	0.6138603397763788	Down	0.9969456444753751	Up	0.17581677705994406	Up	0.410203510253751
GOBP_MITOCHONDRION_DISTRIBUTION	Down	0.7454316804044355	Up	0.4307089137959413	Down	0.9500154757537664	Up	0.9458853663258432	Down	0.716667093784995	Down	0.1758731781740149	Down	0.7864923209279395
GOBP_GLYCEROL_TRANSPORT	Down	0.979345132249874	Down	0.9709168118661134	Up	0.2188424817189274	Up	0.35560839758428364	Up	0.5455059753015525	Down	0.17611876121710182	Down	0.838690449464229
GOBP_POSITIVE_REGULATION_OF_VIRAL_GENOME_REPLICATION	Up	0.6902134837124954	Up	0.5533288283114399	Up	0.7610244649297718	Up	0.7271767176936161	Up	0.9834554124010654	Down	0.17641773475117314	Down	0.2135227165015672
GOBP_PROTEIN_TRANSMEMBRANE_TRANSPORT	Up	0.6278204591910799	Up	0.25521583870040393	Up	0.44791474515719915	Up	0.07498931056895924	Down	0.9109237128127118	Down	0.17688157655356374	Down	0.3783787316290521
GOBP_CENTRIOLE_ASSEMBLY	Up	0.05053013254506346	Up	0.6537971757453015	Up	0.860273300902457	Down	0.6730105013761918	Up	0.8152728829931822	Up	0.1773066409614043	Up	0.9388041894404422
GOBP_INTRACELLULAR_DISTRIBUTION_OF_MITOCHONDRIA	Down	0.7165740702481951	Up	0.32932276367013963	Down	0.8400718655534354	Up	0.8962842483226231	Down	0.3116807040803867	Down	0.1778015334943656	Down	0.3109925088979917
GOBP_NEGATIVE_REGULATION_OF_CELL_CYCLE_PROCESS	Up	0.3107925243909808	Up	0.14195696542205188	Up	0.7827093960890763	Up	0.995535997089014	Up	0.7924065376724304	Up	0.1778015334943656	Up	0.9909324243980788
GOBP_DSRNA_PROCESSING	Up	0.8832964386446333	Up	0.2458665510071853	Up	0.4947188472455637	Up	0.968146375527018	Down	0.8492924882803706	Down	0.17824493530283453	Down	0.1952941699801436
GOBP_MANGANESE_ION_TRANSPORT	Up	0.3636645512291437	Down	0.6572302628761509	Up	0.11402036392517824	Up	0.8905448636836136	Up	0.34953984765094015	Down	0.17824493530283453	Down	0.7281103109130853
GOBP_COMPLEMENT_DEPENDENT_CYTOTOXICITY	Up	0.8371916809110008	Up	0.7103039833626971	Up	0.7211036315780112	Up	0.5580289064536103	Up	0.6848078642752593	Down	0.17829786951249668	Down	0.12965802132024115
GOBP_NUCLEOTIDE_BINDING_OLIGOMERIZATION_DOMAIN_CONTAINING_2_SIGNALING_PATHWAY	Up	0.7512795644409715	Up	0.12040613236397071	Down	0.953273035555895	Up	0.0597463711491738	Down	0.5129659463519339	Down	0.17851652851120137	Down	0.0640920732497359
GOBP_POSTSYNAPSE_ASSEMBLY	Down	0.7361323640236731	Down	0.6673680543698979	Up	0.34783515693907424	Down	0.9466907439254878	Up	0.11663698664604756	Down	0.17921278035119342	Down	0.4082720158322207
GOBP_MRNA_METHYLATION	Up	0.8978141250336862	Up	0.17955725860251023	Down	0.8004043288833153	Up	0.8249080020929457	Down	0.3421011597674068	Down	0.17924799444742578	Down	0.420712433380686
GOBP_MITOTIC_CELL_CYCLE_PHASE_TRANSITION	Up	0.47115319138074846	Up	0.20934269580961823	Up	0.9741882452989742	Down	0.9051286347618592	Up	0.8040441184152121	Up	0.17935774176862868	Down	0.990055261824326
GOBP_ENDOCRINE_PROCESS	Down	0.9792007533010876	Up	0.9109237128127118	Up	0.2722263525438649	Down	0.7622392230494829	Up	0.02953116115399291	Down	0.1794999396677132	Down	0.5398106364559186
GOBP_REGULATION_OF_ER_ASSOCIATED_UBIQUITIN_DEPENDENT_PROTEIN_CATABOLIC_PROCESS	Up	0.9381712588701334	Up	0.2938767331270435	Up	0.8952973271790613	Up	0.3251841308583133	Down	0.7847412203524041	Down	0.17981358000370015	Down	0.21533108078486995
GOBP_POSITIVE_REGULATION_OF_NEUTROPHIL_MIGRATION	Down	0.9683239141447836	Up	0.4948140493940399	Up	0.9157721199407548	Up	0.45420562310044865	Up	0.9771447993769596	Down	0.1805578851434572	Down	0.0248791452071176
GOBP_NIK_NF_KAPPAB_SIGNALING	Up	0.7971794307920751	Up	0.5356279571611394	Up	0.8922089556597801	Up	0.8575537459787416	Down	0.7927615529227134	Down	0.18056522307630044	Down	0.2263399065132435
GOBP_NEGATIVE_REGULATION_OF_PROSTAGLANDIN_BIOSYNTHETIC_PROCESS	Up	0.8943888499385348	Up	0.8880411869988972	Up	0.8790539665365558	Down	0.8532161705449043	Up	0.8969142313551349	Down	0.18095756568826368	Down	0.132625934665053
GOBP_NEGATIVE_REGULATION_OF_CERAMIDE_BIOSYNTHETIC_PROCESS	Down	0.7297403845992263	Down	0.6982730204453194	Down	0.8975478854836495	Up	0.6560217500901443	Down	0.718341083819582	Down	0.18302039810174464	Down	0.914181690356627
GOBP_CENTROSOME_DUPLICATION	Up	0.1915963819052171	Up	0.5906273545700362	Up	0.8450116588024926	Down	0.4503773436834004	Up	0.76015337103278	Up	0.18362527977771573	Up	0.8404735223024806
GOBP_POSITIVE_REGULATION_OF_I_KAPPAB_KINASE_NF_KAPPAB_SIGNALING	Up	0.5876833645690475	Up	0.4070950309215078	Up	0.7308711988385306	Up	0.4885836649724567	Up	0.9169743241078228	Down	0.18364758463195816	Down	0.34535534649433836
GOBP_POSITIVE_REGULATION_OF_CREB_TRANSCRIPTION_FACTOR_ACTIVITY	Down	0.8206477811429093	Down	0.4187588800493001	Down	0.629345013094272	Down	0.7868705190008077	Down	0.479813291713512	Down	0.18483868250373708	Down	0.51118832698414
GOBP_RNA_PROCESSING	Up	0.8374895589285094	Up	0.06038469731963736	Up	0.4181519182992487	Up	0.13406599836781055	Down	0.12040613236397071	Down	0.18554093252909437	Down	0.00921642906290421
GOBP_REGULATION_OF_NIK_NF_KAPPAB_SIGNALING	Up	0.7767434244085435	Up	0.4545521941281064	Up	0.7662620607427918	Up	0.8036244719863317	Up	0.9932005085313416	Down	0.18566569040328823	Down	0.29255396581974746
GOBP_POSITIVE_REGULATION_OF_CENTRIOLE_REPLICATION	Up	0.12197073980721793	Up	0.6597513349831355	Down	0.9674899333941748	Down	0.911639840692168	Up	0.6888372466263779	Up	0.18576640104700584	Up	0.5886399766651204
GOBP_REGULATION_OF_T_HELPER_1_CELL_DIFFERENTIATION	Up	0.5917344547476661	Up	0.7152365426595839	Up	0.7024647436970176	Up	0.766725452280108	Down	0.9348035705911284	Down	0.18764165099320176	Down	0.6767706341857234
GOBP_VESTIBULOCOCHLEAR_NERVE_DEVELOPMENT	Up	0.4824523676909878	Up	0.999796242888661	Down	0.9801370013816904	Up	0.9421101711027005	Up	0.8930373565785396	Down	0.18834470439986145	Down	0.49675462750252447
GOBP_DNA_REPLICATION	Up	0.3659451696129645	Up	0.02389610786812901	Down	0.7072221189254191	Down	0.9975593040451504	Down	0.587215900942133	Up	0.18838616379258283	Down	0.5317836610950644
GOBP_POSITIVE_REGULATION_OF_T_CELL_APOPTOTIC_PROCESS	Up	0.9898188912450088	Up	0.8092665597260329	Down	0.9289841288599724	Down	0.7631989968094045	Up	0.8829450007312936	Down	0.18989993290140117	Down	0.12292898677042104
GOBP_TRICARBOXYLIC_ACID_CYCLE	Down	0.8037150569548902	Up	0.34954531688150325	Up	0.818023506752875	Up	0.903196331716877	Down	0.9587070241948036	Up	0.18991382748053143	Up	0.00219198618397776
GOBP_POSITIVE_REGULATION_OF_T_CELL_TOLERANCE_INDUCTION	Up	0.3234592485804168	Up	0.6318938607548822	Up	0.7645218382877395	Down	0.976594086622062	Up	0.8392125381085865	Down	0.19084920059151295	Down	0.17086494013422218
GOBP_REGULATION_OF_ESTABLISHMENT_OF_PROTEIN_LOCALIZATION_TO_CHROMOSOME	Down	0.990197217436636	Up	2.6238018850487044e-5	Up	0.2435634336179536	Up	0.00138151410773696	Down	0.27836255298487145	Down	0.19084920059151295	Down	0.00664908260327596
GOBP_URATE_METABOLIC_PROCESS	Up	0.818745437415488	Up	0.6645473532047884	Up	0.10930910351430878	Down	0.9402730230608018	Up	0.9252090696393114	Up	0.19092802511786025	Up	0.32574599782629954
GOBP_POSITIVE_REGULATION_OF_PHOSPHOPROTEIN_PHOSPHATASE_ACTIVITY	Up	0.6979248704036618	Up	0.286040850373689	Up	0.5648374188998126	Up	0.6564733837210606	Up	0.42824087389910015	Down	0.1914524985812371	Down	0.33612419079722283
GOBP_T_CELL_APOPTOTIC_PROCESS	Down	0.975846006559582	Up	0.8727374533858749	Up	0.8022673004985221	Down	0.981525848334016	Up	0.92389809079341	Down	0.19159927844116695	Down	0.08710488014049268
GOBP_INTRACELLULAR_TRANSPORT_OF_VIRUS	Up	0.6309182820582198	Up	0.5882253564662125	Down	0.9123205571197844	Up	0.8209911563191383	Down	0.9032544667148336	Down	0.19252384107190576	Down	0.1148229882183099
GOBP_POSITIVE_REGULATION_OF_CORTICOSTEROID_HORMONE_SECRETION	Down	0.8877139231375174	Up	0.8853515246975419	Up	0.05773179308982359	Up	0.9066938310609008	Up	0.05659949317496005	Down	0.19352729405785707	Down	0.18511107923234107
GOBP_DNA_RECOMBINATION	Up	0.5996877571834284	Up	0.02481562735956985	Down	0.8953580145376484	Up	0.9538494123387112	Down	0.6785259007961028	Up	0.1938225781703925	Down	0.761726663499111
GOBP_OLFACTORY_BULB_INTERNEURON_DEVELOPMENT	Down	0.8998442355935835	Up	0.6594703247125611	Down	0.9694115389803192	Up	0.7291322870180491	Up	0.9411149484633776	Down	0.19412107387200547	Down	0.1655806150338164
GOBP_RESPONSE_TO_PROSTAGLANDIN	Up	0.7542980705139634	Down	0.6157740219379488	Up	0.13279781312780709	Down	0.5265485778400238	Up	0.3991493023173547	Down	0.1944115791860244	Down	0.7365165918368649
GOBP_CELLULAR_RESPONSE_TO_HEAT	Up	0.9713046333504458	Up	0.132625934665053	Up	0.8210348192507965	Up	0.4391352322942376	Down	0.6461488917338124	Down	0.19502208862628156	Down	0.3815363733907075
GOBP_IMMUNOGLOBULIN_PRODUCTION_INVOLVED_IN_IMMUNOGLOBULIN_MEDIATED_IMMUNE_RESPONSE	Up	0.1360372074374966	Up	0.0050022026800608	Up	0.3408494495907412	Up	0.11337364823860265	Down	0.938746774943532	Down	0.19502208862628156	Down	2.488488420488306e-4
GOBP_PEPTIDYL_METHIONINE_MODIFICATION	Down	0.972014693306309	Up	0.1503750772440395	Down	0.9423450534690456	Up	0.13341545466484225	Down	0.7704880745604094	Down	0.1952941699801436	Down	0.22101228442307347
GOBP_REGULATION_OF_RNA_SPLICING	Up	0.9944500542307508	Up	0.3038017435252778	Up	0.4299606005360523	Up	0.887973923567115	Down	0.772241495042363	Down	0.19568241931720687	Down	0.12040017597963255
GOBP_REGULATION_OF_T_CELL_PROLIFERATION	Up	0.34574098463059116	Up	0.6791119620129308	Down	0.9822889788490364	Up	0.8378841650310948	Down	0.9231295470941288	Down	0.19568779962088276	Down	0.00511221780335786
GOBP_INTERLEUKIN_12_PRODUCTION	Up	0.1976969904582315	Up	0.3695224015056264	Up	0.916930659058815	Up	0.747600926157718	Up	0.7900922874195996	Down	0.19583308092611543	Down	0.02025154024916782
GOBP_NEGATIVE_REGULATION_OF_PROTEIN_SUMOYLATION	Up	0.9522007130420784	Down	0.9300922472301628	Up	0.7144301630655192	Down	0.9957334421391856	Up	0.9989335854464714	Up	0.19583308092611543	Up	0.21591188053507623
GOBP_POSITIVE_REGULATION_OF_PATTERN_RECOGNITION_RECEPTOR_SIGNALING_PATHWAY	Up	0.1710190447086153	Up	0.3379052225365081	Up	0.9866148719960972	Up	0.5427326675515233	Up	0.9666108589143976	Down	0.19583308092611543	Down	0.3869540886131255
GOBP_POSITIVE_REGULATION_OF_TOLERANCE_INDUCTION	Up	0.36291672175740186	Up	0.6848078642752593	Up	0.7963930955018355	Up	0.9292391850955096	Up	0.7608375510211942	Down	0.19583308092611543	Down	0.13385646921646308
GOBP_VESICLE_FUSION_WITH_GOLGI_APPARATUS	Down	0.6921169381205308	Up	0.5408858788301195	Down	0.9278124511860092	Up	0.9608746835228812	Down	0.9071104458179085	Down	0.1960093060687818	Down	0.9650465143349808
GOBP_NEGATIVE_REGULATION_OF_UBIQUITIN_PROTEIN_TRANSFERASE_ACTIVITY	Up	0.61726888363517	Up	0.35956870834782156	Up	0.9223317638944698	Up	0.5701207633449827	Down	0.97889053128725	Up	0.1960474630935037	Down	0.8567978240560943
GOBP_ANTIVIRAL_INNATE_IMMUNE_RESPONSE	Up	0.968865142041068	Up	0.8213295402557038	Up	0.9392290844616712	Down	0.8642229667593432	Up	0.5890582906167302	Up	0.19607183390207628	Up	0.14069446470831778
GOBP_ALDEHYDE_CATABOLIC_PROCESS	Up	0.9939219722246888	Down	0.8877139231375174	Up	0.705148192820884	Down	0.6733124405626603	Up	0.39681983583897273	Up	0.19621054677887376	Up	0.10749108996982244
GOBP_NEGATIVE_REGULATION_OF_CELL_CYCLE_PHASE_TRANSITION	Up	0.287083767328391	Up	0.17410756629006863	Up	0.7664942502997786	Down	0.9899904248267442	Up	0.7763971814311563	Up	0.19621054677887376	Down	0.9899653932430652
GOBP_INFLAMMASOME_COMPLEX_ASSEMBLY	Up	0.6388557845302034	Up	0.8151506661370436	Up	0.916930659058815	Up	0.9485276948870652	Up	0.4477882160363468	Down	0.19628282008645503	Down	0.01036508057340967
GOBP_GTP_METABOLIC_PROCESS	Down	0.9565511083959674	Up	0.28244630625857226	Up	0.9890211702747792	Up	0.3641399891429008	Down	0.4528129900459026	Down	0.19663378294394568	Down	0.3595011720223021
GOBP_SERINE_FAMILY_AMINO_ACID_CATABOLIC_PROCESS	Up	0.8594457283639255	Up	0.9743530520688564	Up	0.20463117147190704	Up	0.7768992589589769	Up	0.00849544120343411	Up	0.1968174806553653	Up	0.42618474510883214
GOBP_CALMODULIN_DEPENDENT_KINASE_SIGNALING_PATHWAY	Down	0.9111403108156396	Down	0.990431152362638	Up	0.7593965864632045	Down	0.980841122945447	Up	0.8152728829931822	Down	0.1973357978093045	Down	0.5858723990380472
GOBP_AXONOGENESIS_INVOLVED_IN_INNERVATION	Up	0.3088868680481682	Up	0.7821931376693941	Up	0.3293286943323252	Up	0.7715113193373118	Up	0.17085248285086335	Down	0.19735454965849997	Down	0.48052663755384795
GOBP_REGULATION_OF_ENDOCRINE_PROCESS	Down	0.9252893329573284	Up	0.8952973271790613	Up	0.12415964714588563	Down	0.9195808531834534	Up	0.04767045690320331	Down	0.1973697663118538	Down	0.1591473491275494
GOBP_POSITIVE_REGULATION_OF_T_HELPER_1_CELL_DIFFERENTIATION	Up	0.7614933694601317	Up	0.6593393581336463	Up	0.7852047190529691	Up	0.633218724049171	Down	0.9997183536862364	Down	0.1976969904582315	Down	0.6074417658494796
GOBP_NUCLEAR_TRANSCRIBED_MRNA_CATABOLIC_PROCESS_EXONUCLEOLYTIC_3_5	Down	0.8129954599475389	Up	0.22465216437893928	Up	0.9867270935405278	Up	0.7001501604501917	Down	0.03908545724088395	Down	0.19812591771979665	Down	0.04905786323802957
GOBP_FOAM_CELL_DIFFERENTIATION	Up	0.8129276750503995	Up	0.9902294804619316	Down	0.9239161113119896	Down	0.8966737031594401	Up	0.951047923293546	Down	0.19945476192369097	Down	0.4788652055636109
GOBP_POSITIVE_REGULATION_OF_MONOCYTE_CHEMOTAXIS	Up	0.6460654867761774	Down	0.5996877571834284	Down	0.8419128799829481	Down	0.9400152281145282	Down	0.9990222888463892	Down	0.1995831599401338	Down	0.00845082414302676
GOBP_REGULATION_OF_T_CELL_MEDIATED_IMMUNE_RESPONSE_TO_TUMOR_CELL	Up	0.26306217092291645	Up	0.2052664018077972	Down	0.9100205294091516	Up	0.6130406508763568	Down	0.8707701903525208	Down	0.19976345376268884	Down	0.1956231463647861
GOBP_CELL_DIVISION	Up	0.38347684814034433	Up	0.14070004816955545	Down	0.9820560465183356	Down	0.811813865916273	Up	0.9452706369741642	Up	0.19980651203807623	Up	0.9841616694497656
GOBP_NEGATIVE_REGULATION_OF_RECEPTOR_BINDING	Down	0.06502948865521967	Up	0.5792422997224221	Up	0.9954832474522288	Up	0.9197758522269498	Down	0.3909680416623407	Up	0.20088713664831848	Up	0.08185298700022342
GOBP_POSITIVE_REGULATION_OF_PROTEIN_DEPHOSPHORYLATION	Up	0.937056073382324	Up	0.3689715565934633	Up	0.3266509819358962	Up	0.7068600459411422	Up	0.4077226999603421	Down	0.20097497968115963	Down	0.383333100784289
GOBP_POSITIVE_REGULATION_OF_MYELOID_LEUKOCYTE_MEDIATED_IMMUNITY	Down	0.962606402043784	Up	0.5008857645836879	Up	0.9958417607400012	Up	0.7381975041014677	Down	0.4433133506996287	Down	0.2011545541716494	Down	0.01119857990209667
GOBP_NUCLEOSIDE_MONOPHOSPHATE_PHOSPHORYLATION	Down	0.8403463790297668	Up	0.8517696671570285	Down	0.716512235750561	Down	0.6325878958998101	Down	0.9696723184595888	Down	0.2017084569104207	Down	0.9315735529457014
GOBP_RNA_MODIFICATION	Up	0.49861811008274104	Up	0.03881234651826719	Up	0.5418257668965719	Up	0.03714663070912595	Down	0.06460459303702891	Down	0.2017265152023324	Down	0.01851494363897885
GOBP_ACTIVATION_OF_JANUS_KINASE_ACTIVITY	Up	0.739070535058482	Up	0.8008447477874144	Down	0.4268360061909083	Down	0.8769335864239881	Down	0.3097518911792358	Down	0.2017822631504816	Down	0.0692801443588256
GOBP_NEGATIVE_REGULATION_OF_INTRINSIC_APOPTOTIC_SIGNALING_PATHWAY	Up	0.9887051061675745	Up	0.24335019830970545	Up	0.38217174450455327	Up	0.7516506113662353	Down	0.7481571802850118	Down	0.2017822631504816	Down	0.1386421550507158
GOBP_CELLULAR_LIPID_CATABOLIC_PROCESS	Down	0.517155304005731	Up	0.7704061903811021	Down	0.9743132783560924	Up	0.9879926278478542	Up	0.5004723454099472	Up	0.20184998364080775	Up	0.01497419955620044
GOBP_LIPID_EXPORT_FROM_CELL	Up	0.8549718136629083	Up	0.751573651409312	Up	0.02532236054295011	Down	0.9749618640948574	Up	0.2687208198579345	Down	0.201908573684107	Down	0.1271224845267423
GOBP_NEGATIVE_REGULATION_OF_UBIQUITIN_PROTEIN_LIGASE_ACTIVITY	Up	0.7874619616637792	Up	0.8707385698926952	Down	0.7475217951275821	Up	0.8243364021282604	Down	0.8918082540841511	Up	0.20193436480470023	Down	0.5619533904540787
GOBP_REGULATION_OF_STEROID_HORMONE_SECRETION	Up	0.9587928900823012	Up	0.7477255467721033	Up	0.15663894045383742	Down	0.9666314073026376	Up	0.21041837803957292	Down	0.20284298671894044	Down	0.09501104773990532
GOBP_XENOBIOTIC_TRANSPORT_ACROSS_BLOOD_BRAIN_BARRIER	Up	0.9959279695299286	Up	0.6965142951874761	Up	0.5790144998001707	Down	0.92486813925196	Up	0.825993397348771	Up	0.202892039824103	Up	0.9167663372063442
GOBP_NUCLEAR_TRANSCRIBED_MRNA_CATABOLIC_PROCESS_EXONUCLEOLYTIC	Up	0.824104949082384	Up	0.4692802516861002	Up	0.908843873503882	Up	0.7932001152534167	Down	0.2998932374241886	Down	0.20351769863430785	Down	0.11040130778821196
GOBP_POSTSYNAPTIC_SPECIALIZATION_ORGANIZATION	Down	0.9925502585458458	Down	0.6902228646723544	Up	0.12903516735429052	Down	0.9163635440855834	Up	0.14651219127916978	Down	0.20394356198988992	Down	0.2743198597822918
GOBP_FATTY_ACID_DERIVATIVE_CATABOLIC_PROCESS	Up	0.986588062429556	Up	0.6432685568704962	Down	0.3148899281511231	Down	0.9204577687692254	Down	0.8265167411040218	Up	0.2041482882406561	Up	0.19902601351262883
GOBP_ESTABLISHMENT_OF_MITOCHONDRION_LOCALIZATION	Down	0.8603115075363686	Up	0.7333290288375378	Up	0.235003251443192	Up	0.707397027527782	Up	0.6935780614021662	Down	0.20425602002416876	Down	0.61823054812958
GOBP_HOMOCYSTEINE_METABOLIC_PROCESS	Down	0.1152196262865019	Up	0.933244873285054	Up	0.7058791998297157	Down	0.4892535821232454	Up	0.7076011626250376	Up	0.20479801406178336	Up	0.06119063421812386
GOBP_POSITIVE_REGULATION_OF_T_CELL_MIGRATION	Up	0.33682369334893614	Up	0.98775248044703845	Up	0.6440535281068065	Down	0.9878644040703032	Up	0.5735174330311359	Down	0.20512737291370145	Down	0.02020099897701114
GOBP_POSITIVE_REGULATION_OF_PLATELET_AGGREGATION	Up	0.08208016403529397	Down	0.9012588345889792	Up	0.8307443955287993	Up	0.9080380364015208	Up	0.32958230161531193	Down	0.2052961023824052	Down	0.2749789512672019
GOBP_REGULATION_OF_T_CELL_COSTIMULATION	Up	0.3999583487249881	Up	0.9978740447941764	Up	0.7426308129393056	Down	0.7821931376693941	Up	0.799590817846067	Down	0.2052961023824052	Down	0.29516706637464124
GOBP_NCRNA_METABOLIC_PROCESS	Up	0.9433727016699448	Up	0.01551673152321394	Up	0.8222792033665615	Up	0.00604916601530288	Down	0.00227385935164905	Down	0.2053998788859316	Down	0.00132975612985745
GOBP_INNATE_IMMUNE_RESPONSE_ACTIVATING_SIGNAL_TRANSDUCTION	Up	0.9639645582593034	Up	0.6899264055525263	Up	0.9738207585734976	Up	0.9347361606480596	Down	0.8076138646428149	Down	0.2055219612748269	Down	0.29820510500239905
GOBP_NUCLEAR_TRANSCRIBED_MRNA_CATABOLIC_PROCESS_NONSENSE_MEDIATED_DECAY	Down	0.9209487285161956	Up	0.45235965790620913	Up	0.984493323810198	Down	0.8141476433180742	Down	0.7028366883910546	Down	0.2055219612748269	Down	0.480953541653618
GOBP_POSITIVE_REGULATION_OF_LEUKOCYTE_CHEMOTAXIS	Down	0.9624587041586312	Down	0.9589133493151364	Down	0.8828709464378182	Up	0.98775248044703845	Down	0.9482099364179972	Down	0.2055219612748269	Down	0.00648450436541158
GOBP_PROTEIN_LIPOYLATION	Down	0.9217828977086252	Down	0.330392783342967	Up	0.6772936068114767	Down	0.6419663641401054	Up	0.8710785403845316	Down	0.20604672392520476	Down	0.2727286782116209
GOBP_REGULATION_OF_PROTEIN_TYROSINE_KINASE_ACTIVITY	Up	0.9419850868336224	Up	0.8600954792129631	Up	0.6803455301685596	Up	0.7760240903867347	Up	0.9829116470338102	Down	0.2067664114669013	Down	0.7258790834224311
GOBP_HISTONE_H3_K4_TRIMETHYLATION	Down	0.629529499463273	Down	0.9370480288947745	Up	0.8717114139261821	Down	0.9902589908592104	Down	0.8307844243542835	Down	0.20687820435815385	Down	0.4686982732933724
GOBP_GLYCINE_BIOSYNTHETIC_PROCESS	Up	0.9614363322443124	Up	0.98535653696001	Down	0.9001579958230667	Down	0.39319579847941577	Up	0.8108183484116318	Up	0.20710054101527164	Up	0.7903619614725331
GOBP_INNER_CELL_MASS_CELL_DIFFERENTIATION	Down	0.6177818706373673	Down	0.6341761487095001	Up	0.9449089960856774	Down	0.8999454269778839	Down	0.5330188395250927	Down	0.20710054101527164	Down	0.905122793168002
GOBP_REGULATION_OF_OXIDATIVE_STRESS_INDUCED_INTRINSIC_APOPTOTIC_SIGNALING_PATHWAY	Down	0.7743192514780229	Up	0.19545681057096728	Up	0.7122559139047746	Up	0.7387410221161947	Down	0.5743447705088596	Down	0.20767986566031704	Down	0.09863748269618768
GOBP_COPII_COATED_VESICLE_BUDDING	Up	0.9890211702747792	Up	0.05690117956629478	Up	0.4503704183412378	Up	0.3474850330173923	Down	0.9610227722584546	Down	0.20847833627322332	Down	0.9882689562401176
GOBP_NEGATIVE_REGULATION_OF_TOLL_LIKE_RECEPTOR_SIGNALING_PATHWAY	Down	0.9417181775764766	Up	0.5086625955182166	Up	0.9184515701274734	Up	0.6010097415439287	Down	0.9435462959646238	Down	0.20847833627322332	Down	0.33603440273943114
GOBP_POSITIVE_REGULATION_OF_RAC_PROTEIN_SIGNAL_TRANSDUCTION	Up	0.968146375527018	Down	0.8446799067843906	Down	0.6714741211453529	Down	0.7743885392865297	Down	0.9886704363133534	Down	0.208734442940461	Down	0.901775889143413
GOBP_POSITIVE_REGULATION_OF_RESPONSE_TO_EXTERNAL_STIMULUS	Up	0.4823178380709125	Up	0.5540049878576003	Up	0.8248187634748554	Up	0.8359588489013496	Up	0.7934991527947604	Down	0.20879505262136713	Down	0.03880761893825488
GOBP_NITRIC_OXIDE_MEDIATED_SIGNAL_TRANSDUCTION	Down	0.9504168125757616	Down	0.5487081385449134	Up	0.01066342421894225	Down	0.8022731710013179	Up	0.00887006641432407	Down	0.208869772191584	Down	0.24069833414403857
GOBP_POSITIVE_THYMIC_T_CELL_SELECTION	Up	0.818745437415488	Up	0.5644085403255837	Up	0.7790474902185713	Up	0.8758891237933927	Down	0.846135617588334	Down	0.2099383686832984	Down	1.1745830754251636e-4
GOBP_RESPONSE_TO_TOPOLOGICALLY_INCORRECT_PROTEIN	Down	0.93644456618354	Up	0.10126106408390144	Up	0.4387511176098288	Up	0.0784155890778379	Down	0.9166258828067824	Down	0.210311136876008	Down	0.7278957636419409
GOBP_REGULATION_OF_RIBOSOME_BIOGENESIS	Down	0.967080047503694	Up	0.46131892961406173	Up	0.9887051061675745	Up	0.4545521941281064	Down	0.778286537259676	Down	0.2107977999857352	Down	0.00600208086934834
GOBP_CELL_PROLIFERATION_IN_FOREBRAIN	Up	0.5715711876883666	Down	0.7675553602381531	Up	0.9834461733374472	Down	0.3036038419311095	Up	0.820769455078564	Down	0.21117073205120865	Down	0.6299742606983851
GOBP_POSITIVE_REGULATION_OF_AXON_EXTENSION_INVOLVED_IN_AXON_GUIDANCE	Up	0.7015470824053793	Down	0.04130149068331809	Up	0.8717845050252299	Down	0.4237734050553325	Up	0.3636645512291437	Down	0.21117073205120865	Down	0.420712433380686
GOBP_MITOTIC_G2_DNA_DAMAGE_CHECKPOINT_SIGNALING	Up	0.6536436643087852	Down	0.8902273033894539	Up	0.9592725007412046	Down	0.6144744790494843	Up	0.4728151133422351	Up	0.21129885808784707	Up	0.6799254401595036
GOBP_CEREBELLAR_CORTEX_FORMATION	Down	0.8264853634297339	Up	0.8829606936577642	Down	0.3890801803197694	Down	0.5325263724177616	Up	0.9359665872480636	Down	0.21135955263297412	Down	0.05842558661904164
GOBP_RNA_POLYADENYLATION	Up	0.511095650082945	Up	0.1743599838541593	Up	0.869682203759776	Up	0.6503162827276797	Down	0.8838107690465042	Down	0.21135955263297412	Down	0.4064445213455387
GOBP_INTESTINAL_EPITHELIAL_CELL_DEVELOPMENT	Down	0.9823223093839788	Up	0.9439973508080008	Down	0.510860145646538	Down	0.44454562729653274	Down	0.5487081385449134	Down	0.21261910602354128	Down	0.7687371534817127
GOBP_MAST_CELL_DIFFERENTIATION	Up	0.9639075837520926	Down	0.9397724520247472	Up	0.4355514219079577	Up	0.9745393021136444	Up	0.940062734123037	Up	0.2135227165015672	Down	0.908245324927362
GOBP_CYTOPLASMIC_PATTERN_RECOGNITION_RECEPTOR_SIGNALING_PATHWAY	Up	0.435413067738271	Up	0.3379052225365081	Down	0.6903636581037329	Up	0.5246723909984795	Down	0.7081818004091339	Down	0.21533108078486995	Down	0.3704697111945689
GOBP_REGULATION_OF_CELL_KILLING	Down	0.9347361606480596	Up	0.5119370228674747	Up	0.9226637562685324	Down	0.9954832474522288	Down	0.8786172756659071	Down	0.21533108078486995	Down	0.01904415348204093
GOBP_BASE_EXCISION_REPAIR_GAP_FILLING	Down	0.6297008651664835	Up	0.9297949856417602	Up	0.5487081385449134	Down	0.42891187562117394	Down	0.82853660526818	Up	0.2157106222330152	Down	0.8878290231420904
GOBP_RNA_LOCALIZATION	Up	0.812311987922697	Up	5.998908884925654e-4	Up	0.18186732947610923	Up	0.05723986185180989	Down	0.5117681718789927	Down	0.21591188053507623	Down	0.00256355030646008
GOBP_SIGNAL_PEPTIDE_PROCESSING	Down	0.7204872503746956	Up	0.9628154736038996	Up	0.7675553602381531	Up	0.2590810854731328	Down	0.6198211011987415	Down	0.216817000755471	Down	0.6522231666662341
GOBP_IRIS_MORPHOGENESIS	Up	0.975191814672979	Up	0.8605004170822309	Up	0.7333602998638802	Up	0.6848762579511266	Down	0.9289841288599724	Down	0.21681906133272572	Down	0.6713068267285065
GOBP_POSITIVE_REGULATION_OF_MACROPHAGE_CYTOKINE_PRODUCTION	Up	0.8497374671245601	Up	0.7108923983154386	Up	0.9625310239330628	Up	0.4885836649724567	Up	0.17736428997674633	Down	0.21795686846144852	Down	0.00227385935164905
GOBP_RNA_SPLICING_VIA_TRANSESTERIFICATION_REACTIONS	Up	0.8880411869988972	Up	0.0586273263697436	Up	0.12719713014015857	Up	0.2925760204861352	Down	0.5372268628212017	Down	0.218247989773614	Down	0.01102492702157122
GOBP_NEGATIVE_REGULATION_OF_PROTEIN_LOCALIZATION_TO_CELL_PERIPHERY	Down	0.9264376970115284	Up	0.8066716322151987	Up	0.8593723377476312	Down	0.8331033511545679	Up	0.78430485495499	Down	0.21852444392570583	Down	0.890293942120234
GOBP_RENAL_PROTEIN_ABSORPTION	Down	0.7778463748207501	Down	0.923876409429068	Up	0.12574229747157792	Up	0.4391610558225188	Up	0.05617541523412093	Up	0.2188603280769986	Up	0.590721681571946
GOBP_POSITIVE_REGULATION_OF_NOTCH_SIGNALING_PATHWAY	Up	0.8978141250336862	Down	0.8560186514302134	Up	0.952365999427962	Down	0.9592725007412046	Up	0.8704900339301381	Down	0.21935769075089873	Down	0.9231295470941288
GOBP_NEGATIVE_REGULATION_OF_PEPTIDYL_TYROSINE_PHOSPHORYLATION	Down	0.9999766343959274	Up	0.8041706221569792	Up	0.906230664952676	Up	0.8585563675537847	Down	0.7821499576839999	Down	0.22044507952874928	Down	0.6528207170177943
GOBP_ZINC_ION_IMPORT_ACROSS_PLASMA_MEMBRANE	Down	0.9991530096379324	Down	0.9689038228125196	Up	0.3470146693313616	Up	0.7032462493069859	Up	0.7675553602381531	Down	0.22096795693552865	Down	0.7926737230600308
GOBP_TRANSPORT_OF_VIRUS	Up	0.13341545466484225	Up	0.8266918950630396	Up	0.49990402662858735	Up	0.5645634980576925	Up	0.5544350844559272	Down	0.2219785228481994	Down	0.5916900385144461
GOBP_REGULATION_OF_POSITIVE_CHEMOTAXIS	Up	0.1452425973248903	Down	0.750166555450843	Up	0.11040130778821196	Up	0.979345132249874	Up	0.11797526968711496	Down	0.2224940376311672	Down	0.13341545466484225
GOBP_G_PROTEIN_COUPLED_PURINERGIC_NUCLEOTIDE_RECEPTOR_SIGNALING_PATHWAY	Up	0.7773611978864531	Up	0.9473383748491252	Up	0.979288161210227	Up	0.9116449433163658	Up	0.9740817679288166	Down	0.2228058708981299	Down	0.05239112347552086
GOBP_TELOMERASE_HOLOENZYME_COMPLEX_ASSEMBLY	Up	0.6981479667717301	Up	0.033997017345711	Up	0.25000941629778317	Up	0.1409864063758207	Up	0.9230638686210478	Down	0.22287478527951315	Down	0.04347017109751029
GOBP_CHAPERONE_MEDIATED_AUTOPHAGY	Down	0.5506990832357371	Up	0.11522567964160424	Up	0.3887200802074337	Up	0.3442426496608898	Up	0.9502544839178404	Down	0.22465216437893928	Down	0.12615784133311048
GOBP_POSITIVE_REGULATION_OF_ALPHA_BETA_T_CELL_ACTIVATION	Up	0.2664868655331924	Up	0.3490399235546348	Up	0.6984705732014991	Up	0.9966793095880084	Down	0.8152728829931822	Down	0.22465216437893928	Down	0.00182266410092837
GOBP_DEOXYRIBONUCLEOSIDE_MONOPHOSPHATE_METABOLIC_PROCESS	Up	0.6165000490900541	Up	0.4716663333013803	Down	0.9823086719138318	Up	0.9699839751004984	Down	0.6776357932520285	Up	0.2248642486134076	Up	0.5882253564662125
GOBP_FAT_SOLUBLE_VITAMIN_METABOLIC_PROCESS	Down	0.8729491670584244	Down	0.8129954599475389	Up	0.9958418503861948	Up	0.9898208372780644	Up	0.4728928435563232	Up	0.2254880299994197	Up	0.716907471800913
GOBP_REGULATION_OF_TOLL_LIKE_RECEPTOR_SIGNALING_PATHWAY	Up	0.3262623199179287	Up	0.2795349103924545	Up	0.8937432660185843	Up	0.708816876274925	Up	0.8789550431844266	Down	0.2254880299994197	Down	0.32326114679734796
GOBP_MRNA_PROCESSING	Up	0.7359914286089182	Up	0.06287300982177005	Up	0.2254880299994197	Up	0.32559597265541235	Down	0.6219647977015386	Down	0.22602808865067167	Down	0.03255194691168535
GOBP_POSITIVE_REGULATION_OF_NITRIC_OXIDE_SYNTHASE_BIOSYNTHETIC_PROCESS	Up	0.19252384107190576	Up	0.0696507312928671	Up	0.9630349013760856	Up	0.33980331631250627	Down	0.944374209996657	Down	0.2261219998076366	Down	0.1608928962196287
GOBP_MITOTIC_DNA_INTEGRITY_CHECKPOINT_SIGNALING	Up	0.7056713413009413	Up	0.3748073924753441	Up	0.8037150569548902	Down	0.9737757885423112	Up	0.4961966930114006	Up	0.2264850614656878	Up	0.8376311379920716
GOBP_RESPONSE_TO_GLYCOSIDE	Up	0.8765022402166173	Up	0.4491503659498628	Up	0.8756917736344422	Up	0.6698801963054455	Up	0.935134741302088	Up	0.2264850614656878	Up	0.6987947383008066
GOBP_REGULATION_OF_PLATELET_DERIVED_GROWTH_FACTOR_RECEPTOR_BETA_SIGNALING_PATHWAY	Down	0.6297931572384138	Down	0.9227925946253368	Up	0.6576838459488457	Down	0.9966537397013996	Up	0.8588595858242357	Down	0.22854682977184335	Down	0.8419566383581276
GOBP_CELLULAR_RESPONSE_TO_LOW_DENSITY_LIPOPROTEIN_PARTICLE_STIMULUS	Up	0.5318174930811076	Up	0.8287920368387901	Up	0.1413256990869758	Down	0.9149841249802148	Up	0.29014780736683976	Down	0.229262481474169	Down	0.8793789862199899
GOBP_REGULATION_OF_KILLING_OF_CELLS_OF_ANOTHER_ORGANISM	Down	0.489914537171773	Down	0.6729389100033522	Up	0.8934807284489894	Down	0.1471368786405735	Down	0.6641194808271987	Down	0.22935668837993936	Down	0.06748683469510967
GOBP_PARAXIAL_MESODERM_DEVELOPMENT	Up	0.13519128340649872	Up	0.9649877655201042	Up	0.708339472359238	Up	0.96354924459891	Up	0.7954278569011392	Down	0.22972908796220573	Down	0.24352917838527255
GOBP_CELLULAR_RESPONSE_TO_PROSTAGLANDIN_STIMULUS	Up	0.7810772624416799	Down	0.5097479017133995	Up	0.24763143602523333	Down	0.5104179784379445	Up	0.4811457679359554	Down	0.23033586663656885	Down	0.9508147725703266
GOBP_BLOOD_VESSEL_ENDOTHELIAL_CELL_PROLIFERATION_INVOLVED_IN_SPROUTING_ANGIOGENESIS	Down	0.874678197825677	Down	0.3461695342726937	Up	0.24553635533723597	Down	0.7850723038644104	Up	0.11361441345274854	Down	0.2304780499172544	Down	0.9759876220148576
GOBP_POSITIVE_REGULATION_OF_LEUKOCYTE_MIGRATION	Up	0.763060800987371	Up	0.9979332220487424	Up	0.6165000490900541	Up	0.8064342959872814	Up	0.4738479614269831	Down	0.23052131462464623	Down	0.03401870435305783
GOBP_PROTEIN_LOCALIZATION_TO_NUCLEOPLASM	Up	0.9149006686232672	Up	2.3485320679169323e-4	Up	0.34954531688150325	Up	0.01505788480430781	Down	0.15661687031292765	Down	0.23052131462464623	Down	0.01036508057340967
GOBP_STEROID_HORMONE_SECRETION	Up	0.761726663499111	Up	0.99005553175268	Up	0.04157648353136724	Down	0.9919147054134216	Up	0.05149438744679496	Down	0.23187690885416137	Down	0.1772789964334075
GOBP_POSITIVE_REGULATION_OF_CHEMOTAXIS	Up	0.8830589577947828	Down	0.8829606936577642	Up	0.904646719868266	Down	0.9683239141447836	Up	0.6801939189273085	Down	0.232511712205648	Down	0.04717725927302585
GOBP_POSITIVE_REGULATION_OF_ESTABLISHMENT_OF_PROTEIN_LOCALIZATION_TO_TELOMERE	Up	0.9725541121891056	Up	3.3060598752260085e-6	Up	0.21135955263297412	Up	2.131476566768476e-4	Down	0.171956036201866	Down	0.232511712205648	Down	0.00938644228711762
GOBP_REGULATION_OF_SALIVA_SECRETION	Up	0.9473383748491252	Down	0.6525820253554732	Up	0.0855571924250568	Up	0.6735780908500216	Up	0.5070557243053067	Down	0.23272887130692071	Down	0.7417890717793214
GOBP_REGULATION_OF_MICROVILLUS_LENGTH	Down	0.5401047459792918	Up	0.24139283203730152	Down	0.8663245765213314	Down	0.7994504848884848	Down	0.8419150897245984	Up	0.23278272128248584	Up	0.04130149068331809
GOBP_LEUKOCYTE_APOPTOTIC_PROCESS	Up	0.8860428951372002	Up	0.8829022100638171	Up	0.2398751540645271	Up	0.8959727085075955	Up	0.46329609344125866	Down	0.233024509775647	Down	0.01091689163782874
GOBP_CRANIAL_NERVE_MORPHOGENESIS	Up	0.9012588345889792	Down	0.9094467982491272	Up	0.995478022343053	Up	0.5067984745664997	Up	0.8864951510737062	Down	0.2330422384601147	Down	0.3053990678732783
GOBP_POSITIVE_REGULATION_OF_VIRAL_LIFE_CYCLE	Down	0.0632864479871451	Down	0.9116449433163658	Up	0.7830106401778901	Up	0.7850764757934251	Up	0.9745278590081036	Down	0.23337089380890447	Down	0.14729956583383952
GOBP_VESICLE_TETHERING_TO_GOLGI	Up	0.8521143686012326	Up	0.3030507464781659	Down	0.8727353525133801	Up	0.7644677766233738	Down	0.5643825890304555	Down	0.23377729584719847	Down	0.3904213345924272
GOBP_REGULATION_OF_RHO_DEPENDENT_PROTEIN_SERINE_THREONINE_KINASE_ACTIVITY	Down	0.932807177737629	Up	0.4964757268983321	Up	0.3712672947692461	Up	0.04861042680861707	Up	0.3072813164375061	Down	0.2340291828266397	Down	0.35069325904187687
GOBP_POSITIVE_REGULATION_OF_GRANULOCYTE_CHEMOTAXIS	Down	0.737737428167781	Up	0.48041037052639834	Down	0.914181690356627	Up	0.6155408566167124	Down	0.5627061939890573	Down	0.23489097796879252	Down	0.06168501546322099
GOBP_FEMALE_MEIOSIS_CHROMOSOME_SEGREGATION	Up	0.9549732942839638	Up	0.9080149826350068	Down	0.8862208533394531	Down	0.8099484708013597	Down	0.8998442355935835	Up	0.23567548722600432	Down	0.9658943298700942
GOBP_NEGATIVE_REGULATION_OF_ERBB_SIGNALING_PATHWAY	Down	0.451670640061216	Up	0.5710656386251249	Up	0.8068109216027666	Up	0.4505032716285305	Down	0.8076138646428149	Down	0.23567548722600432	Down	0.9476623578289862
GOBP_DEOXYRIBONUCLEOSIDE_TRIPHOSPHATE_METABOLIC_PROCESS	Up	0.2664868655331924	Up	0.8280511896071326	Up	0.8986062975205259	Down	0.6342711083176512	Down	0.8295637631221935	Up	0.23682240092234152	Up	0.3197855730000983
GOBP_REGULATION_OF_CELL_CYCLE_CHECKPOINT	Up	0.2687208198579345	Up	0.05882400634726181	Up	0.3789205655459386	Up	0.9121449390460984	Up	0.8626607608893537	Up	0.23700616719536735	Down	0.9997605150864148
GOBP_MEIOTIC_SISTER_CHROMATID_COHESION_CENTROMERIC	Down	0.9213233569130374	Up	0.7852047190529691	Down	0.3997296455944644	Down	0.8640326245231792	Down	0.6490806164703044	Up	0.23736579667190033	Up	0.5109919778011169
GOBP_REGULATION_OF_NEUTROPHIL_CHEMOTAXIS	Down	0.9939932802337982	Up	0.5230750040907893	Up	0.970118331458236	Up	0.5964725877244695	Down	0.7559765664472431	Down	0.2374627687766296	Down	0.08032257333336618
GOBP_DETOXIFICATION_OF_COPPER_ION	Up	0.6594703247125611	Down	0.7253491015363285	Down	0.3658896830773062	Up	0.3750442781394888	Down	0.10128298617300666	Down	0.23750243407151764	Down	0.9065874979289272
GOBP_NEGATIVE_REGULATION_OF_T_CELL_APOPTOTIC_PROCESS	Up	0.18333291590621395	Up	0.5259924306588056	Up	0.9073162529321864	Up	0.8251528640691971	Up	0.8725075501793625	Down	0.23828624022242104	Down	0.00604916601530288
GOBP_REGULATION_OF_ANTIGEN_PROCESSING_AND_PRESENTATION_OF_PEPTIDE_ANTIGEN	Down	0.9961777062090976	Down	0.9491125712766828	Up	0.9312543885013616	Down	0.8745391100633461	Up	0.7689722184195804	Up	0.23834846478116808	Up	0.6333382316629036
GOBP_NEGATIVE_REGULATION_OF_MACROPHAGE_DIFFERENTIATION	Down	0.6582554970966721	Up	0.7976668563212475	Up	0.332953664182636	Up	0.5407430379108861	Up	0.5943903361534891	Down	0.23868833952158633	Down	0.2509309743820096
GOBP_NUCLEAR_PORE_COMPLEX_ASSEMBLY	Up	0.5848392758721396	Up	0.05504874229425538	Up	0.9850291747074688	Up	0.7721711185911869	Down	0.45741857486149495	Down	0.2394624857321025	Down	0.2578077116657578
GOBP_LIPID_CATABOLIC_PROCESS	Down	0.6529391018781862	Up	0.9474114388825544	Up	0.9553808135462224	Up	0.9696723184595888	Up	0.23144475517611224	Up	0.239783832618867	Up	0.09036696516820902
GOBP_ESTABLISHMENT_OF_RNA_LOCALIZATION	Up	0.7279275169409117	Up	0.00866761191331074	Up	0.22289035563251663	Up	0.240531022337868	Down	0.7435270031266565	Down	0.2401848884240694	Down	0.00693364403523675
GOBP_TYPE_2_IMMUNE_RESPONSE	Up	0.6157740219379488	Up	0.7581287101256231	Up	0.43931895832727913	Up	0.8209911563191383	Up	0.8194155409394759	Down	0.2401848884240694	Down	0.14642123691369333
GOBP_REGULATION_OF_T_CELL_RECEPTOR_SIGNALING_PATHWAY	Up	0.2452708433101394	Up	0.2323811302182011	Up	0.8768997150107687	Up	0.8605004170822309	Down	0.7821499576839999	Down	0.24032710692945308	Down	0.08162462290258016
GOBP_MRNA_3_END_PROCESSING	Up	0.47321229017753674	Up	0.16485471715879757	Up	0.9524261727485736	Up	0.6075118721057013	Down	0.8511827675735342	Down	0.2407575530586463	Down	0.26331375615928976
GOBP_NEGATIVE_REGULATION_OF_MEMBRANE_DEPOLARIZATION	Up	0.8154337418010206	Down	0.8274185281250093	Up	0.8199577783779772	Down	0.9940779001300448	Down	0.9238457386890062	Up	0.24081588490393965	Up	0.3164767342422514
GOBP_NEGATIVE_REGULATION_OF_TOLL_LIKE_RECEPTOR_2_SIGNALING_PATHWAY	Up	0.7546124870229814	Up	0.5660602558404287	Up	0.7371799421748196	Up	0.9115778520551564	Up	0.9300456442991096	Down	0.24085073480252725	Down	0.1614149239531305
GOBP_REGULATION_OF_NOTCH_SIGNALING_PATHWAY	Down	0.9046705415070484	Down	0.8195437032428958	Up	0.8698374297985068	Down	0.9918360027705356	Up	0.9316119834129604	Down	0.2414291218109044	Down	0.7916375218983989
GOBP_MITOTIC_SPINDLE_ASSEMBLY	Up	0.4078303966264791	Up	0.35125984168974217	Down	0.9863219806528596	Down	0.8834163276148687	Down	0.9745393021136444	Up	0.24146136408981664	Up	0.7279275169409117
GOBP_REGULATION_OF_STORE_OPERATED_CALCIUM_ENTRY	Down	0.9247475551838976	Down	0.8688730152277383	Up	0.4539272530763371	Up	0.97458917985337	Up	0.6347281295355517	Down	0.2414974453089727	Down	0.7024721724901285
GOBP_SYNAPTIC_MEMBRANE_ADHESION	Up	0.6979995462614467	Down	0.4252499352553877	Up	0.5622904377753994	Down	0.7182452323925704	Up	0.22728000323609568	Down	0.2423531350384839	Down	0.5200033489664853
GOBP_REGULATION_OF_ALTERNATIVE_MRNA_SPLICING_VIA_SPLICEOSOME	Down	0.9624071261361046	Up	0.7178560708308681	Up	0.779655794556946	Down	0.8284945961040627	Down	0.709599780218683	Down	0.24246028941109363	Down	0.2008544601527996
GOBP_NEGATIVE_REGULATION_OF_SPHINGOLIPID_BIOSYNTHETIC_PROCESS	Down	0.3779133387549839	Down	0.6345032904810907	Down	0.929920640819506	Up	0.9327143186858547	Down	0.8537851648432565	Down	0.2426764014001357	Down	0.8879207328903485
GOBP_POSITIVE_REGULATION_OF_IMMUNOGLOBULIN_PRODUCTION	Down	0.8795122066267167	Up	0.4164908993103735	Up	0.4079330629622219	Up	0.3769211193983619	Down	0.4883746680189835	Down	0.24272372009690876	Down	0.02848087730562773
GOBP_RESPONSE_TO_INTERFERON_GAMMA	Up	0.1884667854135096	Up	0.06265982764263986	Up	0.02244014464859749	Up	0.5021833054387774	Up	0.7432819470467408	Down	0.24272600289781104	Down	0.03772491828129983
GOBP_NEGATIVE_REGULATION_OF_NEUTROPHIL_MIGRATION	Up	0.5511538502166952	Up	0.75259121431603	Up	0.9861516417506174	Up	0.9538494123387112	Down	0.9247475551838976	Down	0.24362159287988627	Down	0.4466781452628037
GOBP_NOTCH_SIGNALING_PATHWAY	Down	0.9815479669288812	Down	0.8711922752820452	Up	0.6899206155155367	Up	0.9461265337872632	Up	0.6822557619287448	Down	0.2438330121675403	Down	0.9239161113119896
GOBP_ESTABLISHMENT_OF_EPITHELIAL_CELL_APICAL_BASAL_POLARITY	Up	0.803024655839382	Up	0.4883696811714759	Down	0.9466907439254878	Down	0.6939474586343587	Up	0.6369744252190123	Up	0.2443396395849972	Up	0.4357588614408201
GOBP_CD4_POSITIVE_CD25_POSITIVE_ALPHA_BETA_REGULATORY_T_CELL_DIFFERENTIATION	Down	0.7945073701931483	Up	0.9347361606480596	Up	0.9525685958898776	Down	0.7987805629276712	Up	0.5912569540050833	Down	0.24462891409823756	Down	0.0355417610962768
GOBP_NEGATIVE_REGULATION_OF_GUANYL_NUCLEOTIDE_EXCHANGE_FACTOR_ACTIVITY	Up	0.5091602955744988	Up	0.8972590404633914	Down	0.785610796326676	Down	0.6963144585338218	Down	0.979345132249874	Up	0.2447284223843453	Up	0.8964564691348622
GOBP_ANTIBACTERIAL_HUMORAL_RESPONSE	Up	0.6768535103647614	Down	0.9979332220487424	Down	0.6698801963054455	Up	0.8092805299295315	Up	0.8323974181558543	Up	0.24479702783776733	Up	0.1588210199321561
GOBP_CALCIUM_MEDIATED_SIGNALING_USING_INTRACELLULAR_CALCIUM_SOURCE	Up	0.6526111260573871	Up	0.9639645582593034	Up	0.9215962974580484	Up	0.9588118335106868	Up	0.9268178084598736	Down	0.2452016116409211	Down	0.08604992335610422
GOBP_REGULATION_OF_GRANULOCYTE_CHEMOTAXIS	Up	0.996520092035164	Up	0.8644539613534227	Up	0.9638592369140396	Up	0.9471745561425824	Down	0.937056073382324	Down	0.2452016116409211	Down	0.11096454705182628
GOBP_ORGANIC_HYDROXY_COMPOUND_CATABOLIC_PROCESS	Down	0.18493167131452576	Down	0.9934090361296192	Up	0.5587590305622024	Down	0.43196726894811294	Up	0.17647474231634908	Up	0.2458665510071853	Up	0.1051668005360766
GOBP_ERROR_PRONE_TRANSLESION_SYNTHESIS	Up	0.9813110177995494	Up	0.42735115678477825	Up	0.4471563301890435	Up	0.8159361889108067	Up	0.5639140428455861	Up	0.2471202245429981	Up	0.8323974181558543
GOBP_POSITIVE_REGULATION_OF_NATURAL_KILLER_CELL_MEDIATED_IMMUNITY	Down	0.99376935461339	Up	0.9004946247284514	Down	0.7739261292971434	Down	0.9039517540043002	Down	0.8737089959283063	Down	0.24720897519295276	Down	0.5794873015531343
GOBP_CELL_CYCLE_PROCESS	Up	0.4799798067315658	Up	0.1526712815505283	Up	0.9862378820805612	Down	0.9556593848773276	Up	0.9842245309734412	Up	0.24732423941340945	Down	0.9944500542307508
GOBP_TRNA_METHYLATION	Up	0.6477448527528007	Up	0.01450325379855894	Up	0.3534038790111724	Up	0.01353563374939929	Down	0.2277493540814375	Down	0.24763143602523333	Down	0.08604992335610422
GOBP_BLASTODERM_SEGMENTATION	Down	0.9665967025085834	Down	0.40969532282366034	Down	0.8905448636836136	Down	0.9176461204247875	Up	0.6426369413911195	Down	0.2480171268439872	Down	0.428158540048466
GOBP_CERAMIDE_BIOSYNTHETIC_PROCESS	Down	0.07353354259234407	Down	0.9610476048422418	Down	0.6456244434371581	Up	0.7930249981912733	Up	0.9397082949635006	Down	0.24802646117775612	Down	0.969848825119565
GOBP_POSITIVE_REGULATION_OF_SMAD_PROTEIN_SIGNAL_TRANSDUCTION	Up	0.6733812906946005	Down	0.951232907553065	Up	0.6147362516821747	Down	0.9268455821999292	Up	0.11304146922558658	Down	0.2483642535750497	Down	0.5182874236274138
GOBP_NUCLEAR_TRANSCRIBED_MRNA_CATABOLIC_PROCESS_DEADENYLATION_DEPENDENT_DECAY	Up	0.933691740378534	Up	0.22975665092815628	Down	0.825993397348771	Up	0.6096499611768996	Down	0.3560591896710383	Down	0.24842106313163764	Down	0.3017692642328314
GOBP_RESPONSE_TO_ESTRADIOL	Up	0.8381416621500534	Up	0.8830907196367801	Up	0.23736579667190033	Up	0.944374209996657	Up	0.15356007993684206	Up	0.2488611342241014	Up	0.4381012950406805
GOBP_NEGATIVE_REGULATION_OF_CYTOKINE_PRODUCTION_INVOLVED_IN_INFLAMMATORY_RESPONSE	Down	0.6288765269093731	Up	0.6206152550261749	Down	0.941970664557432	Up	0.32595919511441934	Up	0.8908938585893942	Up	0.24949248670510277	Up	0.5039407633842922
GOBP_ELASTIN_CATABOLIC_PROCESS	Up	0.2398751540645271	Up	0.5178769452546899	Up	0.03029502280044653	Up	0.39436370883748234	Up	0.01294906933282046	Down	0.24977805587046417	Down	0.6003601675272914
GOBP_LIPID_STORAGE	Down	0.7092680253203275	Down	0.5833701470797927	Up	0.9771447993769596	Up	0.9883359355149176	Up	0.7097561227278915	Down	0.2498099423969877	Down	0.6455645420350172
GOBP_PHOSPHOLIPASE_C_ACTIVATING_G_PROTEIN_COUPLED_RECEPTOR_SIGNALING_PATHWAY	Up	0.7527460284505033	Down	0.9960461892702036	Up	0.4530410615333624	Up	0.9799447985734362	Up	0.6987123836279276	Down	0.25055640946113444	Down	0.130289953311044
GOBP_REGULATION_OF_EXCITATORY_SYNAPSE_ASSEMBLY	Down	0.9749834359785242	Up	0.9713055232972396	Up	0.4759702741562473	Up	0.9581355809500102	Up	0.6576487142689807	Down	0.2510927142805045	Down	0.33580814154672567
GOBP_REGULATION_OF_B_CELL_MEDIATED_IMMUNITY	Up	0.3797043651419355	Up	0.00334117285103885	Up	0.6226279000378937	Up	0.14939869268361747	Down	0.6740297647234015	Down	0.2511140437201662	Down	0.01542645305648602
GOBP_TRANSFORMING_GROWTH_FACTOR_BETA_PRODUCTION	Up	0.6468296605069742	Up	0.8235883523238349	Up	0.04572702255638163	Up	0.5948762531000292	Up	0.01762407706118815	Down	0.25256435912418024	Down	0.9555598465871707
GOBP_NEGATIVE_REGULATION_OF_PROTEIN_TYROSINE_KINASE_ACTIVITY	Down	0.747832929321457	Up	0.8346946325927261	Up	0.6803455301685596	Up	0.7695318506101585	Down	0.9727549804679496	Down	0.2525675383071343	Down	0.9226704514412024
GOBP_RESPONSE_TO_PHORBOL_13_ACETATE_12_MYRISTATE	Up	0.9814067860377848	Up	0.7906970528778202	Up	0.6925091192655652	Down	0.8442631408673037	Down	0.914181690356627	Up	0.2525675383071343	Up	0.7196816362035139
GOBP_GLUTATHIONE_METABOLIC_PROCESS	Down	0.8327376914719564	Down	0.9032965143496436	Down	0.9402239329801936	Down	0.8801818202831956	Up	0.7590069510794747	Up	0.2543412156163642	Up	0.25330589200438475
GOBP_PYRIMIDINE_DEOXYRIBONUCLEOTIDE_BIOSYNTHETIC_PROCESS	Up	0.5472373672184434	Up	0.46170292184272416	Down	0.877290445132432	Down	0.6461703156391574	Up	0.9102409007686976	Up	0.2546030532379246	Up	0.6973475726732062
GOBP_ORGANIC_ACID_CATABOLIC_PROCESS	Down	0.8716094792244123	Up	0.9685726818839272	Up	0.9924446621953276	Down	0.8755034950015665	Up	0.4377585474765509	Up	0.25466507469210675	Up	0.03262795228425836
GOBP_G_PROTEIN_COUPLED_RECEPTOR_INTERNALIZATION	Down	0.3088868680481682	Down	0.3530076439067539	Down	0.969848825119565	Down	0.23924883738158056	Down	0.7384555664030887	Down	0.2557859374938288	Down	0.6341534439590063
GOBP_REGULATION_OF_MRNA_POLYADENYLATION	Up	0.76015337103278	Up	0.3600223051412589	Up	0.9012588345889792	Up	0.8979416549349558	Down	0.8603620366663296	Down	0.2566228160046146	Down	0.4210865494307364
GOBP_NEGATIVE_REGULATION_OF_LYMPHOCYTE_APOPTOTIC_PROCESS	Up	0.5352797912296797	Up	0.45752872608289685	Up	0.696945359555418	Up	0.8376311379920716	Up	0.7613777197387879	Down	0.25694098622367384	Down	0.00577881577264164
GOBP_BLOOD_VESSEL_MATURATION	Up	0.5122040059214316	Up	0.9048211582518318	Up	0.00277663924523268	Up	0.4040017493174812	Up	0.00136833823890029	Down	0.2578042954410032	Down	0.2648864494638157
GOBP_PROTEIN_IMPORT	Up	0.8867241683236259	Up	0.07746344280704477	Up	0.6328779814774625	Up	0.21485232663339948	Down	0.7673654079752602	Down	0.2590810854731328	Down	0.06043362049819564
GOBP_NEGATIVE_REGULATION_OF_LAMELLIPODIUM_ASSEMBLY	Up	0.8300549833043411	Up	0.7381975041014677	Up	0.7001501604501917	Up	0.8655530266633924	Up	0.8450156712155392	Down	0.2591034842033809	Down	0.28636534232675365
GOBP_RESPONSE_TO_SORBITOL	Up	0.9363120360046088	Down	0.8902526316524095	Down	0.588987781806943	Down	0.8068109216027666	Down	0.6503162827276797	Up	0.2591034842033809	Up	0.48370059201560867
GOBP_ENDOPLASMIC_RETICULUM_ORGANIZATION	Down	0.8844013885681153	Up	0.9844837633010336	Down	0.6013680980799694	Up	0.9970578406230124	Down	0.9991530096379324	Down	0.2591965356735354	Down	0.8689340231254131
GOBP_ALPHA_BETA_T_CELL_ACTIVATION	Up	0.3447290468360665	Up	0.5545454223110623	Up	0.8240490668445485	Up	0.9840500793696968	Down	0.874160776444061	Down	0.2597933383741234	Down	0.00608416816998848
GOBP_ASPARTATE_FAMILY_AMINO_ACID_BIOSYNTHETIC_PROCESS	Up	0.8778880768420511	Up	0.30000126676130734	Up	0.6982730204453194	Down	0.974864318891918	Down	0.941348155105127	Down	0.2597933383741234	Down	0.4785204980454663
GOBP_RESPONSE_TO_INTERFERON_ALPHA	Up	0.528991164127564	Up	0.9896758223295872	Up	0.10830075202305864	Up	0.9202024749970408	Up	0.6616817096566353	Down	0.2597933383741234	Down	0.1314440681836807
GOBP_HEART_VALVE_DEVELOPMENT	Up	0.6292948795695745	Up	0.9662014400531	Up	0.0323623071818538	Up	0.49314455739126584	Up	0.01659183143776492	Down	0.260582382831776	Down	0.282389497215723
GOBP_REGULATION_OF_STRESS_GRANULE_ASSEMBLY	Up	0.5996877571834284	Up	0.07596344723461769	Up	0.7749751995740192	Up	0.4970613245949751	Up	0.9599370340557016	Down	0.2608982394962507	Down	0.5748791217749603
GOBP_NEGATIVE_REGULATION_OF_CELL_CYCLE	Up	0.33126252689370755	Up	0.3699448768276739	Up	0.7680015938766647	Down	0.9968274623074048	Up	0.7165740702481951	Up	0.26186126309805	Up	0.9555712745232308
GOBP_STRIATED_MUSCLE_ADAPTATION	Up	0.9478919376949068	Up	0.766778371121992	Up	0.3491421045892896	Down	0.9997183536862364	Up	0.6921169381205308	Up	0.26193865239335007	Up	0.28209868320595677
GOBP_POSITIVE_REGULATION_OF_CELL_CYCLE	Up	0.8182219701170999	Up	0.24271331951703123	Down	0.9920814553287576	Down	0.9871597892992494	Up	0.7864317989639101	Up	0.2627176139905759	Up	0.9292391850955096
GOBP_ANTIGEN_PROCESSING_AND_PRESENTATION_OF_ENDOGENOUS_PEPTIDE_ANTIGEN_VIA_MHC_CLASS_I_VIA_ER_PATHWAY	Down	0.1298832327136727	Up	0.6727142941494973	Down	0.8834814280551899	Down	0.8493995598600319	Down	0.7909931983789006	Up	0.263295916318716	Up	0.1909481976718744
GOBP_PROTEIN_INSERTION_INTO_ER_MEMBRANE_BY_STOP_TRANSFER_MEMBRANE_ANCHOR_SEQUENCE	Down	0.9551074996166607	Up	0.9119956746387722	Down	0.8756781590656622	Up	0.4742611433020663	Down	0.8264853634297339	Down	0.263295916318716	Down	0.7953929703365437
GOBP_NEGATIVE_REGULATION_OF_T_CELL_RECEPTOR_SIGNALING_PATHWAY	Up	0.14679003971926033	Up	0.13203702120493058	Up	0.7785426321775262	Up	0.8255104180088008	Down	0.9674899333941748	Down	0.2634574186241161	Down	0.1120941428931782
GOBP_CORONARY_VASCULATURE_MORPHOGENESIS	Up	0.5287169858452851	Down	0.7962157215058688	Up	0.28728919316582907	Up	0.7061901980181254	Up	0.2744834390991788	Down	0.26355858628571216	Down	0.6715093529452721
GOBP_RESPONSE_TO_HEAT	Up	0.7002793942037795	Up	0.06497589334302178	Up	0.435413067738271	Up	0.17194983663583074	Up	0.9832544312353024	Down	0.26358576261466005	Down	0.12758327311231182
GOBP_ALPHA_BETA_T_CELL_DIFFERENTIATION	Up	0.3247220076365638	Up	0.5352797912296797	Up	0.600705854027444	Up	0.9569879191240348	Down	0.9759550861632644	Down	0.2640341593240993	Down	0.02009506521131978
GOBP_RNA_SPLICING	Up	0.8996363286173541	Up	0.12688271630707124	Up	0.20284298671894044	Up	0.37499023954289307	Down	0.514664171352213	Down	0.26484452705115136	Down	0.04218165266150813
GOBP_DNA_GEOMETRIC_CHANGE	Up	0.5845303354960931	Up	0.0045401202186509	Down	0.856474397095272	Down	0.9979332220487424	Down	0.5261478464672533	Up	0.26491846096216254	Down	0.5801308464018401
GOBP_SIALIC_ACID_TRANSPORT	Down	0.8757591691815978	Down	0.9082324015759742	NA	NA	Down	0.6492746594053378	NA	NA	Up	0.26491846096216254	Up	0.2683408209909627
GOBP_SNRNA_TRANSPORT	Down	0.9282301159871488	Up	0.9015477691404188	Up	0.947315122220173	Up	0.7794033233294664	Down	0.32411541188440574	Down	0.265143341608057	Down	0.1918230429625247
GOBP_POSITIVE_REGULATION_OF_TRANSCRIPTION_FROM_RNA_POLYMERASE_II_PROMOTER_INVOLVED_IN_CELLULAR_RESPONSE_TO_CHEMICAL_STIMULUS	Up	0.7233742480145988	Down	0.9795358321326748	Up	0.8165440177201782	Down	0.7424313198426588	Up	0.8710872232585473	Down	0.26545281441788016	Down	0.7298782796295191
GOBP_POSITIVE_REGULATION_OF_ISOTYPE_SWITCHING	Up	0.5939804064526564	Up	0.07764721038790437	Up	0.6466784656138573	Up	0.5533288283114399	Down	0.8766209737831765	Down	0.265604097931824	Down	0.06457753659604946
GOBP_EMBRYONIC_PROCESS_INVOLVED_IN_FEMALE_PREGNANCY	Down	0.975846006559582	Up	0.7068588961755039	Up	0.9899893411116336	Down	0.9608746835228812	Up	0.9038375456836988	Down	0.26567950842931926	Down	0.8988136660844308
GOBP_POSITIVE_REGULATION_OF_NATURAL_KILLER_CELL_MEDIATED_CYTOTOXICITY	Down	0.9292391850955096	Up	0.917414810501872	Down	0.9494648956932462	Down	0.966843843334574	Down	0.8907336919850651	Down	0.26578679622169826	Down	0.640652960281414
GOBP_PROTEIN_HEXAMERIZATION	Down	0.9269804401425612	Up	0.04792030370475121	Down	0.8558012442300162	Up	0.08761640422332369	Down	0.17099997179387222	Down	0.2663309657545675	Down	0.3645007007277388
GOBP_AXIAL_MESODERM_DEVELOPMENT	Down	0.6726072696313818	Down	0.8583045962056669	Down	0.9567792561106442	Down	0.9417753849976968	Down	0.3091220044865622	Down	0.2667477374592716	Down	0.1853611126476328
GOBP_ISOLEUCINE_METABOLIC_PROCESS	Down	0.7526108838902885	Down	0.7307287410774563	Up	0.4716663333013803	Up	0.8189460907909898	Up	0.8873728571303321	Up	0.2667477374592716	Up	0.05732568964252469
GOBP_MICROTUBULE_CYTOSKELETON_ORGANIZATION	Up	0.5728745829463862	Up	0.3744656701982375	Up	0.9908455161431744	Down	0.8419118578268545	Up	0.989507447035992	Up	0.26677594656756026	Up	0.7781527416303022
GOBP_PROTEIN_LOCALIZATION_TO_CELL_CORTEX	Down	0.9853202862504225	Up	0.6120610619736658	Down	0.7742926519449436	Down	0.7689390988184952	Down	0.3274634697564421	Up	0.2668889548621167	Up	0.5660197745218162
GOBP_FOREBRAIN_NEURON_DEVELOPMENT	Up	0.7696720236848349	Up	0.9501764618169264	Up	0.8768739394353547	Up	0.952365999427962	Up	0.6852443619256424	Down	0.2674387881244191	Down	0.6873179827889776
GOBP_IMMUNOLOGICAL_MEMORY_FORMATION_PROCESS	Up	0.5078881527616148	Up	0.6419106862206907	Up	0.8129954599475389	Up	0.5479913741863923	Up	0.8046069051915347	Down	0.267494798870661	Down	0.17960773484494366
GOBP_MITOCHONDRIAL_RIBOSOME_ASSEMBLY	Down	0.7307287410774563	Up	0.2474656213639254	Up	0.3234049239301805	Up	0.04356289185282536	Down	0.7052551313660289	Down	0.267494798870661	Down	0.28779262991165605
GOBP_MRNA_CATABOLIC_PROCESS	Down	0.9194630735301512	Up	0.2157375037476437	Up	0.7294434728877129	Up	0.6921130275589761	Down	0.7537618865659209	Down	0.2678682317946249	Down	0.24222418504419063
GOBP_NEUTROPHIL_HOMEOSTASIS	Up	0.10498507833379746	Up	0.91474583112943	Up	0.5363198678499044	Up	0.5948932137904944	Up	0.12842111581764637	Down	0.2680671185431706	Down	0.15551124857148788
GOBP_PROTEIN_REFOLDING	Down	0.8890072758059782	Up	9.270858731630788e-4	Up	0.5676330402225287	Up	0.01068807477951072	Down	0.5778498660530546	Down	0.2681378085202329	Down	0.2619184983145437
GOBP_NEGATIVE_REGULATION_OF_DNA_DAMAGE_RESPONSE_SIGNAL_TRANSDUCTION_BY_P53_CLASS_MEDIATOR	Up	0.1124144135329939	Up	0.48742434164342086	Up	0.5893863589684639	Up	0.9990643160183702	Up	0.7137381902918258	Down	0.2682425607620739	Down	0.08208016403529397
GOBP_CELL_CYCLE_PHASE_TRANSITION	Up	0.47700099612339536	Up	0.12901465839324944	Up	0.9461878833440636	Down	0.991731403279382	Up	0.8892695890896298	Up	0.26833112707687323	Down	0.9226734004659272
GOBP_PRIMARY_ALCOHOL_METABOLIC_PROCESS	Down	0.33413803482760884	Up	0.8705053806809995	Up	0.8149649437572365	Down	0.8565613211758237	Up	0.08441137970517837	Up	0.2683408209909627	Up	0.00876634543119267
GOBP_RESPONSE_TO_DISACCHARIDE	Down	0.716667093784995	Up	0.9803456464963028	Up	0.8789161188285487	Up	0.351548866037883	Down	0.8133558316874222	Down	0.2684375016824024	Down	0.8329031584337013
GOBP_POSITIVE_REGULATION_OF_ATTACHMENT_OF_SPINDLE_MICROTUBULES_TO_KINETOCHORE	Down	0.7727685087185535	Up	0.8657001204748611	Down	0.8815251793690735	Up	0.7549582048956992	Up	0.996494495504154	Up	0.2687208198579345	Down	0.9835929870536252
GOBP_REGULATION_OF_OOCYTE_MATURATION	Up	0.9676587164138242	Down	0.8703884574457776	Down	0.8240305400581167	Down	0.968865142041068	Up	0.982738810934769	Up	0.2687208198579345	Up	0.505924143199129
GOBP_LYMPH_VESSEL_DEVELOPMENT	Up	0.6170263547953412	Down	0.14024813227457983	Up	0.0586273263697436	Down	0.8565833724636405	Up	0.0131508925609237	Down	0.2692693456890757	Down	0.35371606432681124
GOBP_POSITIVE_REGULATION_OF_DENDRITE_MORPHOGENESIS	Down	0.9495802426388816	Up	0.7619657067884037	Up	0.9990561202821604	Up	0.686085905548204	Down	0.8827375588396039	Down	0.2692693456890757	Down	0.41824259535870434
GOBP_DNA_INTEGRITY_CHECKPOINT_SIGNALING	Up	0.4028592460429217	Up	0.15590689531185484	Up	0.7859862081640147	Up	0.9891722202247946	Up	0.753854263686951	Up	0.2708893777403592	Up	0.9239882471284186
GOBP_PARACRINE_SIGNALING	Up	0.5852891303785241	Up	0.8896363727892252	Up	0.02074991995796598	Up	0.5018600695284956	Up	0.02124060208554427	Down	0.2708893777403592	Down	0.4794935448993344
GOBP_REGULATION_OF_LEUKOCYTE_MEDIATED_IMMUNITY	Up	0.4304595545463087	Up	0.08207739359153891	Up	0.790052250423829	Up	0.5746836619717486	Down	0.8590497593969932	Down	0.2719057010738133	Down	0.02217446932645237
GOBP_OXALOACETATE_METABOLIC_PROCESS	Down	0.6435948020932066	Up	0.2925760204861352	Up	0.8335852541747426	Up	0.7859906858353342	Down	0.5882253564662125	Up	0.2722263525438649	Up	0.10176985211263329
GOBP_POSITIVE_REGULATION_OF_SMALL_GTPASE_MEDIATED_SIGNAL_TRANSDUCTION	Up	0.6380894902325401	Down	0.9889201754921768	Up	0.6329238401637118	Up	0.9945925921020488	Up	0.20117557717068063	Down	0.2722263525438649	Down	0.34057900909799244
GOBP_NEGATIVE_REGULATION_OF_CAMP_DEPENDENT_PROTEIN_KINASE_ACTIVITY	Down	0.9759930490827108	Up	0.5372268628212017	Up	0.9784051653240844	Down	0.9540033897969948	Up	0.4016219973367627	Down	0.27305710689433055	Down	0.8049315510209089
GOBP_REGULATION_OF_PROTEIN_LOCALIZATION_TO_CELL_CORTEX	Down	0.8873140900182493	Up	0.8941352487937193	Down	0.4938480854837225	Down	0.4245318237895108	Down	0.45961028581593566	Up	0.2731710192271634	Up	0.4516104914245106
GOBP_POSITIVE_REGULATION_OF_MHC_CLASS_II_BIOSYNTHETIC_PROCESS	Down	0.7830522951552942	Up	0.5797022864944187	Up	0.9710004921110028	Up	0.3650184342352383	Down	0.9366027440400284	Down	0.2734958623717092	Down	0.04344051960419878
GOBP_REGULATION_OF_DEPHOSPHORYLATION	Up	0.9850291747074688	Up	0.4479764200706979	Up	0.6474629119016803	Up	0.8784618007618668	Up	0.7059783591460373	Down	0.27427030916096395	Down	0.610671522389143
GOBP_POSITIVE_REGULATION_OF_TRANSCRIPTION_FROM_RNA_POLYMERASE_II_PROMOTER_IN_RESPONSE_TO_HYPOXIA	Up	0.5224366549015451	Down	0.8030063013746053	Up	0.9115778520551564	Down	0.4850633043903867	Up	0.98875148011337	Down	0.2748989603347201	Down	0.6460985831142417
GOBP_DENDRITIC_TRANSPORT	Down	0.9688333070074108	Down	0.9829116470338102	Up	0.9877339862465708	Up	0.5858723990380472	Down	0.9303770601935736	Down	0.2754627869024357	Down	0.8405515315715669
GOBP_REGULATION_OF_LIPOPOLYSACCHARIDE_MEDIATED_SIGNALING_PATHWAY	Up	0.4473816613354047	Up	0.6643000490696729	Up	0.5116468458086741	Up	0.5760160466309441	Up	0.1925465015346634	Down	0.2754669455561709	Down	0.13459112150517372
GOBP_SERTOLI_CELL_DEVELOPMENT	Up	0.8311144801245661	Up	0.5122040059214316	Up	0.4069427332782776	Down	0.9895586261332096	Up	0.7390544696101171	Down	0.27557407739886924	Down	0.8248187634748554
GOBP_CENTROMERIC_SISTER_CHROMATID_COHESION	Down	0.5004650755988738	Up	0.8474995170566937	Down	0.7590402125228717	Up	0.8630369864030851	Down	0.6522231666662341	Up	0.27576162090539297	Up	0.6455645420350172
GOBP_MATURATION_OF_LSU_RRNA_FROM_TRICISTRONIC_RRNA_TRANSCRIPT_SSU_RRNA_5_8S_RRNA_LSU_RRNA	Up	0.7882785744982828	Up	0.0787217991948248	Down	0.9137592370585474	Up	0.1271224845267423	Down	0.0952351398636782	Down	0.2762283406860391	Down	0.05987314615803323
GOBP_IMMUNE_RESPONSE_TO_TUMOR_CELL	Down	0.8210155368668153	Up	0.17597139672918327	Down	0.9141843490132672	Up	0.959219729920206	Down	0.22465216437893928	Down	0.2762791921881339	Down	0.5701207633449827
GOBP_REPLICATION_BORN_DOUBLE_STRAND_BREAK_REPAIR_VIA_SISTER_CHROMATID_EXCHANGE	Up	0.8167037608310627	Down	0.6436270013594451	Down	0.3770100120829793	Down	0.6698962755852049	Down	0.671789113453689	Up	0.2763525742087719	Up	0.805999220802051
GOBP_UNSATURATED_FATTY_ACID_BIOSYNTHETIC_PROCESS	Up	0.8271817053381058	Up	0.2920472911472701	Up	0.7864923209279395	Up	0.232511712205648	Down	0.9251593219469162	Down	0.2763525742087719	Down	0.49635710822013346
GOBP_VESICLE_BUDDING_FROM_MEMBRANE	Up	0.8842574635671463	Up	0.2078351206029188	Up	0.4085900575348789	Up	0.5789789338700305	Up	0.9855406777756336	Down	0.27639457552133323	Up	0.9545678528537328
GOBP_POSITIVE_REGULATION_OF_CD4_POSITIVE_ALPHA_BETA_T_CELL_DIFFERENTIATION	Up	0.46759078433377826	Up	0.8593588182658736	Up	0.812793269673191	Down	0.752605771650639	Down	0.7408919826130155	Down	0.276422984138756	Down	0.073021272792264
GOBP_CYSTEINE_METABOLIC_PROCESS	Down	0.3761718076859758	Down	0.9783381027575566	Up	0.9389928850946492	Down	0.3442471569194283	Up	0.36894349791825354	Up	0.2769729217879345	Up	0.23678317693565143
GOBP_RRNA_METABOLIC_PROCESS	Up	0.9867270935405278	Up	0.01232408579863333	Up	0.9843859281333142	Up	0.00328359418935845	Down	1.7521886058124292e-4	Down	0.27753828525982227	Down	3.165817472729106e-4
GOBP_ENDONUCLEOLYTIC_CLEAVAGE_INVOLVED_IN_RRNA_PROCESSING	Up	0.97313367012705	Up	0.02128336627410182	Down	0.9588377990828272	Up	0.01729772380657739	Down	0.02088748059873607	Down	0.2776496937184299	Down	0.03045167951570133
GOBP_NEGATIVE_REGULATION_OF_ENDOPLASMIC_RETICULUM_STRESS_INDUCED_INTRINSIC_APOPTOTIC_SIGNALING_PATHWAY	Down	0.39825837726345736	Up	0.5361490072653937	Up	0.17194983663583074	Up	0.5515138317372762	Down	0.8972173195446786	Down	0.2776496937184299	Down	0.3148797359365678
GOBP_BASE_EXCISION_REPAIR	Down	0.8022673004985221	Up	0.3946364967993759	Up	0.7864923209279395	Down	0.84122623668712	Down	0.8215938430730488	Up	0.27779772268441993	Down	0.936755312710686
GOBP_POSITIVE_REGULATION_OF_CHEMOKINE_C_X_C_MOTIF_LIGAND_2_PRODUCTION	Up	0.9255675704863072	Up	0.5110012663232627	Up	0.9581355809500102	Up	0.4793051088847298	Down	0.91944163524135	Down	0.2783663199942555	Down	0.06792578354153031
GOBP_POSITIVE_REGULATION_OF_LEUKOCYTE_MEDIATED_IMMUNITY	Up	0.4145530972386052	Up	0.07917330781632333	Up	0.7375479505722824	Up	0.8000735854327319	Down	0.8792077106321837	Down	0.2785894858383545	Down	0.03027362930422568
GOBP_MYELOID_DENDRITIC_CELL_CYTOKINE_PRODUCTION	Up	0.921702299532054	Up	0.7143760443154016	Down	0.8642228457835083	Up	0.31820085412538207	Down	0.21815321931587356	Down	0.27897477381493047	Down	0.5543540505921484
GOBP_POSITIVE_REGULATION_OF_SMOOTH_MUSCLE_CELL_PROLIFERATION	Up	0.08779148425938266	Up	0.6521259035785987	Up	0.20284298671894044	Up	0.5282271155393174	Up	0.1814012884424777	Down	0.28072152356256486	Down	0.4241776451754866
GOBP_OXALOACETATE_TRANSPORT	Down	0.9812855186586826	Down	0.9602552605725032	Up	0.935797708080224	Up	0.9409565570180703	Up	0.9685183941636094	Up	0.28085432375121083	Up	0.3230722009439824
GOBP_REGULATION_OF_BMP_SIGNALING_PATHWAY	Up	0.9099411411558112	Down	0.3980729586444637	Up	0.03729655438772738	Down	0.8424811508515497	Up	0.0111760137388305	Down	0.28085432375121083	Down	0.9841436048202008
GOBP_TROPHECTODERMAL_CELL_DIFFERENTIATION	Down	0.9524261727485736	Up	0.4125330176159744	Down	0.5173455082831083	Up	0.669996705275142	Down	0.7033115297798579	Down	0.28085432375121083	Down	0.375268399509561
GOBP_G_PROTEIN_COUPLED_PURINERGIC_RECEPTOR_SIGNALING_PATHWAY	Down	0.8845645849045525	Up	0.6336117487060429	Down	0.9739694698277672	Up	0.4900947346235197	Down	0.9004410157182029	Down	0.2810837960212251	Down	0.265143341608057
GOBP_HYPOTHALAMUS_GONADOTROPHIN_RELEASING_HORMONE_NEURON_DIFFERENTIATION	Up	0.2017822631504816	Down	0.9239428355388332	Up	0.31161092930960715	Down	0.953603688820988	Up	0.18813975406538563	Down	0.2810924884727967	Down	0.2938767331270435
GOBP_U4_SNRNA_3_END_PROCESSING	Up	0.9251593219469162	Up	0.09127853095510866	Up	0.7601974040995646	Up	0.45741857486149495	Down	0.07140154998526364	Down	0.28165585479112787	Down	0.00898268398394141
GOBP_HYDROGEN_SULFIDE_BIOSYNTHETIC_PROCESS	Down	0.2669857228472236	Down	0.7852047190529691	Up	0.6536197365254119	Down	0.7050253528266385	Up	0.481920457282232	Up	0.28170345666731855	Up	0.10310242630115972
GOBP_POSITIVE_REGULATION_OF_HISTONE_H3_K27_METHYLATION	Up	0.9392777864492332	Up	0.9778843518852468	Down	0.5091602955744988	Down	0.8895449855445586	Down	0.8085872482289298	Up	0.2820125596484306	Up	0.9645699451963028
GOBP_HISTONE_H3_K9_ACETYLATION	Up	0.6202449782450126	Down	0.879833434171116	Up	0.8052252452423637	Down	0.7092680253203275	Up	0.7108011544639935	Up	0.28219444512121516	Up	0.8602619228065713
GOBP_POSITIVE_T_CELL_SELECTION	Up	0.5113497767848459	Up	0.641724652716021	Up	0.4972135855067771	Up	0.8360401715090574	Down	0.979345132249874	Down	0.28225832725371525	Down	3.5884983573219504e-4
GOBP_POSITIVE_REGULATION_OF_T_CELL_MEDIATED_IMMUNE_RESPONSE_TO_TUMOR_CELL	Up	0.2960020655627472	Up	0.3815988084239833	Up	0.9754071763331974	Up	0.4683194595731921	Down	0.954765472699809	Down	0.28264501196542297	Down	0.13151132771336402
GOBP_HEPOXILIN_METABOLIC_PROCESS	Up	0.9001993070223333	Down	0.4649407762626432	Down	0.8265940562726334	Down	0.5447485147106667	Down	0.9586974947960782	Up	0.28329264856967507	Up	0.7746573115537538
GOBP_REGULATION_OF_INTRINSIC_APOPTOTIC_SIGNALING_PATHWAY_IN_RESPONSE_TO_DNA_DAMAGE	Up	0.8264853634297339	Up	0.5617884509850979	Down	0.9052228051403908	Down	0.9215820067563828	Down	0.7656581593615799	Down	0.2838358885046793	Down	0.06097387413694163
GOBP_POSITIVE_REGULATION_OF_PROTEIN_LOCALIZATION_TO_SYNAPSE	Down	0.6081852354241449	Down	0.9979332220487424	Down	0.9255675704863072	Up	0.9760228837682006	Up	0.8161430084728986	Down	0.28385854993877446	Down	0.874678197825677
GOBP_DNA_STRAND_ELONGATION	Up	0.6709118794333166	Up	9.377329294403614e-4	Up	0.9964036346849166	Up	0.619834338976026	Down	0.08412695989166824	Up	0.28504436616906903	Down	0.49261449179688854
GOBP_OOCYTE_MATURATION	Down	0.854080327374067	Up	0.8550140233017502	Down	0.5455059753015525	Down	0.9583801266131732	Down	0.9662697912255636	Up	0.28508210615138607	Up	0.4055121936112707
GOBP_PRESYNAPSE_ORGANIZATION	Down	0.940194786020914	Up	0.9547156870536574	Up	0.4307711894837832	Up	0.9696319567624936	Up	0.06545305021739752	Down	0.28513443731608795	Down	0.6574995062162392
GOBP_ANTIGEN_PROCESSING_AND_PRESENTATION_OF_EXOGENOUS_PEPTIDE_ANTIGEN	Down	0.9199717202939526	Up	0.935796119532908	Up	0.6091289828649035	Up	0.6535980612571662	Up	0.5827218331880453	Down	0.2861240417297936	Down	0.0084909865272986
GOBP_REGULATION_OF_VERY_LOW_DENSITY_LIPOPROTEIN_PARTICLE_CLEARANCE	Down	0.8845824858343216	Down	0.7614933694601317	Up	0.4360666419282988	Down	0.9746068420579396	Up	0.4785415484451279	Up	0.2865120144029253	Up	0.7542385884379283
GOBP_POSITIVE_REGULATION_OF_RESPONSE_TO_CYTOKINE_STIMULUS	Up	0.8784105268094935	Up	0.6124748839084367	Up	0.7963930955018355	Up	0.7614933694601317	Up	0.9783047045106806	Down	0.28734918582871344	Down	0.23052131462464623
GOBP_REGULATION_OF_TOLL_LIKE_RECEPTOR_2_SIGNALING_PATHWAY	Up	0.7675553602381531	Up	0.35207285817631423	Up	0.4346765959353203	Down	0.9649873256241212	Down	0.9887994006412684	Down	0.2883935149453344	Down	0.3719533137795078
GOBP_GERM_CELL_PROLIFERATION	Up	0.6802177480313562	Up	0.4231459891961941	Up	0.4764092320645395	Up	0.22935668837993936	Down	0.9481365260406138	Down	0.28862787032125786	Down	0.5052183825611862
GOBP_POSITIVE_REGULATION_OF_CHROMOSOME_SEPARATION	Up	0.9531944849438811	Down	0.952365999427962	Down	0.893282602082583	Down	0.733721549127314	Down	0.9326490318313816	Up	0.28862787032125786	Up	0.7327531393409078
GOBP_ENDOCRINE_HORMONE_SECRETION	Up	0.7008610259694515	Up	0.9578966540086408	Up	0.20558552447680023	Down	0.8794629202924092	Up	0.04717725927302585	Down	0.28901755590185335	Down	0.4895734033880916
GOBP_LUNG_ASSOCIATED_MESENCHYME_DEVELOPMENT	Up	0.970118331458236	Down	0.9732602838652408	Down	0.7911294924341008	Down	0.8336139534213428	Up	0.828761178168015	Up	0.2890270289950197	Up	0.320050299661653
GOBP_ACETATE_ESTER_TRANSPORT	Down	0.5619533904540787	Down	0.911619180563894	Down	0.6673102056548359	Up	0.8514947905343022	Down	0.7565492148764642	Up	0.28922623183422386	Up	0.808137650194271
GOBP_POSITIVE_REGULATION_OF_CYTOKINE_PRODUCTION	Up	0.4546567934733347	Up	0.1471264652429779	Up	0.4906488925113553	Up	0.480953541653618	Up	0.8366468614585686	Down	0.28922623183422386	Down	0.04431840021569083
GOBP_REGULATION_OF_PEPTIDYL_TYROSINE_PHOSPHORYLATION	Up	0.5996216880371545	Up	0.7954278569011392	Up	0.4899964710303634	Up	0.8496556346256815	Up	0.6884241670582447	Down	0.28922623183422386	Down	0.265604097931824
GOBP_NEGATIVE_REGULATION_OF_NEUROTRANSMITTER_TRANSPORT	Up	0.5442294172767271	Up	0.8877139231375174	Up	0.0743144884331174	Up	0.8209911563191383	Up	0.00745392433450112	Down	0.2896744446087011	Down	0.478822609862712
GOBP_REGULATION_OF_MITOTIC_CELL_CYCLE_PHASE_TRANSITION	Up	0.46438925575719087	Up	0.22046821453999663	Up	0.9997183536862364	Up	0.9814067860377848	Up	0.7099690337412687	Up	0.29019580562445463	Down	0.9137287279571472
GOBP_NEGATIVE_REGULATION_OF_DNA_DEPENDENT_DNA_REPLICATION	Up	0.01132834088112471	Up	0.00611295116258273	Up	0.5876833645690475	Up	0.32278674314617767	Up	0.7543400102048894	Up	0.2903028746064875	Down	0.45148865211713973
GOBP_MODULATION_OF_PROCESS_OF_ANOTHER_ORGANISM	Down	0.9947610041049268	Down	0.7570665549953911	Down	0.918635935437528	Down	0.28862787032125786	Down	0.5165416281607069	Down	0.2918357068943353	Down	0.09186150110135612
GOBP_POSITIVE_REGULATION_OF_MYELOID_LEUKOCYTE_CYTOKINE_PRODUCTION_INVOLVED_IN_IMMUNE_RESPONSE	Up	0.7976668563212475	Up	0.6177954307061979	Up	0.9799447985734362	Up	0.32230065485311415	Up	0.828418164795747	Down	0.2918357068943353	Down	0.01063469769106538
GOBP_FACIAL_NERVE_MORPHOGENESIS	Up	0.07936360194861461	Up	0.8724619252759583	Up	0.4087297064432392	Up	0.34616991305572203	Up	0.470427817992384	Down	0.2918608682659561	Down	0.16865501642259734
GOBP_POSITIVE_REGULATION_OF_INNATE_IMMUNE_RESPONSE	Up	0.553009315218517	Up	0.1014765967772496	Down	0.9493819716362272	Up	0.7748354356767843	Down	0.7098546888394792	Down	0.29196659360314553	Down	0.0779239494177156
GOBP_REGULATION_OF_RELAXATION_OF_CARDIAC_MUSCLE	Up	0.8104848277990655	Up	0.6457961979615338	Up	0.9918018859267956	Up	0.7391459423606557	Up	0.8417204822928147	Down	0.29260055175813615	Down	0.7572116468057829
GOBP_GLYCOLIPID_BIOSYNTHETIC_PROCESS	Down	0.1915963819052171	Down	0.7165740702481951	Down	0.9340720468166082	Down	0.7920619214748912	Down	0.9219705760705724	Down	0.29273799253143235	Up	0.7819756138278615
GOBP_CELLULAR_RESPONSE_TO_RETINOIC_ACID	Down	0.708675207689119	Down	0.4003529856029452	Up	0.6478140512950037	Down	0.5333354777508696	Up	0.40711861471594274	Up	0.29315051846807105	Up	0.4911060668899769
GOBP_RESPONSE_TO_TUMOR_CELL	Up	0.9281944131633596	Up	0.18255140184401816	Up	0.8744088049900255	Up	0.8731126240413467	Down	0.549791404795575	Down	0.29331219600425623	Down	0.2599089034566447
GOBP_B_CELL_MEDIATED_IMMUNITY	Up	0.505515210613341	Up	0.08545947931060857	Up	0.35097955848273094	Up	0.11797526968711496	Down	0.9744749725870624	Down	0.29358660452573304	Down	4.1631403494468304e-4
GOBP_UREA_CYCLE	Down	0.463973435142589	Up	0.6436133939556697	Down	0.4313407662445161	Up	0.8378411027908432	Down	0.35125984168974217	Down	0.2937105758341557	Down	0.8777804019981121
GOBP_REGULATION_OF_EXIT_FROM_MITOSIS	Up	0.937056073382324	Down	0.9759548902747266	Down	0.7297893361112789	Down	0.5909578264561585	Up	0.8849321045439176	Up	0.2945771642290853	Up	0.9319456748878286
GOBP_POSITIVE_REGULATION_OF_INTERLEUKIN_2_PRODUCTION	Up	0.1550039584441684	Up	0.13178806478819144	Up	0.4724648980815596	Up	0.1829436806426415	Down	0.9360356974128722	Down	0.2951659601551725	Down	0.00177075341988597
GOBP_INTRACELLULAR_PROTEIN_TRANSMEMBRANE_TRANSPORT	Up	0.7565492148764642	Up	0.238197541194756	Up	0.34106479454264244	Up	0.1152196262865019	Down	0.8010875274207012	Down	0.29523538852490533	Down	0.5340892446494158
GOBP_POSITIVE_REGULATION_OF_TYPE_I_INTERFERON_MEDIATED_SIGNALING_PATHWAY	Up	0.6631642492747811	Up	0.8828901096615481	Down	0.3934193098454248	Up	0.9834282084444836	Down	0.5880964917813448	Down	0.29546740460324156	Down	0.5619533904540787
GOBP_NEGATIVE_REGULATION_OF_CELL_MORPHOGENESIS_INVOLVED_IN_DIFFERENTIATION	Up	0.8158703076341648	Down	0.9251594043417962	Up	0.04130135487150665	Up	0.7839674960785241	Up	0.41614721402833343	Down	0.2960020655627472	Down	0.4528129900459026
GOBP_REGULATION_OF_LEUKOCYTE_ADHESION_TO_VASCULAR_ENDOTHELIAL_CELL	Up	0.7001501604501917	Up	0.9223317638944698	Up	0.8570823763805873	Up	0.8523749166639395	Up	0.9731338269602596	Down	0.2960020655627472	Down	0.07369609823853386
GOBP_REGULATION_OF_RESPONSE_TO_BIOTIC_STIMULUS	Up	0.48016114436020085	Up	0.20646850810054465	Up	0.8210348192507965	Up	0.7511878162813324	Up	0.8687304365640963	Down	0.2960020655627472	Down	0.06497589334302178
GOBP_ESTABLISHMENT_OF_SPINDLE_ORIENTATION	Up	0.7218166836618162	Up	0.9693808027689454	Down	0.7596042598405921	Down	0.7220623133257232	Up	0.953184552548944	Up	0.2964637106505195	Up	0.7920147500468698
GOBP_PYRIMIDINE_NUCLEOBASE_TRANSPORT	Down	0.6870396760936046	Down	0.9527937575098128	Down	0.9565384940439532	Up	0.9750916529302928	Down	0.5581479778985792	Down	0.2964706544905891	Up	0.7980180195190828
GOBP_POSITIVE_REGULATION_OF_DENDRITE_DEVELOPMENT	Up	0.937524399218784	Up	0.15980402541137873	Down	0.7479779390225486	Up	0.8900027576850975	Up	0.9087031038096856	Up	0.2966179454809434	Up	0.5573078185700872
GOBP_LONG_CHAIN_FATTY_ACYL_COA_BIOSYNTHETIC_PROCESS	Up	0.9741882452989742	Up	0.4207725747567029	Down	0.8014557630278607	Down	0.7349989167718302	Down	0.5856486640468136	Down	0.2967410943955387	Down	0.9710061379940376
GOBP_REGULATION_BY_VIRUS_OF_VIRAL_PROTEIN_LEVELS_IN_HOST_CELL	Up	0.43395891040717255	Up	0.383333100784289	Up	0.6787897356553962	Up	0.9407007738922424	Up	0.7410683467372395	Down	0.29745836761810135	Down	0.6773435217348567
GOBP_RIBONUCLEOSIDE_DIPHOSPHATE_BIOSYNTHETIC_PROCESS	Down	0.836211700795648	Up	0.7333988631806607	Down	0.8080031801217952	Down	0.741673431809562	Down	0.8620504994040634	Down	0.2978282861345256	Up	0.9775704360129528
GOBP_PURINERGIC_NUCLEOTIDE_RECEPTOR_SIGNALING_PATHWAY	Up	0.9232473957968318	Down	0.9439973508080008	Up	0.6451174767441091	Up	0.7934887960047722	Up	0.5919187773874209	Down	0.2979424922755861	Down	0.03476855870396894
GOBP_POSITIVE_REGULATION_OF_NON_CANONICAL_WNT_SIGNALING_PATHWAY	Up	0.7913470615579059	Down	0.7559391714452272	Up	0.34249374585429554	Up	0.9738207585734976	Up	0.08604992335610422	Down	0.2979944864993449	Down	0.281480188036932
GOBP_HISTONE_H3_K27_METHYLATION	Up	0.92969954604613	Up	0.31928620733514956	Down	0.6244056961195503	Up	0.5167348293443141	Down	0.636269273950793	Up	0.2990335823678603	Up	0.9649873256241212
GOBP_REGULATION_OF_PROTEIN_LOCALIZATION_TO_PLASMA_MEMBRANE	Down	0.8777688886224534	Up	0.9913381735278588	Up	0.248171318522653	Down	0.8778837598028671	Up	0.4940997711868724	Down	0.2990335823678603	Up	0.9538494123387112
GOBP_MAINTENANCE_OF_LENS_TRANSPARENCY	Down	0.9956429750645872	Up	0.989804284844286	Up	0.7822861428593	Down	0.8082103167206048	Up	0.2928163606142849	Up	0.2990930271165214	Up	0.1773242987557576
GOBP_ALTERNATIVE_MRNA_SPLICING_VIA_SPLICEOSOME	Down	0.9683440320803974	Up	0.3838524618424752	Up	0.5728745829463862	Up	0.9919862881519624	Down	0.6831053881314071	Down	0.29968937861114475	Down	0.13264426750032854
GOBP_CELLULAR_MODIFIED_AMINO_ACID_CATABOLIC_PROCESS	Down	0.3379052225365081	Up	0.9997183536862364	Down	0.29255396581974746	Down	0.8779678410267474	Down	0.87097755933412	Up	0.2997516434161702	Up	0.5863015244574425
GOBP_NEGATIVE_REGULATION_OF_MITOCHONDRIAL_OUTER_MEMBRANE_PERMEABILIZATION_INVOLVED_IN_APOPTOTIC_SIGNALING_PATHWAY	Up	0.7193205339938573	Up	0.7333988631806607	Down	0.8870795850951709	Down	0.9861498351241548	Down	0.8257259337609185	Up	0.2998932374241886	Up	0.08596674138339555
GOBP_REGULATION_OF_CALCINEURIN_MEDIATED_SIGNALING	Down	0.9087031038096856	Up	0.5024565604980087	Up	0.7875335468987682	Up	0.569636848658952	Up	0.925308672397811	Down	0.2998981519583525	Down	0.5364482245089903
GOBP_BLOOD_VESSEL_REMODELING	Down	0.6948162104526296	Down	0.88939214467354	Up	0.25803105209267735	Down	0.990055261824326	Up	0.3473482112785766	Down	0.30000126676130734	Down	0.9638349648220482
GOBP_POLARIZED_EPITHELIAL_CELL_DIFFERENTIATION	Up	0.8022673004985221	Up	0.6435322126970955	Up	0.9533226586657176	Down	0.8329031584337013	Up	0.6496622834179618	Up	0.30000126676130734	Up	0.4706767380157191
GOBP_LUNG_EPITHELIUM_DEVELOPMENT	Down	0.7680015938766647	Down	0.8902230157249061	Up	0.6767976114554678	Up	0.7921078953829015	Up	0.5102623537781976	Down	0.3000104095583591	Down	0.983072080938033
GOBP_INTERFERON_GAMMA_MEDIATED_SIGNALING_PATHWAY	Up	0.6773435217348567	Up	0.09726809794105463	Up	0.6330554370962945	Up	0.6718695967705673	Up	0.9270204074389888	Down	0.3000942824903821	Down	0.2778401240614306
GOBP_REGULATION_OF_VASCULOGENESIS	Down	0.9497765501697252	Up	0.4329768735762512	Up	0.10318207696391572	Up	0.9846153997179452	Up	0.38394782827975504	Down	0.30118263589802896	Down	0.8450159549208714
GOBP_BRUSH_BORDER_ASSEMBLY	Down	0.04717725927302585	Down	0.8890072758059782	NA	NA	Down	0.5830845393899746	NA	NA	Up	0.3021755812157828	Up	0.00875172595605664
GOBP_REGULATION_OF_EXTENT_OF_CELL_GROWTH	Up	0.9435462959646238	Down	0.8756397480051493	Up	0.44384025094572355	Down	0.8998916586105848	Up	0.2998981519583525	Down	0.30250295079262807	Down	0.7812328547210503
GOBP_URONIC_ACID_METABOLIC_PROCESS	Down	0.9715145107143184	Down	0.8989068717110608	Down	0.800256676080588	Down	0.700735766660586	Up	0.7767646161434907	Up	0.3030507464781659	Up	0.7492687393429116
GOBP_POSITIVE_REGULATION_OF_NITRIC_OXIDE_METABOLIC_PROCESS	Up	0.8783718572542586	Up	0.4360813757377719	Up	0.17915445408082462	Up	0.8378411027908432	Up	0.8739808740240329	Down	0.30312871546335224	Down	0.1293412220030174
GOBP_REGULATION_OF_NUCLEOTIDE_BINDING_OLIGOMERIZATION_DOMAIN_CONTAINING_SIGNALING_PATHWAY	Up	0.5352797912296797	Up	0.08954148642178517	Up	0.8792819955583527	Up	0.3570299135554919	Down	0.960137519249608	Down	0.30328871244649547	Down	0.21632945738405487
GOBP_ESTABLISHMENT_OF_PROTEIN_LOCALIZATION_TO_TELOMERE	Down	0.9724990023667294	Up	2.2547960666165648e-4	Up	0.29195501264603435	Up	0.02165525558171569	Down	0.2684375016824024	Down	0.3036038419311095	Down	0.00802754910892068
GOBP_REGULATION_OF_CD4_POSITIVE_ALPHA_BETA_T_CELL_ACTIVATION	Up	0.10096062202756836	Up	0.32219124184519216	Up	0.6471813283830936	Up	0.9445013859608944	Down	0.9214117107721848	Down	0.30451574142190085	Down	0.04105464123576449
GOBP_POSITIVE_REGULATION_OF_MUSCLE_CELL_APOPTOTIC_PROCESS	Up	0.9644171809535734	Up	0.5732819238135124	Up	0.9822889788490364	Down	0.8340381792475781	Down	0.9105207876711512	Down	0.30488213311408413	Down	0.7108011544639935
GOBP_INTERLEUKIN_2_PRODUCTION	Up	0.0366176180596126	Up	0.17228255822134686	Up	0.2223195245951005	Up	0.08598298602698985	Up	0.8537851648432565	Down	0.3049586883598132	Down	5.419965163965967e-4
GOBP_NUCLEOSOME_POSITIONING	Down	0.8983630611233774	Up	0.517808055740103	Down	0.7294160320449459	Up	0.7500498809411901	Down	0.5627061939890573	Down	0.30507044144512074	Down	0.6333382316629036
GOBP_NEUROENDOCRINE_CELL_DIFFERENTIATION	Up	0.952365999427962	Up	0.6113540000479997	Up	0.6594675473798517	Up	0.5410964708210426	Down	0.7255666473828437	Down	0.30550601114367915	Down	0.4254258403057284
GOBP_T_CELL_TOLERANCE_INDUCTION	Up	0.3695985687335489	Up	0.9829710378111912	Up	0.9593073948939108	Down	0.6501921750673305	Up	0.825993397348771	Down	0.30550601114367915	Down	0.40595622400954906
GOBP_LYMPHOCYTE_ACTIVATION_INVOLVED_IN_IMMUNE_RESPONSE	Up	0.39681983583897273	Up	0.05387603706199443	Up	0.736332279503975	Up	0.5660602558404287	Down	0.8797730269953961	Down	0.3055077314391379	Down	0.01067824970038114
GOBP_SUBSTRATE_DEPENDENT_CELL_MIGRATION_CELL_EXTENSION	Up	0.9750916529302928	Up	0.521343729559575	Up	0.27843539901551684	Up	0.8775218921655367	Up	0.27506330233250725	Down	0.30585772949457235	Down	0.9884839887369214
GOBP_CHIASMA_ASSEMBLY	Up	0.8673464311150246	Down	0.30328871244649547	Down	0.8718392729672709	Down	0.1598384638797321	Up	0.9134913043251432	Up	0.30635736137400993	Up	0.5413743798081841
GOBP_REGULATION_OF_FLAGELLATED_SPERM_MOTILITY	Down	0.9459301621994444	Down	0.937825341053947	Down	0.6778419352299114	Down	0.9829710378111912	Down	0.575672977478524	Up	0.30635736137400993	Up	0.6006398934066166
GOBP_NEGATIVE_REGULATION_OF_RECEPTOR_SIGNALING_PATHWAY_VIA_JAK_STAT	Down	0.969374448158774	Down	0.7519049680329043	Up	0.7505121931262174	Up	0.969848825119565	Up	0.960956880720523	Down	0.30683304352363144	Down	0.36611891411339387
GOBP_MITOTIC_INTRA_S_DNA_DAMAGE_CHECKPOINT_SIGNALING	Down	0.9635233738557136	Up	0.0743144884331174	Up	0.7565492148764642	Up	0.8793789862199899	Up	0.6549381738285287	Up	0.307642929221777	Down	0.818745437415488
GOBP_REGULATION_OF_DOUBLE_STRAND_BREAK_REPAIR	Up	0.6885738975683733	Up	0.1778015334943656	Up	0.7340971529348171	Down	0.9098582367219514	Up	0.873786194847221	Up	0.30801722494117423	Down	0.9995203558402954
GOBP_REGULATION_OF_HEPATOCYTE_PROLIFERATION	Down	0.8503021863374479	Up	0.7275235444475263	Up	0.6738262242142914	Up	0.9343972202825204	Down	0.6346441005794723	Down	0.3081647892870734	Down	0.06055812753444336
GOBP_DNA_BIOSYNTHETIC_PROCESS	Up	0.5936394424521103	Up	0.06980194893848955	Up	0.8721809295592354	Up	0.9271670168817512	Down	0.7151041544828002	Up	0.30836999010895777	Down	0.7840560911340113
GOBP_POSITIVE_REGULATION_BY_HOST_OF_VIRAL_PROCESS	Down	0.816065559013112	Up	0.4902373713142743	Up	0.06910343879422505	Up	0.7524851119310462	Up	0.4336009228551193	Down	0.30876273753343614	Down	0.7675553602381531
GOBP_PEPTIDYL_HISTIDINE_MODIFICATION	Down	0.8377004946176769	Up	0.46581262628486375	Down	0.6455645420350172	Up	0.0492140323755425	Down	0.03443882487274891	Down	0.3090844795384348	Down	0.3447290468360665
GOBP_POSITIVE_REGULATION_OF_DNA_BIOSYNTHETIC_PROCESS	Up	0.5383909930938604	Up	0.00722700905942305	Up	0.3503802092190896	Up	0.5516885154026557	Down	0.9272618301085368	Up	0.3099312348302992	Down	0.8392125381085865
GOBP_PHOSPHAGEN_METABOLIC_PROCESS	Down	0.2990335823678603	Up	0.6628053224112667	Up	0.9561356297488112	Down	0.1934214652346377	Down	0.6747906833118124	Up	0.30998874975255825	Up	0.2277493540814375
GOBP_GRANULOCYTE_ACTIVATION	Down	0.8716094792244123	Up	0.7267695226962954	Up	0.9829710378111912	Up	0.9538494123387112	Down	0.909509314824382	Down	0.3108408661168456	Down	0.20217549431240103
GOBP_ISOCITRATE_METABOLIC_PROCESS	Down	0.22728000323609568	Up	0.7381283021902664	Up	0.1378437605690982	Up	0.5934237090120318	Up	0.952060800137328	Up	0.3109925088979917	Up	0.07626925819790638
GOBP_PROLINE_METABOLIC_PROCESS	Up	0.968146375527018	Up	0.9517839435615778	Down	0.38626494429585706	Up	0.942825391625338	Down	0.517155304005731	Up	0.3111565278680619	Up	0.09036377909479644
GOBP_NEGATIVE_REGULATION_OF_INTRINSIC_APOPTOTIC_SIGNALING_PATHWAY_IN_RESPONSE_TO_DNA_DAMAGE	Up	0.8194077150516014	Up	0.5548024921685764	Down	0.8576707518117264	Down	0.8380228743402148	Down	0.7188460585964197	Down	0.31161092930960715	Down	0.05790011480723907
GOBP_REGULATION_OF_POSTSYNAPSE_ORGANIZATION	Up	0.8548384508436154	Up	0.3549189874741275	Up	0.5150151350490784	Up	0.4141879189213297	Up	0.3992705095575997	Down	0.3122338282471765	Down	0.1271224845267423
GOBP_POSITIVE_REGULATION_OF_TRANSLATION	Up	0.756357309903166	Up	0.1604265735154373	Up	0.9260997546680116	Up	0.5508873230057454	Down	0.6848078642752593	Down	0.3125091408734919	Down	0.40482714938159864
GOBP_FUCOSE_METABOLIC_PROCESS	Down	0.2748989603347201	Down	0.7764397729189363	Up	0.9256315259257238	Up	0.9645444191084684	Up	0.9145200513757332	Down	0.31285865102295796	Down	0.2771420867314507
GOBP_NEGATIVE_REGULATION_OF_CHEMOKINE_C_X_C_MOTIF_LIGAND_2_PRODUCTION	Down	0.941970664557432	Up	0.4477882160363468	Down	0.9049005753049756	Up	0.8802236306184561	Up	0.7699888202989047	Up	0.3131426342328332	Up	0.23567548722600432
GOBP_FRUCTOSE_1_6_BISPHOSPHATE_METABOLIC_PROCESS	Down	0.5249180717401317	Up	0.8064335777944234	Down	0.8972590404633914	Down	0.5938729291609506	Down	0.8687710261862674	Up	0.31359741986869316	Up	0.3410214585462029
GOBP_POSITIVE_REGULATION_OF_WNT_SIGNALING_PATHWAY_PLANAR_CELL_POLARITY_PATHWAY	Up	0.8551184591279751	Down	0.8989310258041795	Up	0.3201337397343864	Up	0.8008447477874144	Up	0.09478734602158125	Down	0.3139962731241424	Down	0.2480171268439872
GOBP_LYMPH_VESSEL_MORPHOGENESIS	Up	0.738191488123607	Down	0.10226184240785828	Up	0.1765263966194383	Down	0.6425036142032503	Up	0.07175339747700389	Down	0.31485456194243083	Down	0.44857029212366034
GOBP_CEREBELLAR_GRANULAR_LAYER_FORMATION	Up	0.7698520339494109	Up	0.38598833428388074	Down	0.7173687485958112	Down	0.7601261741348242	Up	0.8844013885681153	Down	0.3148797359365678	Down	0.08784287916612735
GOBP_MULTICELLULAR_ORGANISMAL_IRON_ION_HOMEOSTASIS	Down	0.8249080020929457	Down	0.2381733575427892	Up	0.7680000416636631	Down	0.7620483438652816	Up	0.6963848936204969	Down	0.3148797359365678	Down	0.20394356198988992
GOBP_REGULATION_OF_PROTEIN_SUMOYLATION	Up	0.990055261824326	Up	0.9503601931057476	Up	0.632918968155125	Up	0.7715979184971845	Up	0.9966537397013996	Up	0.31540777522425856	Up	0.6560217500901443
GOBP_HEMATOPOIETIC_STEM_CELL_DIFFERENTIATION	Up	0.8644539613534227	Up	0.8203211227877913	Up	0.3197855730000983	Up	0.9397724520247472	Up	0.7454244813475492	Down	0.31549663441643166	Down	0.7153357039690625
GOBP_POSITIVE_REGULATION_OF_MITOTIC_CELL_CYCLE	Up	0.8366596824586877	Up	0.19403892396347297	Down	0.8596289484908873	Up	0.8289001488986046	Up	0.833638542614798	Up	0.31561335811779234	Down	0.9473243131373802
GOBP_POSITIVE_REGULATION_OF_CELLULAR_AMIDE_METABOLIC_PROCESS	Up	0.7760240903867347	Up	0.23868833952158633	Up	0.9370480288947745	Up	0.6649549616137613	Down	0.7090457041454503	Down	0.31605191998186954	Down	0.552385280572758
GOBP_REGULATION_OF_DNA_REPAIR	Up	0.6979330027918231	Up	0.26634838438029435	Up	0.7113537813482135	Down	0.9829116470338102	Up	0.8440050440097605	Up	0.31622921923009795	Down	0.9875382067931804
GOBP_LYMPHOCYTE_APOPTOTIC_PROCESS	Down	0.8782333065180051	Up	0.8038869424765356	Up	0.6219647977015386	Down	0.9689038228125196	Up	0.8183297172490485	Down	0.3164767342422514	Down	0.07700386082878191
GOBP_NEGATIVE_REGULATION_OF_NEUROTRANSMITTER_SECRETION	Up	0.74973243981834925	Up	0.9255675704863072	Up	0.7500916936716775	Up	0.9649897442947164	Up	0.29050535367751446	Down	0.3166626190973492	Down	0.7543400102048894
GOBP_REGULATION_OF_GERM_CELL_PROLIFERATION	Up	0.6108873684151884	Up	0.668196857538741	Up	0.7381283021902664	Up	0.4803269496120711	Down	0.8937432660185843	Down	0.31685681592909476	Down	0.502385236154424
GOBP_CHORIO_ALLANTOIC_FUSION	Up	0.01686948652911667	Up	0.312072667023298	Down	0.9761288169070544	Up	0.46864009206183466	Down	0.9543725739440042	Up	0.3175552432930664	Up	0.9710849868054744
GOBP_REGULATION_OF_CELL_MATURATION	Up	0.708178227054633	Up	0.9749618640948574	Down	0.8903185617819066	Down	0.9954832474522288	Up	0.90217691100136	Up	0.3177886171000663	Up	0.9210559549655034
GOBP_NEGATIVE_REGULATION_OF_INTRACELLULAR_TRANSPORT	Down	0.979321814199067	Up	0.903713553181422	Up	0.8742641299919024	Up	0.9388041894404422	Up	0.6523742872696493	Down	0.3183497242678694	Down	0.7069755906338419
GOBP_REGULATION_OF_NEUTROPHIL_MIGRATION	Up	0.8546846789363913	Up	0.4326038458382184	Up	0.8513050195073699	Up	0.40648147049248534	Down	0.9971051008184068	Down	0.3187739570878148	Down	0.05944705189391439
GOBP_REGULATION_OF_INTRINSIC_APOPTOTIC_SIGNALING_PATHWAY	Down	0.9896512975076144	Up	0.3274634697564421	Up	0.5841974888436181	Up	0.5487081385449134	Down	0.7377058773214037	Down	0.31913244547015607	Down	0.28540506431149837
GOBP_POSITIVE_REGULATION_OF_MITOTIC_NUCLEAR_DIVISION	Up	0.5330900710807526	Up	0.6822561314590168	Down	0.9584754361058874	Down	0.8745391100633461	Down	0.996494495504154	Up	0.3193296898953602	Up	0.6963848936204969
GOBP_REGULATION_OF_WNT_SIGNALING_PATHWAY_PLANAR_CELL_POLARITY_PATHWAY	Up	0.46929933141247937	Down	0.8873728571303321	Up	0.5858723990380472	Up	0.4824334790611311	Up	0.21041837803957292	Down	0.3196423863624572	Down	0.3719786125200675
GOBP_PHOSPHATIDYLINOSITOL_ACYL_CHAIN_REMODELING	Up	0.8421620249579667	Up	0.5678753267478196	Down	0.706722935998214	Down	0.9137592370585474	Down	0.711320049888101	Up	0.3197278594435413	Up	0.4901015276124418
GOBP_MITOCHONDRIAL_DNA_METABOLIC_PROCESS	Down	0.9899653932430652	Up	0.97577829861054	Down	0.2155648309757877	Up	0.9285692794519724	Down	0.3491421045892896	Up	0.3197855730000983	Up	0.975256018280076
GOBP_I_KAPPAB_KINASE_NF_KAPPAB_SIGNALING	Up	0.528991164127564	Up	0.5543540505921484	Up	0.975846006559582	Up	0.6869650912695624	Down	0.9959279695299286	Down	0.32005782374438624	Down	0.3828964150380085
GOBP_SRP_DEPENDENT_COTRANSLATIONAL_PROTEIN_TARGETING_TO_MEMBRANE	Up	0.7950545306665275	Up	0.171956036201866	Up	0.5919284796740201	Up	0.46954242745980607	Up	0.8758749887007515	Down	0.32005782374438624	Down	0.2071542088603172
GOBP_POSITIVE_REGULATION_OF_HISTONE_UBIQUITINATION	Down	0.9798135128628	Up	0.7837175044069529	Up	0.5410964708210426	Down	0.9674899333941748	Up	0.954604458818612	Down	0.3201275215683222	Down	0.4397301494927425
GOBP_ANTIGEN_PROCESSING_AND_PRESENTATION_OF_ENDOGENOUS_ANTIGEN	Down	0.5996877571834284	Up	0.315871703539828	Down	0.97603800843083	Down	0.8703142245013787	Down	0.996494495504154	Up	0.3213243737153438	Up	0.9512545047291964
GOBP_POSITIVE_REGULATION_OF_HEMATOPOIETIC_PROGENITOR_CELL_DIFFERENTIATION	Up	0.18566569040328823	Up	0.7640012747645727	Up	0.7154593800487067	Down	0.8829022100638171	Up	0.6352302222799786	Down	0.32225922364248943	Down	0.656664763358916
GOBP_KYNURENINE_METABOLIC_PROCESS	Up	0.610706565069321	Up	0.44050292080629416	Down	0.9524219546208516	Down	0.837118995606034	Down	0.8378411027908432	Down	0.32230065485311415	Down	0.3205461970580779
GOBP_MESODERM_DEVELOPMENT	Up	0.7332810003166116	Up	0.9555598465871707	Up	0.5363090140136344	Up	0.7953929703365437	Up	0.9507945831733448	Down	0.32282520752534155	Down	0.8003347588268731
GOBP_S_ADENOSYLMETHIONINE_METABOLIC_PROCESS	Down	0.6084012572413787	Up	0.06545305021739752	Up	0.7103552357670208	Up	0.8944638032350801	Up	0.9934090361296192	Down	0.32288292687820824	Down	0.47689858412163794
GOBP_KERATAN_SULFATE_METABOLIC_PROCESS	Down	0.8265167411040218	Up	0.9840425646411558	Up	0.6823417057779395	Up	0.9966793095880084	Up	0.1498108278555116	Up	0.3230544563621399	Up	0.14679003971926033
GOBP_TRYPTOPHAN_CATABOLIC_PROCESS_TO_KYNURENINE	Up	0.41191639127705887	Up	0.17208571418363464	Down	0.5223855795415694	Down	0.9494648956932462	Down	0.4509327073023914	Down	0.32326114679734796	Down	0.5442270365821945
GOBP_NUCLEOSOME_ORGANIZATION	Up	0.7933980893072258	Up	0.04735720584050198	Up	0.9945925921020488	Up	0.7565492148764642	Down	0.9049295135810342	Up	0.323514316096129	Down	0.8714547292802193
GOBP_POSITIVE_REGULATION_OF_TUMOR_NECROSIS_FACTOR_SUPERFAMILY_CYTOKINE_PRODUCTION	Up	0.7428956784197356	Up	0.3926087398566085	Up	0.8965386208812979	Up	0.4933435377766746	Up	0.8847255734131954	Down	0.3238453178880703	Down	0.09125878613713792
GOBP_POSITIVE_REGULATION_OF_LEUKOCYTE_PROLIFERATION	Up	0.24058080198367787	Up	0.7498706098303992	Up	0.8068109216027666	Up	0.8828709464378182	Down	0.9715145107143184	Down	0.3239405678701573	Down	5.443800413806251e-4
GOBP_TRANSCRIPTION_BY_RNA_POLYMERASE_I	Down	0.8066303220934039	Up	0.17362454549118878	Up	0.5937297729910016	Up	0.2741937417339751	Down	0.3249092238244486	Down	0.32420319684369453	Down	0.22708645482388637
GOBP_CHOLINE_METABOLIC_PROCESS	Down	0.8581832342153921	Down	0.7570435264448682	Down	0.6121675478804903	Down	0.9485276948870652	Up	0.8884824721031954	Up	0.32424886548591186	Up	0.30212631720179933
GOBP_REGULATION_OF_CELLULAR_AMIDE_METABOLIC_PROCESS	Up	0.8868164543323819	Up	0.1200662284801198	Up	0.8816589404417619	Up	0.4206246408340468	Down	0.6197447682699013	Down	0.32451160297442133	Down	0.4008923567106807
GOBP_NEGATIVE_REGULATION_OF_HISTONE_H3_K4_METHYLATION	Up	0.9475710787327808	Up	0.28108915825496134	Down	0.677902302467284	Up	0.929920640819506	Down	0.44425758696515694	Up	0.3253350985582133	Up	0.7532714217874837
GOBP_DOUBLE_STRAND_BREAK_REPAIR_INVOLVED_IN_MEIOTIC_RECOMBINATION	Up	0.752348492417021	Up	0.9741275194567616	Down	0.8829022100638171	Down	0.7027195657382669	Up	0.8040034078008064	Up	0.32557990467227454	Up	0.7606212718231352
GOBP_PROTEIN_LOCALIZATION_TO_NUCLEAR_BODY	Up	0.9016570118322398	Up	7.603098487038585e-5	Up	0.3455984352288742	Up	0.00577502239349423	Down	0.09501104773990532	Down	0.3256643586534567	Down	0.01999026651423451
GOBP_MICROTUBULE_POLYMERIZATION_OR_DEPOLYMERIZATION	Up	0.6114838408633996	Up	0.5200033489664853	Up	0.8234571917584923	Down	0.993705858120742	Up	0.5724309438714584	Up	0.3259452580476377	Up	0.891773144685103
GOBP_POSITIVE_REGULATION_OF_LYMPHOCYTE_MIGRATION	Up	0.3870224850312584	Up	0.899990161784251	Up	0.7920619214748912	Up	0.8798596798218716	Up	0.6883734719222255	Down	0.3259452580476377	Down	0.04574655104432285
GOBP_NUCLEOSOME_MOBILIZATION	Up	0.9497162048294424	Up	0.05682282390605339	Up	0.8979442915897256	Up	0.4761640477235518	Down	0.05319215056955601	Down	0.3262212413935185	Down	0.08032146888400485
GOBP_REGULATION_OF_LEUKOCYTE_CHEMOTAXIS	Up	0.9270753938081288	Down	0.9239882471284186	Up	0.9613774588731312	Down	0.9771447993769596	Up	0.9260997546680116	Down	0.3262623199179287	Down	0.03933798397584187
GOBP_PROTEIN_DNA_COMPLEX_SUBUNIT_ORGANIZATION	Up	0.5544350844559272	Up	0.05851893656657205	Down	0.969848825119565	Up	0.8104848277990655	Down	0.8282183044612914	Up	0.32693637745535814	Down	0.9347361606480596
GOBP_REGULATION_OF_HEMATOPOIETIC_PROGENITOR_CELL_DIFFERENTIATION	Up	0.878254311054256	Up	0.9768164188526898	Up	0.6107941906521681	Up	0.9846638987484898	Up	0.9015934671626958	Down	0.32693637745535814	Down	0.562779633456977
GOBP_NEGATIVE_REGULATION_OF_LEUKOCYTE_APOPTOTIC_PROCESS	Up	0.46441940360723777	Up	0.9282037727490272	Up	0.1522411443262922	Up	0.7971609044235854	Up	0.16892546906357542	Down	0.3274634697564421	Down	0.00114873454578938
GOBP_ORGANELLE_MEMBRANE_FUSION	Up	0.6923036682687523	Up	0.7017657275930415	Up	0.9183165294286488	Up	0.9944500542307508	Up	0.975846006559582	Down	0.3274634697564421	Up	0.9995659946564472
GOBP_REGULATION_OF_T_CELL_CHEMOTAXIS	Up	0.3632639857366136	Up	0.944030671916442	Down	0.8229296753816389	Down	0.6201060866256008	Down	0.6987327330267136	Down	0.3276965040927629	Down	0.24941321474801895
GOBP_INFLAMMATORY_CELL_APOPTOTIC_PROCESS	Up	0.30306315514255056	Up	0.4618299244847978	Up	0.33356552985849086	Up	0.46977693698473094	Up	0.7498706098303992	Down	0.327745671703505	Down	0.0549258363727541
GOBP_DETOXIFICATION_OF_NITROGEN_COMPOUND	Up	0.8412571780756957	Down	0.28862787032125786	Up	0.9858629776158462	Down	0.42674074368503506	Up	0.5952347329023806	Up	0.327849356825902	Up	0.6890600131455198
GOBP_REGULATION_OF_CELL_MIGRATION_INVOLVED_IN_SPROUTING_ANGIOGENESIS	Up	0.28251222265382353	Down	0.9242828048647423	Up	0.2398197876034611	Up	0.8276673855840523	Up	0.17588306879218227	Down	0.32901216336243666	Down	0.2480318512818481
GOBP_RESPONSE_TO_VITAMIN_A	Down	0.5577158587746428	Up	0.8072893082571999	Down	0.8593126864321803	Up	0.8155877192452943	Up	0.5716580221597486	Up	0.32901216336243666	Up	0.35821741844178856
GOBP_REGULATION_OF_GUANYL_NUCLEOTIDE_EXCHANGE_FACTOR_ACTIVITY	Up	0.4399460429026296	Up	0.805639633359643	Up	0.9276266985090196	Down	0.9137592370585474	Up	0.6388557845302034	Up	0.32902234476093606	Up	0.9624049145242608
GOBP_GAMMA_AMINOBUTYRIC_ACID_METABOLIC_PROCESS	Up	0.09187420422739132	Up	0.9020042984090888	Up	0.6982361954609358	Down	0.9878173108448124	Up	0.5474389609148832	Up	0.33019278399572227	Up	0.8963834783119412
GOBP_CERAMIDE_TRANSPORT	Up	0.9847223410290488	Up	0.927014991029313	Up	0.8076138646428149	Down	0.8992776393618197	Up	0.1198517310494396	Down	0.330392783342967	Down	0.37955062343500623
GOBP_NEURON_PROJECTION_EXTENSION_INVOLVED_IN_NEURON_PROJECTION_GUIDANCE	Down	0.8126547854595859	Down	0.09477318335753346	Up	0.7125276347612979	Down	0.6641194808271987	Up	0.32195312995882575	Down	0.33044559663269923	Down	0.6556385901497837
GOBP_POSITIVE_REGULATION_OF_CHROMATIN_BINDING	Up	0.9895517578602332	Up	0.6473634417032853	Down	0.7509344802154473	Down	0.7559626918731356	Down	0.7565417647522866	Up	0.3308967179224787	Up	0.6837973760346552
GOBP_POSITIVE_REGULATION_OF_REGULATORY_T_CELL_DIFFERENTIATION	Up	0.7173687485958112	Up	0.8410615520894851	Up	0.8729491670584244	Up	0.8860851574540034	Up	0.6309902304252583	Down	0.3311765805493863	Down	0.0529745214386284
GOBP_CELLULAR_HORMONE_METABOLIC_PROCESS	Down	0.5550213746367315	Down	0.9566297836386322	Up	0.8836502162350125	Down	0.9954832474522288	Up	0.4321637256439087	Up	0.3311904445223512	Up	0.274217294828643
GOBP_CDP_DIACYLGLYCEROL_METABOLIC_PROCESS	Down	0.4156869350989256	Up	0.5805096208263388	Up	0.9478114306627468	Up	0.8849793679512734	Down	0.8786172756659071	Down	0.3312220062901293	Down	0.815053590814071
GOBP_POSITIVE_REGULATION_OF_MACROPHAGE_DERIVED_FOAM_CELL_DIFFERENTIATION	Up	0.8521143686012326	Down	0.8836497507348687	Down	0.8940293723778023	Down	0.9705680834488748	Up	0.9734197034406564	Down	0.3318333590205135	Down	0.3844045311685232
GOBP_HINDGUT_DEVELOPMENT	Up	0.7260470006240249	Down	0.9466130093109952	Up	0.9076018480869557	Up	0.5880964917813448	Up	0.694830317266104	Down	0.33214955285672365	Down	0.8155044817871013
GOBP_POSITIVE_REGULATION_OF_INTERFERON_GAMMA_PRODUCTION	Up	0.29286666201203077	Up	0.21856960608779535	Up	0.590721681571946	Up	0.5946186082833207	Up	0.8840649007366297	Down	0.3327490905423916	Down	0.02953116115399291
GOBP_CARDIOBLAST_PROLIFERATION	Up	0.816065559013112	Up	0.921296889943855	Up	0.6415985643806984	Up	0.8040441184152121	Up	0.5527202450308784	Up	0.3327562432163045	Up	0.15349894560735483
GOBP_ADENYLATE_CYCLASE_INHIBITING_SEROTONIN_RECEPTOR_SIGNALING_PATHWAY	Down	0.9510375108457428	Down	0.5377509728909545	Down	0.7154939817449404	Down	0.2223195245951005	Down	0.1023202845701412	Down	0.3327746173292064	Down	0.9163635440855834
GOBP_GLYOXYLATE_METABOLIC_PROCESS	Down	0.6149470972683396	Down	0.6576838459488457	Up	0.9525448467552564	Down	0.8184677416665281	Down	0.8895449855445586	Up	0.3327746173292064	Up	0.08087418736315553
GOBP_MATURATION_OF_LSU_RRNA	Up	0.7516506113662353	Up	0.02735491739354336	Up	0.7680015938766647	Up	0.00137512647623552	Down	0.06522035261856933	Down	0.3327746173292064	Down	5.506568971471969e-4
GOBP_SMALL_MOLECULE_CATABOLIC_PROCESS	Down	0.6596636122827653	Up	0.8285884383876555	Up	0.8634588955608345	Down	0.7014726582619524	Up	0.37077048191187967	Up	0.3327746173292064	Up	0.06459038424163915
GOBP_TERPENOID_BIOSYNTHETIC_PROCESS	Up	0.9123394029227536	Up	0.5216865774327756	Down	0.8816500721032449	Up	0.9990956620391028	Down	0.9512591184144163	Up	0.3337312702929972	Up	0.08422163775520604
GOBP_SEMI_LUNAR_VALVE_DEVELOPMENT	Up	0.8916479004156772	Down	0.9976112250667104	Up	0.07169309202139608	Up	0.5052183825611862	Up	0.12275179491327354	Down	0.3338960080791013	Down	0.5066782046811945
GOBP_CARDIAC_VENTRICLE_MORPHOGENESIS	Up	0.6936957362032334	Down	0.937524399218784	Up	0.14899295659403644	Up	0.9740817679288166	Up	0.14227098516569758	Down	0.33413803482760884	Up	0.9683623487035118
GOBP_LEUKOCYTE_TETHERING_OR_ROLLING	Up	0.47798984399030187	Up	0.8641738931650012	Up	0.32469791117217894	Down	0.9559714908490504	Up	0.4145530972386052	Down	0.33413803482760884	Down	0.08604992335610422
GOBP_AMINO_ACID_BETAINE_BIOSYNTHETIC_PROCESS	Down	0.8127803465637858	Down	0.8894131888341514	Down	0.6697420618605692	Down	0.7864923209279395	Up	0.9611235449338164	Up	0.334249242663086	Up	0.247687613877415
GOBP_POSITIVE_REGULATION_OF_DNA_LIGATION	Up	0.47463314844428367	Down	0.8600954792129631	Down	0.39106503458521275	Down	0.9027565696818632	Down	0.47404199382784623	Up	0.3344505777685107	Up	0.6175886233298766
GOBP_POSITIVE_REGULATION_OF_SMOOTH_MUSCLE_CONTRACTION	Up	0.9704393616300416	Up	0.5075855995455779	Up	0.5900313226343387	Up	0.976268492973836	Up	0.3841553197058472	Up	0.3344505777685107	Up	0.5419583967354958
GOBP_NEGATIVE_REGULATION_OF_RESPONSE_TO_ENDOPLASMIC_RETICULUM_STRESS	Down	0.4360666419282988	Up	0.7154939817449404	Up	0.7019309588848102	Up	0.48196465065160543	Down	0.9080647551788132	Down	0.3352205804857327	Down	0.24943600521322992
GOBP_RENIN_SECRETION_INTO_BLOOD_STREAM	Down	0.5454855031443172	Down	0.976409447189184	Up	0.7498706098303992	Up	0.972372761274542	Up	0.6394085717586769	Down	0.33528051935968545	Down	0.6940647203810343
GOBP_PHOSPHOLIPID_HOMEOSTASIS	Up	0.9707662468046744	Up	0.8890072758059782	Down	0.9685238028423744	Up	0.8827521673336504	Up	0.5544091437150597	Down	0.33553197167690924	Down	0.5581973792998465
GOBP_REGULATION_OF_HISTONE_H3_K36_METHYLATION	Up	0.8532161705449043	Up	0.6433424556392983	Down	0.8414192146522979	Up	0.9141843490132672	Down	0.6830140887337107	Down	0.3361201962444452	Down	0.8896024738598487
GOBP_SALIVA_SECRETION	Down	0.9223114290559584	Down	0.45741677814889126	Up	0.22808882844396192	Up	0.6526111260573871	Up	0.7083243792844356	Down	0.33612419079722283	Down	0.709938956279319
GOBP_SEQUESTERING_OF_ACTIN_MONOMERS	Up	0.7234351953348028	Up	0.4620830098565117	Up	0.6535780822808532	Up	0.9745393021136444	Up	0.26578679622169826	Up	0.3369319231852946	Up	0.7558068583359934
GOBP_LIMB_BUD_FORMATION	Down	0.300617914699523	Down	0.5204040862115397	Down	0.9850291747074688	Down	0.833638542614798	Up	0.9816819494594076	Up	0.3371397228256188	Up	0.383476564019699
GOBP_REGULATION_OF_IMMUNOGLOBULIN_PRODUCTION	Up	0.9046963597841032	Up	0.11193480179216617	Up	0.5424759725227288	Up	0.17206460321916034	Down	0.4638194786179264	Down	0.3371397228256188	Down	0.03734343509774819
GOBP_MATURE_CONVENTIONAL_DENDRITIC_CELL_DIFFERENTIATION	Up	0.8890072758059782	Up	0.9533270470720028	Up	0.9116449433163658	Down	0.3555865193660024	Down	0.963927080359823	Down	0.33747838935140945	Down	0.3883114430292224
GOBP_MITOTIC_CYTOKINESIS	Up	0.522137593616246	Up	0.4508967835812252	Down	0.8953580145376484	Down	0.7061901980181254	Up	0.9918648397711924	Up	0.33792573880503507	Up	0.4705288627862544
GOBP_CELLULAR_RESPONSE_TO_DEXAMETHASONE_STIMULUS	Down	0.9059318910555574	Up	0.8239921972336957	Down	0.9344402198575784	Up	0.9829116470338102	Down	0.8076138646428149	Down	0.3379702652584555	Down	0.8226380030304181
GOBP_HEART_VALVE_MORPHOGENESIS	Up	0.6473660473855402	Up	0.9596409358602772	Up	0.0091472712048213	Up	0.42251542640972967	Up	0.00616405207515864	Down	0.3383890730817815	Down	0.5243144220962924
GOBP_REGULATION_OF_MACROPHAGE_DERIVED_FOAM_CELL_DIFFERENTIATION	Up	0.920608003406174	Down	0.8679390360234696	Down	0.8828709464378182	Down	0.8830907196367801	Up	0.7849223647745328	Down	0.3383890730817815	Down	0.540799852407275
GOBP_POSITIVE_REGULATION_OF_MEMORY_T_CELL_DIFFERENTIATION	Up	0.42519184783660224	Up	0.9394958201585122	Up	0.953273601332035	Up	0.7568806091010444	Up	0.993705858120742	Down	0.338547777268339	Down	0.4212618877007557
GOBP_REGULATION_OF_ANTIGEN_PROCESSING_AND_PRESENTATION	Up	0.9768164188526898	Up	0.9480293790949156	Up	0.7072083153199139	Up	0.7385036256297014	Up	0.5664435693975084	Down	0.3386159234118123	Down	0.01203586887980169
GOBP_MICROGLIAL_CELL_PROLIFERATION	Down	0.4785204980454663	Down	0.8708466347919692	Down	0.96855818665544	Up	0.8575537459787416	Up	0.9157628418442848	Down	0.3390341927295084	Down	0.5794230566743132
GOBP_REGULATION_OF_MITOTIC_CELL_CYCLE	Up	0.5408858788301195	Up	0.25076937190630333	Up	0.976511583735504	Down	0.9880742183840904	Up	0.8283015450401163	Up	0.3390590392277219	Down	0.9883359355149176
GOBP_SUCCINATE_TRANSMEMBRANE_TRANSPORT	Down	0.9831729300278887	Down	0.7381975041014677	Down	0.9970501908997612	Down	0.8169153954336963	Down	0.9776052045018808	Up	0.3392896656691429	Up	0.3473482112785766
GOBP_CDP_CHOLINE_PATHWAY	Down	0.8392273003350016	Up	0.815053590814071	Up	0.9359948477579269	Down	0.5655260844286427	Up	0.844859528440713	Down	0.3401243350819946	Down	0.8379265558294012
GOBP_REGULATION_OF_T_HELPER_1_TYPE_IMMUNE_RESPONSE	Up	0.2681378085202329	Up	0.10169831657414902	Up	0.6226608017931511	Up	0.5536062285395904	Up	0.9672618071559348	Down	0.34056642955167754	Down	0.09052478492046792
GOBP_NEGATIVE_REGULATION_OF_HISTONE_METHYLATION	Down	0.9953974944348424	Up	0.5482744714245885	Down	0.6054908759722328	Up	0.974864318891918	Down	0.5778752754677969	Up	0.34057900909799244	Up	0.9704552369594696
GOBP_DOLICHYL_DIPHOSPHATE_BIOSYNTHETIC_PROCESS	Down	0.0732273226258499	Down	0.9709256899164052	Down	0.9761288169070544	Down	0.9555598465871707	Down	0.4287828136858362	Down	0.3408494495907412	Down	0.692146072358742
GOBP_TRANSITION_METAL_ION_TRANSPORT	Up	0.991098756664236	Down	0.9507110465773444	Up	0.748681747897528	Down	0.9618232406193002	Up	0.8380228743402148	Down	0.34106479454264244	Down	0.9555712745232308
GOBP_POSITIVE_REGULATION_OF_NF_KAPPAB_TRANSCRIPTION_FACTOR_ACTIVITY	Up	0.3728807370499112	Up	0.5402266368143767	Down	0.9750916529302928	Up	0.9740817679288166	Down	0.9246074910413506	Down	0.34128654330202224	Down	0.2297822513150601
GOBP_REGULATION_OF_LEUKOCYTE_APOPTOTIC_PROCESS	Up	0.6576838459488457	Up	0.7839719939134685	Up	0.3636645512291437	Up	0.9521722265160756	Up	0.2722263525438649	Down	0.34192241690827335	Down	0.00250825259589098
GOBP_ORNITHINE_TRANSPORT	Up	0.9378897109447992	Up	0.6199456086958474	Up	0.9256315259257238	Up	0.7606212718231352	Up	0.978344021711804	Down	0.3421011597674068	Down	0.23156524621678912
GOBP_REGULATION_OF_MRNA_CATABOLIC_PROCESS	Down	0.8613583437924862	Up	0.2938767331270435	Up	0.683497448990999	Up	0.5833549326283951	Down	0.7660524132783767	Down	0.34219776409701447	Down	0.3576297578955648
GOBP_MUSCLE_ORGAN_MORPHOGENESIS	Up	0.8963834783119412	Down	0.8073639206919745	Up	0.23156524621678912	Down	0.9859718584692012	Up	0.1234279162750072	Down	0.3423991622818593	Down	0.8673464311150246
GOBP_CHOLESTEROL_STORAGE	Down	0.7755792222341146	Down	0.16274912088613963	Down	0.8556133188422728	Down	0.49940952883124473	Up	0.6791574813940515	Down	0.342968535071141	Down	0.6529561129747906
GOBP_PROTEIN_O_LINKED_GLYCOSYLATION_VIA_SERINE	Up	0.9477029859355508	Up	0.7295545980228381	Up	0.7108011544639935	Up	0.914315194384094	Up	0.7629348611547238	Down	0.34372925678673627	Down	0.891773144685103
GOBP_MYELOID_DENDRITIC_CELL_ACTIVATION	Up	0.6160762566036149	Up	0.5359919665079004	Up	0.9305940467226674	Up	0.5279841539024126	Down	0.9052228051403908	Down	0.3437891553270104	Down	0.06066946084728038
GOBP_POSITIVE_REGULATION_OF_HOMOTYPIC_CELL_CELL_ADHESION	Up	0.1813536621739476	Down	0.9282301159871488	Up	0.5361840679616126	Down	0.8548384508436154	Up	0.7450547317759292	Down	0.34416395749432305	Down	0.325784394825123
GOBP_POSITIVE_REGULATION_OF_DEOXYRIBONUCLEASE_ACTIVITY	Down	0.9624049145242608	Up	0.8206477811429093	Up	0.5577158587746428	Down	0.977385356422029	Down	0.8658098401853975	Up	0.34509120687717504	Down	0.996276599765774
GOBP_TERPENOID_METABOLIC_PROCESS	Down	0.3714179289489654	Up	0.9887525063481604	Down	0.9339445778104112	Down	0.6742370232955935	Up	0.5919284796740201	Up	0.345404561134639	Up	0.04367555569917129
GOBP_TANGENTIAL_MIGRATION_FROM_THE_SUBVENTRICULAR_ZONE_TO_THE_OLFACTORY_BULB	Down	0.7547423779272076	Up	0.590574692024832	Up	0.8557300645555278	Up	0.6347031058010695	Down	0.969848825119565	Down	0.34547935735259355	Down	0.3977671052548994
GOBP_NUCLEOBASE_CONTAINING_COMPOUND_TRANSPORT	Up	0.9720953452718388	Up	0.0908677951586168	Up	0.26149896134413025	Up	0.3064268292587259	Down	0.6525820253554732	Down	0.3455485607729175	Down	0.10176985211263329
GOBP_ERYTHROCYTE_DEVELOPMENT	Up	0.9829116470338102	Up	0.5652291236560186	Down	0.9720953452718388	Up	0.9549732942839638	Down	0.624028597510973	Down	0.3455984352288742	Down	0.6579426320352527
GOBP_REGULATION_OF_PROTEIN_LOCALIZATION_TO_CHROMOSOME_TELOMERIC_REGION	Up	0.9573602622273024	Up	1.752375302500588e-6	Up	0.2441796634061256	Up	0.00144795021522783	Down	0.13029993657100217	Down	0.3460111013356737	Down	0.02769648199144529
GOBP_PROTEIN_DNA_COVALENT_CROSS_LINKING_REPAIR	Up	0.03952958747346601	Up	0.927491079473006	Down	0.6074417658494796	Down	0.9947221084623574	Up	0.9525685958898776	Up	0.3461695342726937	Up	0.8853515246975419
GOBP_DNA_ENDOREDUPLICATION	Up	0.9646624877811426	Up	0.4760476944273123	Down	0.9076766698494274	Up	0.9546328078828112	Down	0.9051286347618592	Up	0.3470748636248895	Down	0.9879519600752776
GOBP_HINDBRAIN_TANGENTIAL_CELL_MIGRATION	Down	0.05723986185180989	Up	0.9917368315207856	Down	0.7933980893072258	Up	0.1752003487827622	Down	0.8963834783119412	Up	0.3471206864454492	Up	0.7719493040694376
GOBP_PHOSPHATIDYLCHOLINE_ACYL_CHAIN_REMODELING	Down	0.7094575142063967	Down	0.6322272279555966	Down	0.1336143256978132	Down	0.6669791076793705	Up	0.9704552369594696	Up	0.34756305664978593	Up	0.3454208971078184
GOBP_RESPONSE_TO_LECTIN	Up	0.9204212843743548	Up	0.6420859949285056	Up	0.903413071036862	Down	0.941849550106006	Down	0.7806983368618987	Down	0.34756305664978593	Down	0.4261434647960845
GOBP_BRANCHED_CHAIN_AMINO_ACID_BIOSYNTHETIC_PROCESS	Down	0.953273035555895	Down	0.82177895434465	Up	0.5554105831240478	Down	0.956385724639092	Up	0.8471978504996746	Up	0.3476494714497236	Up	0.3749230325842088
GOBP_FREE_UBIQUITIN_CHAIN_POLYMERIZATION	Down	0.9459718095881804	Up	0.3337678281152812	Down	0.4377585474765509	Up	0.8761141756484788	Down	0.9480293790949156	Up	0.3480891113889402	Up	0.8749128873525079
GOBP_PRODUCTION_OF_MOLECULAR_MEDIATOR_OF_IMMUNE_RESPONSE	Up	0.4272651063722199	Up	0.11302659803851152	Up	0.6192143559970298	Up	0.3573527197376692	Up	0.9990561202821604	Down	0.3480891113889402	Down	0.00678356149630563
GOBP_CELLULAR_RESPONSE_TO_TOPOLOGICALLY_INCORRECT_PROTEIN	Down	0.9413185720647584	Up	0.18781360424104743	Up	0.38762867317644206	Up	0.14899295659403644	Down	0.9226704514412024	Down	0.3485808924769477	Down	0.9069329777241324
GOBP_DNA_LIGATION	Up	0.9406880507586148	Up	0.8645931481310151	Down	0.7468987894572623	Down	0.9547156870536574	Down	0.3478414373149974	Up	0.34867923829140823	Up	0.8524466540688292
GOBP_HISTONE_MRNA_CATABOLIC_PROCESS	Down	0.9618232406193002	Up	0.6510048690153993	Up	0.9860126975679536	Down	0.959219729920206	Down	0.8065549562409124	Down	0.34878731057609424	Down	0.12373388633994375
GOBP_NEGATIVE_REGULATION_OF_INTERLEUKIN_2_PRODUCTION	Up	0.15086750582828037	Up	0.5230750040907893	Up	0.3159945426015057	Up	0.22680670244805687	Up	0.6380121314517608	Down	0.3489052757264049	Down	0.00581530171449327
GOBP_INTRINSIC_APOPTOTIC_SIGNALING_PATHWAY_IN_RESPONSE_TO_OXIDATIVE_STRESS	Up	0.9256978342657908	Up	0.06246593596213078	Up	0.9181792253800524	Up	0.8335852541747426	Down	0.4945689138744092	Down	0.3491421045892896	Down	0.2266011887048457
GOBP_REGULATION_OF_HEART_RATE_BY_CHEMICAL_SIGNAL	Down	0.4640881872356345	Up	0.8986062975205259	Up	0.31605191998186954	Up	0.6643000490696729	Down	0.8668080247689861	Down	0.34953984765094015	Up	0.9280822794598192
GOBP_NEGATIVE_REGULATION_OF_TRANSMISSION_OF_NERVE_IMPULSE	Down	0.6014731842368708	Down	0.35231706366233456	Down	0.97300540904259325	Down	0.09125878613713792	Up	0.9934090361296192	Up	0.34954531688150325	Up	0.29463211303330344
GOBP_POSITIVE_REGULATION_OF_OXIDATIVE_STRESS_INDUCED_CELL_DEATH	Up	0.7296358851876817	Up	0.5355235788191222	Up	0.4197141906208669	Up	0.5014456015519098	Up	0.7275235444475263	Down	0.34962394929842655	Down	0.17532143589891389
GOBP_CHAPERONE_MEDIATED_PROTEIN_COMPLEX_ASSEMBLY	Down	0.9397887039199718	Up	0.00277504475357149	Up	0.7711435574408395	Up	0.00147340303151697	Down	0.6552579840240027	Down	0.3496339665845123	Down	0.06399331361377561
GOBP_MICROGLIAL_CELL_ACTIVATION	Up	0.20738388619887585	Up	0.2055219612748269	Up	0.18566569040328823	Up	0.3705639708692463	Up	0.15287578584017136	Down	0.3496339665845123	Down	0.01199963477793459
GOBP_POSITIVE_REGULATION_OF_LEUKOCYTE_CELL_CELL_ADHESION	Up	0.1425481333140387	Up	0.4278907889459101	Up	0.6742370232955935	Up	0.8076138646428149	Down	0.9718726541908322	Down	0.3503802092190896	Down	1.44953832939627e-4
GOBP_N_TERMINAL_PROTEIN_AMINO_ACID_MODIFICATION	Down	0.9057618096425776	Up	0.2632793847228861	Down	0.9531861857925168	Up	0.6136861635394322	Down	0.9843425135572166	Down	0.35069444903057845	Down	0.5004723454099472
GOBP_POSITIVE_REGULATION_OF_MONOCYTE_DIFFERENTIATION	Down	0.5262832555060665	Down	0.5781523326882599	Down	0.9946002732474616	Down	0.9841268917232372	Up	0.953603688820988	Down	0.35069444903057845	Down	0.00652100919890375
GOBP_DETECTION_OF_CALCIUM_ION	Down	0.6982730204453194	Up	0.8442854723427674	Up	0.6258999249421469	Up	0.8974285735207576	Up	0.7123970395042365	Down	0.35087339988184707	Down	0.7827486469102247
GOBP_HEART_FIELD_SPECIFICATION	Up	0.7154939817449404	Down	0.8728047122612227	Up	0.8104610342641623	Up	0.5780633797725367	Up	0.8296114631672399	Down	0.35099914475326616	Down	0.8421654081414313
GOBP_REGULATION_OF_ALPHA_BETA_T_CELL_ACTIVATION	Up	0.2822828661219945	Up	0.3885608775714855	Up	0.9209487285161956	Up	0.9770291670657572	Down	0.7081818004091339	Down	0.35101964162716914	Down	0.01068807477951072
GOBP_SYNAPSE_ASSEMBLY	Down	0.9890211702747792	Up	0.8549718136629083	Up	0.6982555302962038	Down	0.9327212620061288	Up	0.3421011597674068	Down	0.351548866037883	Down	0.6659820108528655
GOBP_NEGATIVE_REGULATION_OF_CELLULAR_AMIDE_METABOLIC_PROCESS	Down	0.9504168125757616	Up	0.4875528496735588	Up	0.8877139231375174	Up	0.7981654216074766	Down	0.8540205865579636	Down	0.35155083172867496	Down	0.5486372422687412
GOBP_NEURON_PROJECTION_EXTENSION	Up	0.9644171809535734	Up	0.9356466159255176	Up	0.4127433850751331	Down	0.8515101522182564	Up	0.41605496270316417	Down	0.35155083172867496	Down	0.7884132368256664
GOBP_MESONEPHRIC_DUCT_DEVELOPMENT	Down	0.9211944488478204	Down	0.05373054220167251	Up	0.33240283647383406	Down	0.6010097415439287	Up	0.0743036943637662	Down	0.3519469944069737	Down	0.8655506387488441
GOBP_HEMIDESMOSOME_ASSEMBLY	Down	0.04092273868320287	Up	0.9719507162503984	Up	0.6197181912682023	Down	0.7220296643891894	Down	0.6328680780044073	Up	0.3519515834318831	Up	0.0226351004780728
GOBP_CATECHOL_CONTAINING_COMPOUND_METABOLIC_PROCESS	Up	0.8423184412704773	Up	0.8270214966972975	Up	0.4818928301549859	Up	0.9779002404311126	Up	0.44415669411674213	Up	0.3522150007280038	Up	0.5346457917510785
GOBP_POSITIVE_REGULATION_OF_TYPE_2_IMMUNE_RESPONSE	Up	0.4688450266283127	Up	0.8764204848743545	Up	0.17782496362292305	Down	0.9260072240233228	Up	0.8224966049977789	Down	0.35248388787544027	Down	0.07621926968036283
GOBP_NEGATIVE_T_CELL_SELECTION	Up	0.8417572673066334	Up	0.7767936048716618	Up	0.8715299806793614	Up	0.9445016186258716	Up	0.998276676918878	Down	0.352998207499676	Down	5.115232149127987e-4
GOBP_NEGATIVE_REGULATION_OF_NUCLEASE_ACTIVITY	Down	0.746158047751873	Up	0.2144728497842119	Up	0.9307701459945728	Up	0.6244999746043947	Down	0.2747684315226642	Down	0.3534038790111724	Down	0.1467655983672207
GOBP_VESICLE_ORGANIZATION	Up	0.8773849756441985	Up	0.701520238818197	Up	0.590721681571946	Up	0.894001675864888	Up	0.7875335468987682	Down	0.353520244786511	Up	0.933253198796132
GOBP_DISACCHARIDE_METABOLIC_PROCESS	Down	0.6217620628334884	Up	0.975672250090534	Down	0.9775704360129528	Down	0.7384069067877983	Up	0.9551950004877002	Up	0.35369353453524455	Up	0.7729984398459111
GOBP_SOMATIC_DIVERSIFICATION_OF_IMMUNOGLOBULINS_INVOLVED_IN_IMMUNE_RESPONSE	Up	0.30639551539954635	Up	0.00110632029700638	Up	0.7843147557334026	Up	0.06119063421812386	Down	0.5792422997224221	Down	0.35369353453524455	Down	0.03019223306375518
GOBP_LYMPHATIC_ENDOTHELIAL_CELL_DIFFERENTIATION	Up	0.4439888119031772	Down	0.6266150327766703	Up	0.00428992040790474	Down	0.8816225460537906	Up	1.5896514862752284e-4	Down	0.35379360113730635	Down	0.7942255431557496
GOBP_HYPOTHALAMUS_CELL_DIFFERENTIATION	Up	0.30704392598658553	Down	0.96175471094362	Up	0.4058036849642245	Up	0.9750916529302928	Up	0.3491421045892896	Down	0.35394964083528724	Down	0.29195501264603435
GOBP_HISTONE_H2B_UBIQUITINATION	Down	0.9904115150288556	Up	0.18236044227266887	Up	0.36914846898641385	Up	0.8248187634748554	Up	0.6848078642752593	Down	0.35483297670897224	Down	0.2938767331270435
GOBP_POSITIVE_REGULATION_OF_G0_TO_G1_TRANSITION	Up	0.415241815031952	Down	0.9620875133407674	Down	0.7613777197387879	Down	0.9016391411265668	Up	0.9934867733934548	Up	0.35483297670897224	Up	0.9829710378111912
GOBP_PULMONARY_ARTERY_MORPHOGENESIS	Down	0.986653759000786	Up	0.929920640819506	Up	0.46954242745980607	Up	0.925308672397811	Up	0.5807619657703322	Down	0.35483297670897224	Down	0.999136433266936
GOBP_ENDONUCLEOLYTIC_CLEAVAGE_IN_5_ETS_OF_TRICISTRONIC_RRNA_TRANSCRIPT_SSU_RRNA_5_8S_RRNA_LSU_RRNA	Up	0.9627378937006584	Up	0.3653482192676616	Down	0.7836156859703468	Up	0.24941321474801895	Down	0.0485357028293274	Down	0.35560839758428364	Down	0.09951432992288728
GOBP_POSITIVE_REGULATION_OF_VASCULOGENESIS	Down	0.9547156870536574	Up	0.540668406036167	Up	0.3177518296721366	Up	0.9276734136983652	Up	0.6345032904810907	Down	0.35560839758428364	Down	0.8336139534213428
GOBP_PROTEIN_N_LINKED_GLYCOSYLATION	Down	0.3389603028534438	Up	0.7511406030037734	Up	0.5200033489664853	Up	0.8378411027908432	Down	0.784713998098879	Down	0.35560839758428364	Down	0.7778463748207501
GOBP_MRNA_ALTERNATIVE_POLYADENYLATION	Up	0.42004898461579576	Up	0.544640280927757	Up	0.891556291554157	Up	0.9510559978625528	Up	0.8903274994540992	Down	0.35573551167212064	Down	0.1368101540900966
GOBP_NEGATIVE_REGULATION_OF_CELL_MIGRATION_INVOLVED_IN_SPROUTING_ANGIOGENESIS	Up	0.8082103167206048	Down	0.9237133251641167	Up	0.7590069510794747	Down	0.9959279695299286	Up	0.2680671185431706	Down	0.3557770493937088	Down	0.5483604326885393
GOBP_NEGATIVE_REGULATION_OF_LEUKOCYTE_CELL_CELL_ADHESION	Up	0.7692604738242862	Up	0.4969065856487864	Up	0.8847438098626603	Up	0.527793995211553	Up	0.9010433639734198	Down	0.35588471600104804	Down	0.04929298192527906
GOBP_ENDOCARDIUM_DEVELOPMENT	Up	0.6786107536048194	Down	0.46929933141247937	Up	0.8040676371984966	Down	0.2296223778457283	Up	0.6710372195278207	Down	0.35640418398258417	Down	0.8141822094994767
GOBP_ADENYLATE_CYCLASE_INHIBITING_G_PROTEIN_COUPLED_GLUTAMATE_RECEPTOR_SIGNALING_PATHWAY	Up	0.8828719914312856	Down	0.9816438294638392	Up	0.8974380920966736	Up	0.9370846843450088	Up	0.8708523452307769	Up	0.3569204529506217	Up	0.3274634697564421
GOBP_BILE_ACID_BIOSYNTHETIC_PROCESS	Down	0.9688349256869938	Up	0.9340720468166082	Up	0.7296358851876817	Down	0.9409565570180703	Up	0.4042180502368027	Up	0.3573527197376692	Up	0.09053102151944732
GOBP_MICROTUBULE_NUCLEATION	Up	0.8141822094994767	Up	0.6834639916124537	Down	0.8589502120823767	Down	0.9710849868054744	Down	0.8605661070195624	Up	0.3576297578955648	Down	0.9105927639394528
GOBP_POSITIVE_REGULATION_OF_HAIR_FOLLICLE_MATURATION	Up	0.6870143319058671	Up	0.6334055394159326	Up	0.9839519543308636	Up	0.7929430433901734	Up	0.2814371382000836	Down	0.3576861363413953	Down	0.4852420643052909
GOBP_REGULATION_OF_HUMORAL_IMMUNE_RESPONSE	Up	0.13301324132405185	Up	0.32377444547530065	Up	0.7638022518398887	Up	0.20425602002416876	Up	0.9951775762287411	Down	0.35842233892267306	Down	0.06545305021739752
GOBP_INTERLEUKIN_1_MEDIATED_SIGNALING_PATHWAY	Up	0.9934090361296192	Up	0.6631642492747811	Up	0.9638349648220482	Up	0.7593625300007137	Down	0.7136085582474044	Down	0.35894976221825553	Down	0.8373658433259166
GOBP_POSITIVE_REGULATION_OF_BMP_SIGNALING_PATHWAY	Down	0.9055368282938588	Down	0.4785204980454663	Up	0.18121815459507312	Up	0.9237133251641167	Up	0.09265433277538838	Down	0.35907804284032024	Down	0.9247271383190152
GOBP_REGULATION_OF_UBIQUITIN_PROTEIN_LIGASE_ACTIVITY	Up	0.4373814481923598	Up	0.8095092824975971	Down	0.7200535223022382	Down	0.9847223410290488	Down	0.781739083852093	Up	0.3595011720223021	Down	0.46724612016906497
GOBP_POSITIVE_REGULATION_OF_CARBOHYDRATE_METABOLIC_PROCESS	Down	0.9717579914697814	Down	0.8976863894351376	Up	0.21754823348074817	Down	0.9106658625025336	Up	0.43189223820047185	Down	0.3600195812506705	Down	0.7550695059968832
GOBP_COMPLEMENT_ACTIVATION	Up	0.4011684109340912	Down	0.8829022100638171	Up	0.04218165266150813	Up	0.2532470375361011	Up	0.13078715585646877	Down	0.3604200234423271	Down	0.02825550416154854
GOBP_POSITIVE_REGULATION_OF_EXTRINSIC_APOPTOTIC_SIGNALING_PATHWAY_IN_ABSENCE_OF_LIGAND	Down	0.9232969367373997	Up	0.25992553901100457	Up	0.4207867267194426	Up	0.6669506226226237	Up	0.5524269926106832	Up	0.3609908681142816	Up	0.8088012926498375
GOBP_REGULATION_OF_CDC42_PROTEIN_SIGNAL_TRANSDUCTION	Up	0.4658787159223756	Down	0.7802074252826887	Up	0.1252333341867478	Up	0.8593126864321803	Up	0.05290092282961178	Down	0.3609908681142816	Down	0.42332992771020506
GOBP_MITOCHONDRIAL_TRANSCRIPTION	Down	0.21945670328618375	Up	0.8827373794357837	Down	0.6086229406461047	Up	0.916375162803699	Down	0.4313426414346416	Down	0.3610671827249974	Down	0.4893517387180258
GOBP_TOXIN_TRANSPORT	Down	0.8511158104948322	Up	0.03946812275622455	Up	0.3348425449744099	Up	0.05178264382369434	Up	0.8868270731127138	Down	0.36128627793203216	Down	0.40648147049248534
GOBP_MEMBRANE_DOCKING	Down	0.8036244719863317	Up	0.6481894789915771	Up	0.9962368638132714	Up	0.7294160320449459	Down	0.9960513501923992	Down	0.36170277781285515	Down	0.737905639050168
GOBP_NLS_BEARING_PROTEIN_IMPORT_INTO_NUCLEUS	Down	0.9829138886045474	Up	0.24194711400237429	Down	0.4296326756565611	Up	0.6982555302962038	Down	0.16067346910981625	Down	0.36238512482071794	Down	0.07305250059243408
GOBP_REGULATION_OF_PRODUCTION_OF_MOLECULAR_MEDIATOR_OF_IMMUNE_RESPONSE	Up	0.514603350016449	Up	0.16504673424472857	Up	0.7154939817449404	Up	0.3683025298675434	Up	0.9822217140620876	Down	0.36238512482071794	Down	0.05290092282961178
GOBP_CELLULAR_COMPONENT_DISASSEMBLY_INVOLVED_IN_EXECUTION_PHASE_OF_APOPTOSIS	Down	0.9968274623074048	Down	0.6474849680974164	Up	0.7516506113662353	Down	0.697920843428332	Up	0.6117286206949388	Up	0.3623941343205464	Up	0.5835143853184038
GOBP_NEGATIVE_REGULATION_OF_CELL_CELL_ADHESION	Up	0.6884241670582447	Up	0.48828119350335414	Up	0.6190237683480269	Up	0.5397005046901896	Up	0.7449523787068879	Down	0.3625283574916788	Down	0.076958835828189
GOBP_MITOTIC_G1_S_TRANSITION_CHECKPOINT_SIGNALING	Up	0.5986855769650715	Up	0.132625934665053	Up	0.9252946772848696	Up	0.8744088049900255	Up	0.9017664979668408	Up	0.3629152805567661	Up	0.8293778143087059
GOBP_REGULATION_OF_G0_TO_G1_TRANSITION	Up	0.934778301118076	Down	0.9174856273326144	Down	0.6753543765743794	Down	0.5244043118397642	Up	0.8979416549349558	Up	0.36291672175740186	Up	0.7267573677794288
GOBP_ANDROGEN_METABOLIC_PROCESS	Down	0.7477255467721033	Up	0.8978141250336862	Down	0.825993397348771	Up	0.8973147169564955	Down	0.7351184941103943	Up	0.3631263924823669	Up	0.5339751950849674
GOBP_REGULATION_OF_TRANSFORMING_GROWTH_FACTOR_BETA_ACTIVATION	Up	0.963345475557584	Up	0.8651709423921918	Up	0.4765643676432997	Up	0.4819344124594264	Up	0.694830317266104	Down	0.3632223214027283	Up	0.9944500542307508
GOBP_NEGATIVE_REGULATION_OF_T_CELL_CYTOKINE_PRODUCTION	Down	0.9066206847797086	Up	0.7166499636569837	Down	0.9472847505690148	Up	0.9230638686210478	Up	0.969848825119565	Up	0.3632812205970911	Up	0.6225593793086768
GOBP_NEGATIVE_REGULATION_OF_ERAD_PATHWAY	Down	0.6503652993905118	Up	0.6481544709765521	Down	0.8679746457092664	Up	0.4237357779054038	Down	0.9626367163678348	Down	0.3635657943879897	Down	0.4237357779054038
GOBP_PROTEIN_LIPID_COMPLEX_SUBUNIT_ORGANIZATION	Down	0.621660432813417	Down	0.8603170153551548	Up	0.6177954307061979	Down	0.936049206853636	Up	0.8847255734131954	Down	0.3636645512291437	Down	0.8454699332538219
GOBP_RNA_INTERFERENCE	Down	0.3755952746158347	Up	0.6330554370962945	Down	0.935768525744034	Up	0.7736972001844795	Down	0.5877177085803889	Down	0.3636645512291437	Down	0.3107925243909808
GOBP_CELLULAR_SPHINGOLIPID_HOMEOSTASIS	Down	0.5923300002138091	Down	0.9920437956093284	Down	0.7296358851876817	Up	0.9325867059823278	Down	0.8086951741408128	Down	0.3639042491701168	Up	0.9217452793443468
GOBP_REGULATION_OF_CELL_CYCLE_PHASE_TRANSITION	Up	0.44857029212366034	Up	0.12062336017687789	Up	0.97458917985337	Up	0.8936073369706443	Up	0.818745437415488	Up	0.3640523319721831	Down	0.857244610489516
GOBP_REGULATION_OF_CHEMOTAXIS	Up	0.8264853634297339	Down	0.8456031552406013	Up	0.7255083930160066	Down	0.9682445636738644	Up	0.4534614319487415	Down	0.3640523319721831	Down	0.1336143256978132
GOBP_REGULATION_OF_CARDIOBLAST_DIFFERENTIATION	Up	0.941952631532294	Up	0.5145179298741208	Up	0.8906758199595259	Up	0.8272127203127959	Down	0.7552324549139374	Down	0.3646717352415838	Down	0.8905448636836136
GOBP_PURINE_RIBONUCLEOSIDE_CATABOLIC_PROCESS	Up	0.9813110177995494	Up	0.8536422927069807	Up	0.9116013475870474	Down	0.8215938430730488	Down	0.9883359355149176	Down	0.3648554048183386	Down	0.18403356802704637
GOBP_REGULATION_OF_CELL_PROJECTION_SIZE	Down	0.8037865596307562	Up	0.39681983583897273	Down	0.6595829354270565	Down	0.7478321698071537	Down	0.8323974181558543	Up	0.3655102887105266	Up	0.06981215501155985
GOBP_CELL_ADHESION_INVOLVED_IN_HEART_MORPHOGENESIS	Up	0.3027464237479937	Up	0.7956857015699822	Up	0.2744834390991788	Up	0.8934807284489894	Up	0.01071529554929753	Down	0.3660504640565621	Down	0.4471563301890435
GOBP_DETECTION_OF_OTHER_ORGANISM	Up	0.7441624757703175	Up	0.977276858659926	Up	0.9292391850955096	Up	0.9771447993769596	Up	0.514664171352213	Down	0.3662819017695047	Down	0.6566146962978836
GOBP_METHYLGLYOXAL_METABOLIC_PROCESS	Down	0.874678197825677	Down	0.9633919217152506	Up	0.3713413474831715	Down	0.9058802718338508	Up	0.38689423118650496	Up	0.3666456860167498	Up	0.2724451225698743
GOBP_NEGATIVE_REGULATION_OF_NIK_NF_KAPPAB_SIGNALING	Up	0.9282301159871488	Up	0.6227552630446237	Up	0.916930659058815	Up	0.9770291670657572	Up	0.896582025481594	Down	0.3666456860167498	Down	0.313962335120585
GOBP_CELLULAR_RESPONSE_TO_COPPER_ION	Up	0.809104954778187	Down	0.9082324015759742	Up	0.9420841253159394	Up	0.2452016116409211	Down	0.963427913737024	Down	0.3667911720367328	Down	0.8086318740690988
GOBP_MEMBRANE_LIPID_BIOSYNTHETIC_PROCESS	Down	0.2491830333054669	Up	0.969848825119565	Down	0.7909003579591162	Up	0.9688349256869938	Up	0.891556291554157	Down	0.3679898735543525	Up	0.8489093563221478
GOBP_INTRACILIARY_RETROGRADE_TRANSPORT	Up	0.6333382316629036	Down	0.7916555040164424	Up	0.6977203826965347	Up	0.9992556698869292	Up	0.6207270707374659	Up	0.36818705869470286	Up	0.396146342741199
GOBP_NEGATIVE_REGULATION_OF_MRNA_3_END_PROCESSING	Down	0.9439973508080008	Up	0.24568613232006692	Up	0.6282243308498147	Up	0.8999231449567805	Down	0.9581355809500102	Down	0.36829585652483177	Down	0.587215900942133
GOBP_REGULATION_OF_IRON_ION_TRANSPORT	Up	0.9343201375814876	Up	0.9639075837520926	Down	0.974134838872728	Up	0.8450156712155392	Up	0.9841548582205464	Up	0.36830091148166144	Up	0.8421620249579667
GOBP_PROTEIN_INSERTION_INTO_MITOCHONDRIAL_MEMBRANE_INVOLVED_IN_APOPTOTIC_SIGNALING_PATHWAY	Down	0.844859528440713	Down	0.7442250257412032	Down	0.8937945783750058	Down	0.8972590404633914	Up	0.7443530331647182	Up	0.3683025298675434	Up	0.6318907590547308
GOBP_RNA_SECONDARY_STRUCTURE_UNWINDING	Up	0.9196069774905744	Up	0.2598067926932672	Up	0.9774579912360608	Up	0.7763257174828551	Down	0.6182062207183058	Down	0.36871635212412374	Down	0.7152836370532867
GOBP_AROMATIC_AMINO_ACID_FAMILY_METABOLIC_PROCESS	Up	0.6300169978861014	Up	0.7317201093107265	Up	0.9179275890397968	Down	0.966227519752039	Down	0.8471929973216418	Down	0.3688267251071369	Down	0.5548798442428783
GOBP_EXONUCLEOLYTIC_CATABOLISM_OF_DEADENYLATED_MRNA	Up	0.3787712626000641	Up	0.1733559596024809	Up	0.8360401715090574	Up	0.5088926332396947	Down	0.5190708142259874	Down	0.3688267251071369	Down	0.1482759056498549
GOBP_HEMOSTASIS	Up	0.5061847820737339	Up	0.4234881678217984	Up	0.03117898334740711	Up	0.5816628320942501	Up	0.06939953887241128	Down	0.3688267251071369	Down	0.5116219328174062
GOBP_CYTOSKELETON_DEPENDENT_CYTOKINESIS	Up	0.6139062835195862	Up	0.36728775076852305	Up	0.9771447993769596	Down	0.810957819833796	Up	0.8758146613776628	Up	0.36914846898641385	Up	0.5372268628212017
GOBP_T_HELPER_1_CELL_DIFFERENTIATION	Up	0.7352132563297856	Up	0.7970156515553283	Up	0.7870809078854097	Up	0.7982499883753664	Up	0.9997183536862364	Down	0.36914846898641385	Down	0.4093155186406891
GOBP_EPITHELIAL_TO_MESENCHYMAL_TRANSITION_INVOLVED_IN_ENDOCARDIAL_CUSHION_FORMATION	Up	0.23567548722600432	Up	0.6701805738246359	Up	2.1173108270554445e-4	Up	0.11454332896323888	Up	2.7584967701695027e-5	Down	0.3692721428631235	Down	0.5840688929763191
GOBP_REGULATION_OF_T_HELPER_CELL_DIFFERENTIATION	Up	0.5931801080897573	Up	0.8048001694429391	Up	0.5940047038462599	Down	0.8998565998106487	Down	0.8825843552998539	Down	0.3704697111945689	Down	0.396146342741199
GOBP_STEM_CELL_PROLIFERATION	Up	0.6269976485454161	Down	0.8434273221762872	Up	0.46449858590782733	Up	0.8049393017856978	Up	0.4760466169265501	Down	0.37111164133629326	Down	0.7911804964170702
GOBP_EPITHELIAL_FLUID_TRANSPORT	Down	0.9529259320237308	Down	0.7861552395522248	Up	0.4885836649724567	Down	0.9997183536862364	Up	0.7836098843485912	Down	0.37115447284412406	Down	0.9717731121361411
GOBP_POSITIVE_REGULATION_OF_LEUKOCYTE_ADHESION_TO_VASCULAR_ENDOTHELIAL_CELL	Up	0.7576643819647451	Up	0.5419785220819278	Up	0.9591900457175114	Up	0.5826850159080386	Down	0.9335914983441336	Down	0.37115447284412406	Down	0.15565925742986358
GOBP_PYRAMIDAL_NEURON_DIFFERENTIATION	Down	0.0915010917489387	Up	0.8839748941611633	Down	0.27049912781972585	Up	0.760964682243587	Down	0.709301315155337	Down	0.3716448462303589	Down	0.9904115150288556
GOBP_TRIGEMINAL_NERVE_DEVELOPMENT	Up	0.563793191179752	Down	0.7652552607616754	Up	0.8307004903730082	Up	0.9513294821468576	Up	0.8379265558294012	Down	0.3717291836764791	Down	0.5794873015531343
GOBP_ESTABLISHMENT_OF_LYMPHOCYTE_POLARITY	Up	0.4924892436242296	Up	0.4851699820587391	Up	0.20250585715565195	Up	0.7593625300007137	Up	0.6643000490696729	Up	0.37180671786986247	Down	0.8905734253311494
GOBP_NEGATIVE_REGULATION_OF_RNA_POLYMERASE_II_REGULATORY_REGION_SEQUENCE_SPECIFIC_DNA_BINDING	Down	0.9845786838457106	Down	0.989804284844286	Down	0.8288255774630787	Up	0.8208481812785937	Down	0.46796663191026583	Down	0.37180671786986247	Down	0.6286300265137281
GOBP_CHROMOSOME_ORGANIZATION	Up	0.6756804575040181	Up	0.18673394630582185	Down	0.9299326454264076	Down	0.9038375456836988	Down	0.6333382316629036	Up	0.3719533137795078	Down	0.6831053881314071
GOBP_PROTEIN_TRANSMEMBRANE_IMPORT_INTO_INTRACELLULAR_ORGANELLE	Up	0.6417059677370944	Up	0.6972073603094772	Up	0.7345248445902466	Up	0.3036038419311095	Down	0.3350298465471896	Down	0.3719533137795078	Down	0.5917692116767819
GOBP_REGULATION_OF_INTRINSIC_APOPTOTIC_SIGNALING_PATHWAY_IN_RESPONSE_TO_DNA_DAMAGE_BY_P53_CLASS_MEDIATOR	Up	0.7778463748207501	Up	0.27324033234497247	Down	0.747816931237551	Down	0.9954832474522288	Down	0.4514320229244688	Down	0.3719533137795078	Down	0.22465216437893928
GOBP_ADAPTIVE_IMMUNE_RESPONSE_BASED_ON_SOMATIC_RECOMBINATION_OF_IMMUNE_RECEPTORS_BUILT_FROM_IMMUNOGLOBULIN_SUPERFAMILY_DOMAINS	Up	0.3406082572105658	Up	0.09514043241871792	Up	0.6066268379338868	Up	0.4625611038920117	Down	0.9261670735434732	Down	0.3719786125200675	Down	0.00453449996079135
GOBP_POSITIVE_REGULATION_OF_LYMPHOCYTE_MEDIATED_IMMUNITY	Up	0.2053998788859316	Up	0.05690117956629478	Up	0.8086798777554473	Up	0.802678268038558	Down	0.9247271383190152	Down	0.3721889204482712	Down	0.17566838640759666
GOBP_CELLULAR_RESPONSE_TO_INCREASED_OXYGEN_LEVELS	Up	0.44905428708399286	Up	0.8253271111080603	Up	0.8827375588396039	Up	0.8752739184331888	Up	0.8103967653645036	Down	0.3729809591402756	Down	0.9586273789658344
GOBP_GLUCOSAMINE_CONTAINING_COMPOUND_CATABOLIC_PROCESS	Down	0.6533359864153774	Down	0.9291362241524987	Up	0.9822513424580304	Up	0.9176461204247875	Up	0.9947610041049268	Down	0.3730305031750046	Down	0.2626934697519892
GOBP_CELLULAR_RESPONSE_TO_INTERFERON_GAMMA	Up	0.2933541520042341	Up	0.05537969396754981	Up	0.09052478492046792	Up	0.5306544241708329	Up	0.8458302890418754	Down	0.3734415001678456	Down	0.10331948439634388
GOBP_NEGATIVE_REGULATION_OF_MEMBRANE_POTENTIAL	Up	0.9307701459945728	Up	0.6394469844798691	Down	0.8863535751214577	Down	0.7614493542140816	Up	0.43124595327206416	Up	0.3734918280158239	Up	0.3901351368039993
GOBP_PYRIMIDINE_RIBONUCLEOSIDE_DIPHOSPHATE_METABOLIC_PROCESS	Down	0.9956144314540528	Up	0.3256643586534567	Down	0.962859977835444	Up	0.8797958247428459	Down	0.5934237090120318	Down	0.3737675768680897	Down	0.896582025481594
GOBP_MITOCHONDRION_ENDOPLASMIC_RETICULUM_MEMBRANE_TETHERING	Down	0.6012147088857739	Up	0.08629786327027725	Up	0.2822828661219945	Up	0.10154551768625512	Down	0.976904049647204	Down	0.3739254997451656	Down	0.7061267693298354
GOBP_TRANSCRIPTION_INITIATION_FROM_RNA_POLYMERASE_II_PROMOTER	Up	0.7542385884379283	Up	0.7684347933143337	Up	0.9237627438817168	Up	0.7216059813290887	Down	0.4144051576416373	Down	0.37398586225884595	Down	0.5451123178873674
GOBP_MEMBRANE_FUSION	Up	0.874160776444061	Up	0.5685467704390752	Up	0.8166240588157198	Up	0.7794732874483987	Down	0.9956444580967192	Down	0.374165289187808	Down	0.99376935461339
GOBP_PEPTIDE_MODIFICATION	Up	0.932275089195658	Up	0.945751756913039	Down	0.8702017085396309	Down	0.9272369180012078	Up	0.9673659402566188	Up	0.37423047047906505	Up	0.7263069493448641
GOBP_REGULATION_OF_WNT_SIGNALING_PATHWAY_INVOLVED_IN_HEART_DEVELOPMENT	Up	0.3166626190973492	Up	0.8858595777248849	Down	0.9878173108448124	Up	0.8983630611233774	Up	0.8303685133043107	Down	0.3744656701982375	Down	0.4369884376489725
GOBP_REGULATION_OF_LEUKOCYTE_PROLIFERATION	Up	0.2664984969965501	Up	0.7788442143402671	Up	0.830682753868166	Up	0.8502291742070949	Up	0.9267186951526138	Down	0.3749230325842088	Down	0.0043016528623292
GOBP_RESPONSE_TO_PROSTAGLANDIN_E	Up	0.5805049244987697	Down	0.7298782796295191	Up	0.04026233426130234	Down	0.8041398510021822	Up	0.4896161998421876	Down	0.3749230325842088	Down	0.4791636606570834
GOBP_T_CELL_SELECTION	Up	0.39681983583897273	Up	0.7089824168389655	Up	0.4307711894837832	Up	0.9639075837520926	Up	0.9335914983441336	Down	0.3750442781394888	Down	5.040818097671381e-4
GOBP_NEGATIVE_REGULATION_OF_HEPATOCYTE_APOPTOTIC_PROCESS	Up	0.9897016030679586	Down	0.9807975414158902	Up	0.957224582645305	Up	0.5914898223981909	Down	0.9744363043857214	Down	0.3755952746158347	Down	0.9875890463059158
GOBP_REGULATION_OF_HEPATOCYTE_APOPTOTIC_PROCESS	Up	0.9584276114829976	Down	0.9807975414158902	Up	0.9561348334327112	Up	0.5914898223981909	Down	0.970093572672113	Down	0.3755952746158347	Down	0.9875890463059158
GOBP_SPERM_FLAGELLUM_ASSEMBLY	Up	0.9107744355316718	Down	0.9348485536873292	Down	0.7188127648613994	Down	0.64147355888600055	Down	0.5382907319478856	Up	0.3755952746158347	Down	0.9666314073026376
GOBP_NEGATIVE_REGULATION_OF_T_CELL_DIFFERENTIATION	Up	0.7559626918731356	Up	0.383333100784289	Up	0.4234193516781178	Up	0.2482991870388567	Up	0.9314512309640808	Down	0.3756322292605342	Down	0.3484079585741105
GOBP_BILE_ACID_METABOLIC_PROCESS	Down	0.96354924459891	Up	0.9987851404805468	Up	0.5938724004630092	Down	0.9036893270372484	Up	0.3344505777685107	Up	0.3760714882641105	Up	0.06167440654015778
GOBP_POSITIVE_REGULATION_OF_VASCULATURE_DEVELOPMENT	Up	0.3579796152689778	Up	0.8455182234815046	Up	0.17532143589891389	Up	0.5534275411018608	Up	0.0753080406425744	Down	0.3761718076859758	Down	0.5656750875659866
GOBP_MEMBRANE_FUSION_INVOLVED_IN_VIRAL_ENTRY_INTO_HOST_CELL	Down	0.1496209059542869	Down	0.848505255388358	Up	0.02247001104419396	Up	0.46862258107298493	Up	0.18223086818855672	Down	0.3766353772596516	Down	0.7704061903811021
GOBP_COPII_COATED_VESICLE_CARLOADING	Down	0.8149109480492498	Up	0.1121947242112092	Up	0.26317748534434593	Up	0.12778402745116832	Down	0.968428201026672	Down	0.3766626911556456	Down	0.993695499276534
GOBP_ESTABLISHMENT_OF_PROTEIN_LOCALIZATION_TO_MEMBRANE	Down	0.9202890746351656	Up	0.6888372466263779	Up	0.7072240841457459	Up	0.8298961270052508	Up	0.777093635490301	Down	0.37690461587006674	Down	0.6440535281068065
GOBP_MALE_MEIOSIS_I	Up	0.5344779956982136	Up	0.8853515246975419	Down	0.9546712639519508	Down	0.8348643513940214	Up	0.9639075837520926	Up	0.3769211193983619	Up	0.8141822094994767
GOBP_POSITIVE_REGULATION_OF_MUSCLE_HYPERTROPHY	Down	0.9260997546680116	Up	0.29658616161278306	Up	0.7027195657382669	Up	0.8613583437924862	Up	0.709196513173941	Down	0.37703185038004694	Down	0.16396711285701343
GOBP_POSITIVE_REGULATION_OF_MIRNA_MEDIATED_GENE_SILENCING_BY_INHIBITION_OF_TRANSLATION	Down	0.00342978647314641	Up	0.06338317868908493	Up	0.7829602075097131	Up	0.8095239661648167	Down	0.680283004404104	Down	0.37764951462685353	Down	0.4490237660649802
GOBP_ENDOCARDIAL_CUSHION_DEVELOPMENT	Up	0.6576581207866683	Up	0.7841873668480344	Up	0.0026562184907232	Up	0.2822484698571698	Up	3.848781769886781e-6	Down	0.3777365689322416	Down	0.9226224955236768
GOBP_REGULATION_OF_T_CELL_EXTRAVASATION	Up	0.4767347172304988	Down	0.9947528480908128	Up	0.3111565278680619	Up	0.9726611100780026	Up	0.5924017612035515	Down	0.3777365689322416	Down	0.23657657149872352
GOBP_PYRIMIDINE_NUCLEOBASE_CATABOLIC_PROCESS	Up	0.49602830870951103	Up	0.2360703441345308	Up	0.6114736751826599	Up	0.7019478383913991	Up	0.24553635533723597	Down	0.37800648458864416	Down	0.26306217092291645
GOBP_ARGININE_METABOLIC_PROCESS	Down	0.5793962089729053	Down	0.9815479669288812	Up	0.575275944567744	Up	0.9791431480339942	Up	0.9002677427077098	Down	0.3784350062721701	Down	0.6980036217497722
GOBP_POSITIVE_REGULATION_OF_OXIDATIVE_STRESS_INDUCED_NEURON_DEATH	Up	0.4190730290699873	Up	0.4338826473611881	Up	0.7142161981288988	Up	0.5211117487999691	Up	0.9269838271131688	Down	0.378437526948846	Down	0.07633031606988913
GOBP_CYTOKINE_PRODUCTION	Up	0.5861300143057024	Up	0.28377679320905824	Up	0.619661180959481	Up	0.559455258392898	Up	0.8185812179428271	Down	0.3786563754534045	Down	0.12903516735429052
GOBP_POSITIVE_REGULATION_OF_TOLL_LIKE_RECEPTOR_SIGNALING_PATHWAY	Up	0.09919979932821742	Up	0.330213507530594	Up	0.8120963384973531	Up	0.8565613211758237	Up	0.8288306804949279	Down	0.3788395496894068	Down	0.7097853415957721
GOBP_PROTEIN_O_LINKED_GLYCOSYLATION	Down	0.21681026500625444	Down	0.7652552607616754	Up	0.5794873015531343	Down	0.975846006559582	Up	0.632109453803743	Down	0.3790457203500277	Up	0.9505069674214378
GOBP_POSITIVE_REGULATION_OF_RNA_BINDING	Down	0.9116775483629894	Up	0.3800748213114829	Up	0.46581262628486375	Up	0.570786581195189	Up	0.5671393501707132	Down	0.3793656884211403	Down	0.210311136876008
GOBP_UBIQUITIN_DEPENDENT_GLYCOPROTEIN_ERAD_PATHWAY	Up	0.4760466169265501	Up	0.6176055293454827	Up	0.9704552369594696	Down	0.8584013235787566	Down	0.8570206461944497	Up	0.37963181926192857	Up	0.5441776384323977
GOBP_NEGATIVE_REGULATION_OF_JNK_CASCADE	Down	0.9221994468963346	Down	0.6174709047602219	Down	0.6455101419629614	Down	0.6940982170654981	Down	0.8684515483418286	Down	0.3797043651419355	Down	0.809229459560406
GOBP_POSTSYNAPTIC_SPECIALIZATION_ASSEMBLY	Down	0.7513564204993686	Down	0.628781484597179	Up	0.44557836441201454	Down	0.6837250857454816	Up	0.2933541520042341	Down	0.37975650116850584	Down	0.5828248302308099
GOBP_PURINE_NUCLEOSIDE_DIPHOSPHATE_CATABOLIC_PROCESS	Down	0.8471929973216418	Up	0.990055261824326	Up	0.33312399736970955	Up	0.8201433029778152	Up	0.6735780908500216	Down	0.38002672676450977	Up	0.9203237280206662
GOBP_REGULATION_OF_REACTIVE_OXYGEN_SPECIES_BIOSYNTHETIC_PROCESS	Up	0.975846006559582	Up	0.8501503211853522	Up	0.8296849381298801	Up	0.7170901537640061	Up	0.7348016464460202	Down	0.38002672676450977	Down	0.2597933383741234
GOBP_TOLL_LIKE_RECEPTOR_2_SIGNALING_PATHWAY	Up	0.9851429171559706	Up	0.34953984765094015	Up	0.6838075139365617	Down	0.8864951510737062	Down	0.8711922752820452	Down	0.380128617409184	Down	0.3148899281511231
GOBP_CARBOHYDRATE_MEDIATED_SIGNALING	Down	0.6992913021446299	Down	0.966058089308428	Up	0.9045342560216146	Down	0.9381712588701334	Down	0.7433872016269302	Up	0.3804683900514333	Down	0.962791308397474
GOBP_REGULATION_OF_T_CELL_MIGRATION	Up	0.7267573677794288	Up	0.9484943046351332	Up	0.6582138652634619	Up	0.8257925580048932	Up	0.6160860853667695	Down	0.38046915473227694	Down	0.08744130342927378
GOBP_MOTOR_NEURON_APOPTOTIC_PROCESS	Up	0.3151319414243114	Up	0.9639075837520926	Up	0.4754756126438658	Up	0.4893517387180258	Up	0.8293568874537757	Down	0.38087225768103167	Down	0.8064342959872814
GOBP_ELECTRON_TRANSPORT_CHAIN	Down	0.9894238612130332	Up	0.7836097043750475	Up	0.8464405123801443	Up	0.653526344403168	Up	0.9495802426388816	Up	0.3815333572886336	Up	0.04702801077292869
GOBP_ALPHA_BETA_T_CELL_PROLIFERATION	Up	0.7185939341515127	Up	0.6511584655689697	Down	0.766778371121992	Down	0.9181421955494976	Down	0.7230062629381263	Down	0.3815988084239833	Down	0.0485357028293274
GOBP_ANTIGEN_PROCESSING_AND_PRESENTATION_OF_PEPTIDE_ANTIGEN_VIA_MHC_CLASS_I	Down	0.6174522433379231	Up	0.4025964604307495	Down	0.6873850516854335	Up	0.9639075837520926	Down	0.8981824236003179	Up	0.3815988084239833	Up	0.5985030373547383
GOBP_GPI_ANCHOR_METABOLIC_PROCESS	Down	0.16145343579501897	Down	0.6249356081064434	Down	0.9174804022069358	Down	0.7805559004498469	Down	0.8421620249579667	Down	0.3815988084239833	Up	0.8575537459787416
GOBP_LIPOPOLYSACCHARIDE_MEDIATED_SIGNALING_PATHWAY	Up	0.4055646901924734	Up	0.29389644509050056	Up	0.5195290115480106	Up	0.3421011597674068	Up	0.7832658095449235	Down	0.3815988084239833	Down	0.00887006641432407
GOBP_MUSCLE_CELL_PROLIFERATION	Up	0.22465216437893928	Up	0.7295545980228381	Up	0.16110791319646275	Up	0.8589442046146132	Up	0.05149438744679496	Down	0.38172428191540375	Down	0.6973475726732062
GOBP_DNA_DAMAGE_RESPONSE_SIGNAL_TRANSDUCTION_BY_P53_CLASS_MEDIATOR_RESULTING_IN_CELL_CYCLE_ARREST	Up	0.7001501604501917	Up	0.2607414387966845	Down	0.9210782353743722	Down	0.966279506695466	Up	0.9587992592354992	Up	0.3817960800340144	Up	0.975846006559582
GOBP_EPITHELIAL_CILIUM_MOVEMENT_INVOLVED_IN_DETERMINATION_OF_LEFT_RIGHT_ASYMMETRY	Up	0.8207173785031139	Down	0.9239428355388332	Up	0.6226625599378888	Down	0.9004507248537716	Up	0.804128050582945	Down	0.3819216129593268	Down	0.973366245762851
GOBP_POSITIVE_REGULATION_OF_METAPHASE_ANAPHASE_TRANSITION_OF_CELL_CYCLE	Up	0.8009395134094294	Down	0.98535653696001	Down	0.7939362095270271	Down	0.831904401212944	Down	0.8710785403845316	Up	0.38217174450455327	Up	0.8778837598028671
GOBP_T_CELL_PROLIFERATION	Up	0.3699448768276739	Up	0.6136251868891287	Up	0.8588595858242357	Up	0.8379265558294012	Up	0.9545348445612876	Down	0.3825138251464595	Down	0.01818941960741449
GOBP_CELLULAR_RESPONSE_TO_FLUID_SHEAR_STRESS	Down	0.8574916647684523	Up	0.8747302725720554	Up	0.921275599407599	Down	0.9745934815143752	Up	0.970321500441322	Down	0.383333100784289	Down	0.8782930582883414
GOBP_NEGATIVE_REGULATION_OF_RELEASE_OF_CYTOCHROME_C_FROM_MITOCHONDRIA	Down	0.8865608208186326	Down	0.933420966078368	Up	0.6225593793086768	Up	0.8208662946677853	Down	0.737737428167781	Down	0.383333100784289	Down	0.8173626259606019
GOBP_POSITIVE_REGULATION_OF_ACTIN_NUCLEATION	Up	0.9249509528428964	Up	0.9794687611590244	Down	0.7632105480803613	Down	0.5892610192731795	Up	0.9347361606480596	Up	0.383333100784289	Up	0.32195312995882575
GOBP_POSITIVE_REGULATION_OF_CYSTEINE_TYPE_ENDOPEPTIDASE_ACTIVITY_INVOLVED_IN_APOPTOTIC_SIGNALING_PATHWAY	Down	0.5651344368223106	Up	0.7743247655363906	Up	0.911725322239864	Down	0.891773144685103	Up	0.6177269570188462	Up	0.383333100784289	Up	0.663033812807553
GOBP_POSITIVE_REGULATION_OF_ER_ASSOCIATED_UBIQUITIN_DEPENDENT_PROTEIN_CATABOLIC_PROCESS	Up	0.9239390200092908	Up	0.4821243084195378	Up	0.8184010493508259	Up	0.45899667978183295	Down	0.8918082540841511	Down	0.383333100784289	Down	0.3337312702929972
GOBP_REGULATION_OF_DNA_CATABOLIC_PROCESS	Down	0.9238457386890062	Up	0.9340816890161444	Up	0.8867127862977497	Up	0.8798596798218716	Up	0.8464435226684593	Up	0.383333100784289	Up	0.7399058589666504
GOBP_REGULATION_OF_MICROVILLUS_ORGANIZATION	Up	0.9638349648220482	Up	0.5253786954776071	Down	0.8666523719656684	Down	0.7961499922320604	Down	0.9459718095881804	Up	0.38340719504337795	Up	0.02244014464859749
GOBP_CRANIAL_NERVE_STRUCTURAL_ORGANIZATION	Up	0.39718377904094576	Up	0.9033010384201362	Up	0.6980036217497722	Up	0.4698515700294869	Up	0.7809866145234693	Down	0.38347684814034433	Down	0.3327746173292064
GOBP_FACIAL_NERVE_STRUCTURAL_ORGANIZATION	Up	0.3636645512291437	Up	0.9033010384201362	Up	0.6980036217497722	Up	0.4698515700294869	Up	0.7809866145234693	Down	0.38347684814034433	Down	0.3327746173292064
GOBP_REGULATION_OF_VASCULATURE_DEVELOPMENT	Up	0.3377879892546036	Up	0.8537851648432565	Up	0.06874029389858848	Up	0.5805049244987697	Up	0.02641957141974847	Down	0.38350992771333525	Down	0.5793962089729053
GOBP_CALCIUM_ACTIVATED_PHOSPHOLIPID_SCRAMBLING	Down	0.8489093563221478	Down	0.8207173785031139	Down	0.9775704360129528	Down	0.7113391688461285	Up	0.9756729355209558	Up	0.3837298430164976	Up	0.6386393341722955
GOBP_REGULATION_OF_CELLULAR_CARBOHYDRATE_CATABOLIC_PROCESS	Down	0.8905448636836136	Up	0.3755952746158347	Up	0.9547156870536574	Up	0.9797289684859254	Down	0.8822219989948462	Up	0.3837298430164976	Up	0.4234881678217984
GOBP_VESICLE_CARLOADING	Down	0.8614266298767576	Up	0.04867289325795192	Up	0.21856960608779535	Up	0.15102571833144882	Up	0.96175471094362	Down	0.3837298430164976	Down	0.9439464074528828
GOBP_OUTFLOW_TRACT_MORPHOGENESIS	Up	0.6062017595559908	Down	0.7142161981288988	Up	0.18681011849855428	Up	0.9985323877780938	Up	0.0162463449554712	Down	0.3841553197058472	Up	0.9679869716444716
GOBP_POSITIVE_REGULATION_OF_PROTEIN_TYROSINE_KINASE_ACTIVITY	Up	0.6261090510415817	Up	0.9809173874445662	Up	0.741673431809562	Up	0.970069258483682	Down	0.975672250090534	Down	0.3841553197058472	Down	0.6045867266904522
GOBP_PROTEIN_NEDDYLATION	Up	0.6742618136390954	Up	0.9370480288947745	Down	0.8175631119926356	Up	0.7916555040164424	Down	0.7291322870180491	Down	0.3844621375251978	Down	0.5224366549015451
GOBP_CALCIUM_ION_EXPORT	Down	0.9992012728264916	Up	0.05689045545026014	Up	0.4315103830004983	Up	0.1255311795819886	Up	0.9888515184570436	Down	0.3848597491331232	Up	0.9092898613815618
GOBP_PROTEIN_LOCALIZATION_TO_NUCLEOLUS	Up	0.840542179101804	Up	0.213168683115178	Up	0.9368143449089864	Up	0.08998658168669875	Down	0.10082840601614056	Down	0.3848597491331232	Down	0.11664287127332544
GOBP_LEUKOCYTE_MEDIATED_IMMUNITY	Up	0.5067984745664997	Up	0.1258761786141175	Up	0.6768146525923444	Up	0.4275800729774949	Down	0.982278192634422	Down	0.38489577176944384	Down	0.0062527072620025
GOBP_NEGATIVE_REGULATION_OF_MRNA_PROCESSING	Up	0.9313865178674142	Up	0.0683763048224705	Up	0.3421011597674068	Up	0.5917344547476661	Down	0.8340044158606347	Down	0.38505222281104096	Down	0.132625934665053
GOBP_DEVELOPMENTAL_INDUCTION	Down	0.999136433266936	Up	0.6361233073243986	Up	0.9500325002479416	Up	0.3241192168067126	Up	0.5743447705088596	Down	0.3851971129176068	Down	0.7184554691254174
GOBP_COLUMNAR_CUBOIDAL_EPITHELIAL_CELL_DIFFERENTIATION	Up	0.9997183536862364	Up	0.7838651863893018	Up	0.7648653777577704	Up	0.908559315150292	Down	0.9370480288947745	Down	0.38536598841530495	Down	0.9363120360046088
GOBP_REGULATION_OF_STEROID_BIOSYNTHETIC_PROCESS	Down	0.38087225768103167	Up	0.8892695890896298	Up	0.510193826122451	Up	0.5091455915450597	Up	0.46438925575719087	Down	0.3853948748702537	Down	0.9755998524755808
GOBP_AORTA_MORPHOGENESIS	Up	0.9092898613815618	Down	0.705850859121223	Up	0.01496752685338355	Up	0.7852253455286292	Up	0.01714734893354087	Down	0.38598833428388074	Up	0.9191208992701884
GOBP_ALCOHOL_CATABOLIC_PROCESS	Down	0.0504270736049775	Up	0.8489331917186265	Up	0.5235427904617366	Down	0.47897598243088135	Up	0.21227157190605395	Up	0.3862428816994497	Up	0.17613881145308544
GOBP_PYRIMIDINE_DEOXYRIBONUCLEOSIDE_TRIPHOSPHATE_METABOLIC_PROCESS	Up	0.549719291443221	Up	0.5098815116214761	Up	0.8756781590656622	Down	0.5470685225017556	Down	0.6907025357141263	Up	0.3866724926839426	Up	0.6476761659289226
GOBP_REGULATION_OF_SPINDLE_ORGANIZATION	Up	0.9935959670439576	Up	0.8740971824854104	Up	0.7695982960175196	Down	0.9462288364917866	Up	0.9713055232972396	Up	0.38668739564717863	Up	0.415241815031952
GOBP_LEUKOCYTE_CELL_CELL_ADHESION	Up	0.2530186592110767	Up	0.3337312702929972	Up	0.7479402293432602	Up	0.6702577853785089	Down	0.9886107931537516	Down	0.38706515077784936	Down	0.00276243360996683
GOBP_HIPPOCAMPAL_NEURON_APOPTOTIC_PROCESS	Up	0.37336815305274346	Down	0.9959464027017444	Up	0.6377468609513798	Down	0.9496118275996468	Up	0.84296311788769	Down	0.3873792864634348	Down	0.08863557509657978
GOBP_REGULATION_OF_METANEPHROS_DEVELOPMENT	Down	0.99819702693486	Down	0.9541461063143224	Up	0.48041037052639834	Down	0.9228304972158068	Up	0.5210398293389982	Up	0.3873792864634348	Up	0.6187875876398085
GOBP_REGULATION_OF_SYSTEMIC_ARTERIAL_BLOOD_PRESSURE_BY_RENIN_ANGIOTENSIN	Down	0.6737453108859295	Up	0.8827375588396039	Up	0.3461695342726937	Down	0.8988136660844308	Up	0.23156132647433367	Down	0.3873792864634348	Down	0.5774341103914296
GOBP_RESPONSE_TO_TEMPERATURE_STIMULUS	Up	0.8829797788080707	Up	0.1778015334943656	Up	0.33240283647383406	Up	0.2403413866790945	Up	0.8259524929130525	Down	0.3873792864634348	Down	0.4818795938612123
GOBP_XENOBIOTIC_GLUCURONIDATION	Down	0.5831241245444635	Down	0.8316523999744034	Down	0.5244043118397642	Down	0.3351907835499408	Down	0.8593723377476312	Up	0.3873792864634348	Down	0.96175471094362
GOBP_ADENOSINE_TO_INOSINE_EDITING	Up	0.6432632385100048	Up	0.2824583494624575	Up	0.18591319910177015	Up	0.5234055328866121	Up	0.31432386080483166	Down	0.38779786753513373	Down	0.2401848884240694
GOBP_POSITIVE_REGULATION_OF_NUCLEAR_DIVISION	Up	0.4636633807232755	Up	0.7303914417218681	Down	0.9803456464963028	Down	0.9286672154856348	Up	0.8031496309687725	Up	0.3878197854977885	Up	0.8022673004985221
GOBP_DETERMINATION_OF_LIVER_LEFT_RIGHT_ASYMMETRY	Up	0.25076587244721454	Down	0.9899904248267442	Up	0.15501096212004006	Down	0.8694472021315196	Up	0.03783672532184424	Down	0.3879661300468254	Down	0.835591514015646
GOBP_LIVER_MORPHOGENESIS	Down	0.9176461204247875	Up	0.7535515726670123	Up	0.8740971824854104	Up	0.9175032058135716	Down	0.2743198597822918	Down	0.3883114430292224	Down	0.330392783342967
GOBP_NEGATIVE_REGULATION_OF_T_CELL_PROLIFERATION	Up	0.8311144801245661	Up	0.8588595858242357	Down	0.8694224156945386	Up	0.8094038160183646	Up	0.9269804401425612	Down	0.3889180808426504	Down	0.2397387967877569
GOBP_ALDITOL_CATABOLIC_PROCESS	Down	0.39965700522872727	Up	0.6177984758693666	Up	0.6438884396794126	Down	0.95178539663484385	Up	0.9015934671626958	Down	0.3897305711077914	Down	0.7705866634006701
GOBP_VIRION_ATTACHMENT_TO_HOST_CELL	Down	0.4023011656369101	Down	0.8734547368903172	Up	0.4142528661028805	Up	0.7828791962230625	Down	0.8520435781909048	Down	0.38977048023145405	Down	0.5650301054105266
GOBP_GLYCOLIPID_TRANSPORT	Down	0.375268399509561	Down	0.2162912830112197	Down	0.9904115150288556	Down	0.9363120360046088	Up	0.4234881678217984	Down	0.3899719650595897	Down	0.5052322805836758
GOBP_ATRIOVENTRICULAR_VALVE_DEVELOPMENT	Up	0.6478765312544563	Down	0.8299323019753874	Up	0.01555994917572744	Up	0.8375408578293014	Up	0.00106518577538951	Down	0.390873952770468	Down	0.5294507550206422
GOBP_PROTEIN_LOCALIZATION_TO_BASOLATERAL_PLASMA_MEMBRANE	Up	0.2615416269436832	Down	0.8372056483441176	Down	0.8538980919235345	Up	0.7876689097255656	Up	0.959874507639687	Down	0.39130102767878455	Up	0.9997605150864148
GOBP_CATECHOLAMINE_UPTAKE	Down	0.9202521387335408	Up	0.6514776015304177	Up	0.2890270289950197	Up	0.8894845909206351	Up	0.9488534635662874	Up	0.39216970774525206	Up	0.9285692794519724
GOBP_RNA_CATABOLIC_PROCESS	Down	0.9799447985734362	Up	0.19395227155613615	Up	0.7371799421748196	Up	0.5795829023927445	Down	0.7642129220016328	Down	0.39225261081795537	Down	0.2152231852914832
GOBP_REGULATION_OF_CD4_POSITIVE_ALPHA_BETA_T_CELL_DIFFERENTIATION	Up	0.21661288930748784	Up	0.5292723403777022	Up	0.7051923422905808	Up	0.9895517578602332	Down	0.8744505092756536	Down	0.392338454293805	Down	0.10417691416875764
GOBP_NEGATIVE_REGULATION_OF_VASCULATURE_DEVELOPMENT	Up	0.4705386007338397	Up	0.9940779001300448	Up	0.07434513337055809	Up	0.7684227548462433	Up	0.00693364403523675	Down	0.39234803699779386	Down	0.7788442143402671
GOBP_CELLULAR_RESPONSE_TO_MOLECULE_OF_BACTERIAL_ORIGIN	Up	0.5944352083763316	Up	0.5196588957973846	Up	0.7197623283905488	Up	0.6345828609068421	Up	0.9473383748491252	Down	0.39258382536391995	Down	0.0471455755636886
GOBP_MICROTUBULE_DEPOLYMERIZATION	Up	0.7956857015699822	Up	0.7646837034077928	Down	0.7090457041454503	Down	0.675541164617867	Up	0.7545761028913118	Up	0.3926087398566085	Up	0.6778419352299114
GOBP_RESPONSE_TO_DEXAMETHASONE	Down	0.456659008155841	Up	0.5531102273772306	Down	0.7136085582474044	Up	0.8315438132835145	Down	0.9139119916197048	Down	0.39271094328456135	Down	0.830041417533126
GOBP_CHROMATIN_ASSEMBLY_OR_DISASSEMBLY	Up	0.8299624905493823	Up	0.1449013771213451	Down	0.8202266529695081	Up	0.9115778520551564	Down	0.9292391850955096	Up	0.39319579847941577	Down	0.8438354188697825
GOBP_PSEUDOURIDINE_SYNTHESIS	Up	0.8583385158364686	Up	0.13687227915681904	Up	0.8878290231420904	Up	0.0728264142261101	Down	0.01300260251888516	Down	0.39368877986398193	Down	0.0355417610962768
GOBP_NEGATIVE_REGULATION_OF_EPITHELIAL_CELL_APOPTOTIC_PROCESS	Down	0.9416218738764696	Down	0.18359229943170663	Up	0.8404735223024806	Down	0.9348035705911284	Up	0.5677046390066796	Down	0.3937732387247281	Down	0.9876458897802816
GOBP_RESPONSE_TO_SALT_STRESS	Down	0.6135846600154445	Up	0.8902526316524095	Up	0.1213534134501365	Up	0.6873179827889776	Up	0.23668592082165263	Up	0.39394656111850496	Up	0.8670528699120009
GOBP_NEGATIVE_REGULATION_OF_RECEPTOR_SIGNALING_PATHWAY_VIA_STAT	Down	0.9246555471061264	Down	0.7841482227521867	Up	0.7296104210671709	Down	0.9101391525925966	Up	0.8421466769468099	Down	0.39400553606364	Down	0.4867603835526597
GOBP_POSITIVE_REGULATION_OF_CD4_POSITIVE_ALPHA_BETA_T_CELL_PROLIFERATION	Up	0.5541528054342043	Up	0.6064523943736075	Up	0.17041495530179948	Up	0.833638542614798	Up	0.18730503105634977	Down	0.3940116007949851	Down	0.0317181120108599
GOBP_POSITIVE_REGULATION_OF_CARDIOBLAST_DIFFERENTIATION	Up	0.874022796702407	Up	0.456659008155841	Down	0.8972590404633914	Up	0.7767936048716618	Down	0.438310174080455	Down	0.3946364967993759	Down	0.9979332220487424
GOBP_POSITIVE_REGULATION_OF_MEIOTIC_CELL_CYCLE	Up	0.8126945278423052	Down	0.9473109085849072	Down	0.8109944885902819	Down	0.737905639050168	Up	0.6455978837106123	Up	0.3946364967993759	Up	0.8033682412155255
GOBP_POSITIVE_REGULATION_OF_REACTIVE_OXYGEN_SPECIES_METABOLIC_PROCESS	Down	0.8403463790297668	Up	0.3785864988568822	Up	0.8129954599475389	Up	0.9119783063426457	Up	0.8161430084728986	Down	0.39467176573415336	Down	0.5406338085172395
GOBP_QUATERNARY_AMMONIUM_GROUP_TRANSPORT	Down	0.7692461320802763	Down	0.7905680621426002	Up	0.913139108909598	Down	0.4335655170604744	Up	0.8963796676947664	Up	0.3948432074034941	Up	0.4680104927358169
GOBP_ESTABLISHMENT_OF_ENDOTHELIAL_BARRIER	Up	0.26143344985596845	Up	0.42007819750298514	Up	0.14651219127916978	Up	0.7368739607861472	Up	0.7128128836826307	Down	0.3948759825749806	Down	0.8512331750934083
GOBP_NEGATIVE_REGULATION_OF_SYNAPTIC_VESICLE_EXOCYTOSIS	Up	0.39085413246866735	Up	0.29014780736683976	Up	0.9115881420287558	Up	0.957224582645305	Up	0.8721636025446464	Down	0.3948904019465477	Down	0.645807249626016
GOBP_PORE_COMPLEX_ASSEMBLY	Up	0.5116468458086741	Up	0.12949470406972327	Up	0.7896049835073664	Up	0.5085633388509703	Down	0.885524748570495	Down	0.3950658068602329	Down	0.5826850159080386
GOBP_DEVELOPMENTAL_CELL_GROWTH	Up	0.9215962974580484	Up	0.8751015519908969	Up	0.24133480634620905	Down	0.8658960912922827	Up	0.20555343586595864	Down	0.39573459575758946	Down	0.808673273667929
GOBP_OPSONIZATION	Up	0.2599312447134676	Up	0.402112635982234	Up	0.9979332220487424	Up	0.8365956001143264	Up	0.7886227570897624	Down	0.39584730761182846	Down	0.4079330629622219
GOBP_REGULATION_OF_OPSONIZATION	Up	0.2599312447134676	Up	0.5464522233009133	Down	0.8939919960183336	Up	0.9806410424733912	Up	0.9829710378111912	Down	0.39584730761182846	Down	0.4079330629622219
GOBP_COMMISSURAL_NEURON_AXON_GUIDANCE	Down	0.8102695801849245	Down	0.5481543157696139	Down	0.9908496364333128	Up	0.8688046307844466	Up	0.981233046160278	Down	0.3960882555010444	Down	0.6372920402166078
GOBP_REGULATION_OF_TELOMERE_CAPPING	Down	0.953273601332035	Up	0.6191076031700671	Down	0.9934090361296192	Up	0.8953580145376484	Down	0.7859095467405041	Up	0.3961640303951768	Up	0.9849952779328665
GOBP_NEGATIVE_REGULATION_OF_INTRINSIC_APOPTOTIC_SIGNALING_PATHWAY_BY_P53_CLASS_MEDIATOR	Up	0.7601261741348242	Up	0.521343729559575	Down	0.7179301192350112	Down	0.7081818004091339	Down	0.5587590305622024	Down	0.3964575191414877	Down	0.26491846096216254
GOBP_OOCYTE_DIFFERENTIATION	Up	0.9923718732636204	Up	0.9997183536862364	Down	0.8689538848342474	Down	0.999152499981274	Up	0.7827093960890763	Up	0.3964575191414877	Up	0.590721681571946
GOBP_PRIMARY_MIRNA_PROCESSING	Up	0.7858126851096312	Up	0.33045732505076664	Up	0.34159716712480254	Down	0.956565054060211	Down	0.8366468614585686	Down	0.3964575191414877	Down	0.22289035563251663
GOBP_PROTOPORPHYRINOGEN_IX_METABOLIC_PROCESS	Up	0.881994162753787	Down	0.91944163524135	Up	0.7441624757703175	Up	0.662297608445794	Up	0.9613181671324268	Up	0.39673071981881664	Up	0.4382925281474348
GOBP_POSITIVE_REGULATION_OF_EXTRACELLULAR_MATRIX_DISASSEMBLY	Up	0.346201255389957	Up	0.9638056590388544	Up	0.6199456086958474	Up	0.9610463528260352	Up	0.5991704916278748	Down	0.39681983583897273	Down	0.3083574522966423
GOBP_DETECTION_OF_EXTERNAL_BIOTIC_STIMULUS	Up	0.9052870722342522	Down	0.8977225062447061	Up	0.7395038447721305	Down	0.8439179754866649	Up	0.3091220044865622	Down	0.39718377904094576	Down	0.5829960339426378
GOBP_DNA_DAMAGE_RESPONSE_SIGNAL_TRANSDUCTION_RESULTING_IN_TRANSCRIPTION	Up	0.7543561290878996	Up	0.3427860860446978	Down	0.8492583753762831	Down	0.9084401880772158	Down	0.8322657917565963	Up	0.39718377904094576	Up	0.9094002845257336
GOBP_INTERFERON_GAMMA_PRODUCTION	Up	0.20286154724915015	Up	0.4934813033414563	Up	0.6323069674382096	Up	0.4767347172304988	Up	0.8705016188442363	Down	0.39718377904094576	Down	0.01851494363897885
GOBP_REGULATION_OF_GENE_SILENCING_BY_RNA	Down	0.5578960048991708	Up	0.1502598888558812	Up	0.5948762531000292	Up	0.8030851059261858	Down	0.9080380364015208	Down	0.39718377904094576	Down	0.5780633797725367
GOBP_NUCLEAR_TRANSCRIBED_MRNA_POLY_A_TAIL_SHORTENING	Down	0.5868631831002888	Up	0.9001993070223333	Down	0.3788069220095051	Up	0.9771447993769596	Down	0.7113034350993548	Down	0.3977249807169206	Down	0.7347352791068466
GOBP_REGULATION_OF_OSTEOBLAST_PROLIFERATION	Up	0.2725101063980844	Down	0.9845786838457106	Up	0.4613778031111663	Up	0.976973822123108	Up	0.1762169786011574	Down	0.3978484761049079	Down	0.5164366404563766
GOBP_REGULATION_OF_CYTOPLASMIC_MRNA_PROCESSING_BODY_ASSEMBLY	Up	0.9706247263856757	Up	0.9252595382082024	Down	0.4379013589258136	Up	0.8924108555864815	Down	0.9711490968223668	Down	0.3979422524392986	Down	0.5938729291609506
GOBP_GONADOTROPIN_SECRETION	Down	0.8456875137935355	Up	0.8972590404633914	Down	0.9674563982328938	Up	0.891773144685103	Up	0.8102695801849245	Down	0.3982336239060809	Down	0.7704061903811021
GOBP_MRNA_CIS_SPLICING_VIA_SPLICEOSOME	Up	0.36483164328213685	Down	0.9468036110231914	Up	0.5387661191046577	Up	0.99666115208229	Up	0.879513060422056	Down	0.39829350582581846	Down	0.32330513734234645
GOBP_RESPONSE_TO_HERBICIDE	Down	0.874022796702407	Down	0.8202022842868876	Down	0.9049656086119632	Down	0.9875890463059158	Up	0.25119276647618777	Up	0.3991493023173547	Up	0.6165000490900541
GOBP_POSITIVE_REGULATION_OF_EPITHELIAL_CELL_PROLIFERATION	Up	0.6188086405168683	Down	0.9502488375748632	Up	0.45478277796043737	Up	0.7593183135573476	Up	0.4853487014494162	Down	0.39922837762087543	Down	0.6884241670582447
GOBP_REGULATION_OF_MICROTUBULE_BASED_MOVEMENT	Up	0.9315736777025522	Down	0.7031040685618009	Down	0.7535833534684038	Down	0.8908193688064034	Down	0.9370846843450088	Up	0.39922837762087543	Up	0.5909776596005258
GOBP_ARTERY_MORPHOGENESIS	Up	0.6781634847483581	Down	0.705070671232895	Up	0.02787160616401175	Up	0.7743885392865297	Up	0.00193832435586343	Down	0.3992705095575997	Up	0.9550932465987252
GOBP_AMINO_ACID_BETAINE_METABOLIC_PROCESS	Down	0.13687227915681904	Down	0.47115319138074846	Down	0.5671795639353217	Down	0.3165875369487258	Up	0.8311144801245661	Up	0.39965700522872727	Up	0.2945771642290853
GOBP_VESICLE_TARGETING	Up	0.9312543885013616	Up	0.3800748213114829	Down	0.944030671916442	Up	0.8491970416917785	Down	0.8331033511545679	Down	0.40034036628764413	Down	0.9208113582265234
GOBP_JNK_CASCADE	Up	0.6283937634567547	Up	0.6946188037176042	Down	0.9983617133257966	Up	0.7742926519449436	Up	0.9564829003743768	Down	0.40086670172371486	Down	0.4131127904500532
GOBP_CGMP_MEDIATED_SIGNALING	Down	0.5573078185700872	Down	0.8381879969491434	Up	0.7040436982626335	Up	0.7568154191784364	Up	0.2413066775640581	Down	0.4008667726433699	Down	0.8924218738882712
GOBP_RETINAL_METABOLIC_PROCESS	Down	0.9311070157066372	Up	0.6114838408633996	Up	0.8177168700769629	Up	0.8184010493508259	Up	0.5964725877244695	Up	0.4008667726433699	Up	0.1141911614190442
GOBP_DOPAMINE_METABOLIC_PROCESS	Up	0.7297893361112789	Up	0.6770098413593603	Up	0.5877177085803889	Up	0.9993676655868275	Up	0.6735780908500216	Up	0.4008774466659882	Up	0.5008799415262064
GOBP_MACROPHAGE_CYTOKINE_PRODUCTION	Up	0.9180299754554484	Up	0.7805371613564747	Up	0.8734547368903172	Up	0.6461488917338124	Up	0.04572702255638163	Down	0.4009258093107291	Down	0.00723766000297188
GOBP_POSITIVE_REGULATION_OF_TELOMERASE_RNA_LOCALIZATION_TO_CAJAL_BODY	Up	0.9978956402108357	Up	4.715296690877629e-6	Up	0.1037148380321918	Up	1.0125657812905486e-4	Down	0.22287478527951315	Down	0.400937134242789	Down	5.946627598902101e-4
GOBP_REGULATION_OF_SREBP_SIGNALING_PATHWAY	Down	0.874678197825677	Up	0.2944379426209541	Down	0.8734547368903172	Up	0.7700421570773297	Down	0.8306102557202666	Down	0.4009593187413469	Down	0.937677368397592
GOBP_NEGATIVE_REGULATION_OF_LYMPHOCYTE_ACTIVATION	Up	0.5092794767883502	Up	0.381641693019817	Up	0.7401401154424571	Up	0.45427538838748327	Up	0.7253491015363285	Down	0.4016344531703404	Down	0.03842955405156144
GOBP_IMMUNOGLOBULIN_PRODUCTION	Up	0.7103552357670208	Up	0.06138472283601146	Up	0.44030842202453446	Up	0.2297822513150601	Down	0.7049714594282787	Down	0.4019967171799924	Down	0.00225957400146795
GOBP_MEDIUM_CHAIN_FATTY_ACYL_COA_METABOLIC_PROCESS	Up	0.8248750168839201	Up	0.28279471152888674	Up	0.8049393017856978	Up	0.7349841857687973	Down	0.9434906352408567	Up	0.4022306249416187	Up	0.4197141906208669
GOBP_POSITIVE_REGULATION_OF_AXONOGENESIS	Down	0.9549732942839638	Down	0.8068232938748046	Up	0.965257262284422	Down	0.8896962722841344	Up	0.9005060634884481	Down	0.4025964604307495	Down	0.8195412564048865
GOBP_NITRIC_OXIDE_SYNTHASE_BIOSYNTHETIC_PROCESS	Up	0.31942390613314053	Up	0.2640341593240993	Up	0.7581287101256231	Up	0.4048113290267037	Down	0.9581355809500102	Down	0.4028592460429217	Down	0.4505952446306773
GOBP_CAMP_BIOSYNTHETIC_PROCESS	Up	0.9725597727976316	Down	0.6594703247125611	Up	0.4037637075794855	Down	0.9407188875966817	Up	0.21856960608779535	Up	0.4030624361491491	Up	0.32981701182099415
GOBP_VERY_LOW_DENSITY_LIPOPROTEIN_PARTICLE_CLEARANCE	Down	0.463199068390851	Down	0.8476013397888476	Up	0.11933915175170302	Down	0.9939219722246888	Up	0.05462179652247082	Up	0.4037327276612199	Up	0.9510559978625528
GOBP_REGULATION_OF_SMOOTHENED_SIGNALING_PATHWAY_INVOLVED_IN_DORSAL_VENTRAL_NEURAL_TUBE_PATTERNING	Down	0.837318129663812	Down	0.7492687393429116	Down	0.9624191274164284	Down	0.8102695801849245	Down	0.951232907553065	Down	0.4039649442550207	Up	0.8893827758984912
GOBP_REGULATION_OF_PHOSPHOLIPID_CATABOLIC_PROCESS	Down	0.7047458252566345	Down	0.989804284844286	Up	0.49239422729673415	Down	0.5403496987318974	Up	0.9091518528650452	Up	0.4040017493174812	Up	0.3344505777685107
GOBP_INTESTINAL_EPITHELIAL_CELL_DIFFERENTIATION	Down	0.7297359577105086	Down	0.9749383044293256	Down	0.4505032716285305	Down	0.5145179298741208	Down	0.6371802597078958	Down	0.4042180502368027	Up	0.9419850868336224
GOBP_POSITIVE_REGULATION_OF_TRANSLATION_IN_RESPONSE_TO_ENDOPLASMIC_RETICULUM_STRESS	Down	0.7953929703365437	Up	0.4145530972386052	Down	0.6925577089628543	Up	0.9216947872643658	Down	0.9270880889183652	Down	0.4048594787838878	Down	0.2779654063365854
GOBP_NEGATIVE_REGULATION_OF_PHOSPHATASE_ACTIVITY	Down	0.9878173108448124	Down	0.9874377398000104	Down	0.9911769245082336	Up	0.9285692794519724	Up	0.9688333070074108	Down	0.40502091870383056	Down	0.513952146369189
GOBP_ENTRY_INTO_HOST	Up	0.9336608172538536	Up	0.708450895912607	Up	0.16760617317780185	Up	0.715284869924205	Up	0.8591738676334243	Down	0.405031384574152	Down	0.6124340320682284
GOBP_POSITIVE_CHEMOTAXIS	Up	0.09791586828613924	Down	0.9260072240233228	Up	0.6014731842368708	Down	0.9710004921110028	Up	0.33747682563074477	Down	0.40509047737179854	Down	0.3496339665845123
GOBP_SMOOTH_MUSCLE_CELL_APOPTOTIC_PROCESS	Up	0.6860924679921275	Up	0.6627358983140651	Up	0.6539755062492929	Down	0.9750275915834944	Up	0.7900922874195996	Down	0.4059056959528486	Down	0.34546832112199916
GOBP_ENDOTHELIAL_CELL_FATE_COMMITMENT	Up	0.08254135791473878	Down	0.7806983368618987	Up	0.3884667671968526	Down	0.8389866057834371	Up	0.07175339747700389	Down	0.4060608525307542	Down	0.8058115147663463
GOBP_REGULATION_OF_SKELETAL_MUSCLE_ADAPTATION	Up	0.7357280969619476	Up	0.992338799471356	Up	0.5007590043902487	Down	0.9503679617141187	Up	0.755152481711174	Up	0.406498088722888	Up	0.32375131520920725
GOBP_CARDIAC_EPITHELIAL_TO_MESENCHYMAL_TRANSITION	Up	0.5403496987318974	Up	0.8983630611233774	Up	0.00114873454578938	Up	0.488107383059449	Up	0.0031640940852479	Down	0.4067751573711222	Down	0.9307902580944408
GOBP_REGULATION_OF_ENDOTHELIAL_CELL_MIGRATION	Up	0.7438226179364074	Up	0.97300540904259325	Up	0.1838230508881686	Up	0.7063175807012577	Up	0.05294206173108653	Down	0.4072705254180024	Down	0.4985288734864391
GOBP_COLUMNAR_CUBOIDAL_EPITHELIAL_CELL_MATURATION	Up	0.948010053302409	Up	0.374165289187808	Up	0.7498706098303992	Down	0.8496556346256815	Up	0.5996877571834284	Down	0.40730580804748234	Down	0.8076138646428149
GOBP_NEGATIVE_REGULATION_OF_SIGNAL_TRANSDUCTION_BY_P53_CLASS_MEDIATOR	Up	0.2443396395849972	Up	0.5122040059214316	Up	0.996696486027016	Down	0.9255160962916884	Down	0.9598512635326596	Down	0.40738204786340543	Down	0.3658896830773062
GOBP_REGULATION_OF_CHEMOKINE_MEDIATED_SIGNALING_PATHWAY	Up	0.9188117847015664	Up	0.9513483487042927	Up	0.8275962598476095	Down	0.8366468614585686	Up	0.976904049647204	Down	0.4077226999603421	Down	0.5358595124627845
GOBP_ENDOTHELIAL_CELL_APOPTOTIC_PROCESS	Up	0.5669217309924593	Down	0.5103949001902932	Up	0.5027355264085359	Down	0.8200241100995075	Up	0.1253375230519165	Down	0.40832701664496573	Down	0.8572117271315983
GOBP_MONOACYLGLYCEROL_METABOLIC_PROCESS	Down	0.02498498956799327	Down	0.9887493168368152	Down	0.3883114430292224	Down	0.9807975414158902	Up	0.7536316412963808	Up	0.4087297064432392	Up	0.0721947604056606
GOBP_PEROXISOME_FISSION	Down	0.90439509557624	Up	0.884452341974016	Down	0.8851599130811304	Up	0.787221279128764	Down	0.874022796702407	Down	0.4087297064432392	Down	0.9962107960916246
GOBP_REGULATION_OF_SKELETAL_MUSCLE_CELL_DIFFERENTIATION	Up	0.8772329603998255	Down	0.8450156712155392	Down	0.8629887397710009	Down	0.9953445830006816	Down	0.9526310607486588	Down	0.4087297064432392	Down	0.7865270372186097
GOBP_REGULATION_OF_CALCIUM_MEDIATED_SIGNALING	Up	0.8763498669747176	Up	0.42782637329348006	Up	0.7072083153199139	Up	0.7003132157887603	Up	0.9880742183840904	Down	0.40914786606459497	Down	0.500673340286477
GOBP_APICAL_PROTEIN_LOCALIZATION	Up	0.8716094792244123	Up	0.6157740219379488	Up	0.9752822284036794	Up	0.6973475726732062	Down	0.9408539509718172	Down	0.40931835943000777	Down	0.9801370013816904
GOBP_FUCOSE_CATABOLIC_PROCESS	Down	0.4272757374261366	Down	0.9086964089797548	Down	0.5841974888436181	Down	0.8031496309687725	Down	0.7372463864010089	Down	0.4093329835658129	Down	0.7747265120550557
GOBP_REGULATION_OF_CHOLESTEROL_BIOSYNTHETIC_PROCESS	Down	0.01386756897480625	Down	0.6974837015478814	Down	0.8601423154904615	Down	0.7120982770228633	Down	0.993705858120742	Down	0.4094323792285326	Up	0.8885925922007234
GOBP_NITRIC_OXIDE_TRANSPORT	Down	0.9608746835228812	Down	0.4217300841934031	Up	0.00139760829047008	Down	0.05617541523412093	Up	0.39130102767878455	Down	0.4097664912752117	Down	0.3064152159055516
GOBP_REGULATION_OF_OSTEOCLAST_DEVELOPMENT	Up	0.9066938310609008	Up	0.8890072758059782	Up	0.7257801985089156	Up	0.535590834514444	Up	0.9962107960916246	Down	0.40985570637607505	Down	0.03121677282186821
GOBP_EPIBOLY	Up	0.4393561005437478	Up	0.48850150300337675	Up	0.12513514121102115	Up	0.565600715703393	Up	0.5544350844559272	Down	0.4106070576855712	Down	0.6587978940462585
GOBP_PLATELET_DERIVED_GROWTH_FACTOR_RECEPTOR_BETA_SIGNALING_PATHWAY	Down	0.9706881688145844	Up	0.993246054096356	Up	0.30829708999297034	Up	0.7330111196784856	Up	0.3449513280323352	Down	0.4106070576855712	Down	0.9919978249488428
GOBP_POSITIVE_REGULATION_BY_SYMBIONT_OF_ENTRY_INTO_HOST	Down	0.07999509192797312	Down	0.9899731658452218	Up	0.5936394424521103	Up	0.965486773875628	Up	0.740479611576245	Down	0.4106070576855712	Down	0.2443396395849972
GOBP_POSITIVE_REGULATION_OF_NUCLEOTIDE_BINDING_OLIGOMERIZATION_DOMAIN_CONTAINING_2_SIGNALING_PATHWAY	Down	0.9507110465773444	Up	0.07845955302623019	Up	0.8537851648432565	Up	0.04339479455744241	Down	0.9176461204247875	Down	0.4106070576855712	Down	0.10647490381002447
GOBP_POSITIVE_REGULATION_OF_NUCLEOTIDE_BINDING_OLIGOMERIZATION_DOMAIN_CONTAINING_SIGNALING_PATHWAY	Up	0.9934090361296192	Up	0.07845955302623019	Up	0.9778261530095648	Up	0.04339479455744241	Up	0.9639075837520926	Down	0.4106070576855712	Down	0.10647490381002447
GOBP_CARDIAC_VENTRICLE_DEVELOPMENT	Up	0.7606212718231352	Down	0.9685937795789112	Up	0.19203078571866375	Down	0.9884839887369214	Up	0.04967424537641263	Down	0.41123658917981	Down	0.933253198796132
GOBP_POSITIVE_REGULATION_OF_ERK1_AND_ERK2_CASCADE	Up	0.2838081977216277	Down	0.9098582367219514	Up	0.1879976145735572	Up	0.6946188037176042	Up	0.07021692646102388	Down	0.4113072381258991	Down	0.3739254997451656
GOBP_DOPAMINE_RECEPTOR_SIGNALING_PATHWAY	Down	0.9226250160450312	Up	0.8419128799829481	Up	0.4128297785226307	Up	0.9745278590081036	Up	0.6259947157127528	Up	0.4115681933274921	Up	0.2762283406860391
GOBP_HISTONE_H2A_MONOUBIQUITINATION	Up	0.2715874176682201	Up	0.9777632132256074	Down	0.9473243131373802	Up	0.8890072758059782	Down	0.5792422997224221	Down	0.41166507318386936	Down	0.5733583790981139
GOBP_REGULATION_OF_MIRNA_TRANSCRIPTION	Down	0.9323356737023748	Up	0.9115778520551564	Up	0.3960882555010444	Up	0.9698489017344176	Down	0.9860126975679536	Down	0.4120116880033846	Down	0.6082137412261103
GOBP_NEGATIVE_REGULATION_OF_FAT_CELL_PROLIFERATION	Up	0.692479962230935	Up	0.4350228647057559	Up	0.7106887426680374	Down	0.9238346042177188	Up	0.9847223410290488	Up	0.4121891607438718	Up	0.9676587164138242
GOBP_REGULATION_OF_HEMATOPOIETIC_STEM_CELL_DIFFERENTIATION	Up	0.7388962520761331	Up	0.9984767472154764	Up	0.5214816822476481	Down	0.9510375108457428	Up	0.877529939195491	Down	0.41255980773681256	Down	0.5964725877244695
GOBP_NEGATIVE_REGULATION_OF_ANTIGEN_RECEPTOR_MEDIATED_SIGNALING_PATHWAY	Up	0.12040613236397071	Up	0.16892546906357542	Up	0.7819663542146322	Up	0.8521904645815481	Down	0.9860030003392964	Down	0.41264578954256215	Down	0.05928226375672801
GOBP_NEGATIVE_REGULATION_OF_TYPE_2_IMMUNE_RESPONSE	Up	0.8547636525395291	Up	0.41952252988879574	Up	0.9059784036377034	Up	0.5516885154026557	Up	0.6671863372210725	Down	0.4126597257654938	Down	0.5418165411951795
GOBP_POSITIVE_REGULATION_OF_STEROID_BIOSYNTHETIC_PROCESS	Down	0.6134298780538728	Down	0.809104954778187	Down	0.8242576658724998	Down	0.9137592370585474	Down	0.9676106997568372	Down	0.4131127904500532	Down	0.825993397348771
GOBP_REGULATION_OF_SECONDARY_HEART_FIELD_CARDIOBLAST_PROLIFERATION	Up	0.8404735223024806	Up	0.9463975055017494	Up	0.7802238850843767	Up	0.8908938585893942	Up	0.6341840298978968	Up	0.41349543410171935	Up	0.13982264447212883
GOBP_DTMP_METABOLIC_PROCESS	Up	0.8593210603985569	Up	0.07376524864197824	Down	0.9934276256447347	Up	0.6204814186143279	Down	0.7755714670024351	Up	0.4144417763944729	Up	0.8295637631221935
GOBP_NUCLEOTIDE_TRANSMEMBRANE_TRANSPORT	Down	0.5544091437150597	Up	0.6200480434633235	Up	0.8450159549208714	Up	0.8727374533858749	Down	0.9521802043107336	Down	0.4144417763944729	Down	0.5920947423564658
GOBP_CORONARY_ARTERY_MORPHOGENESIS	Up	0.6487670443538139	Down	0.7949651192018011	Up	0.8852824491808573	Up	0.8727435866142965	Up	0.8203211227877913	Down	0.4145530972386052	Down	0.6521659039740411
GOBP_RADIAL_GLIAL_CELL_DIFFERENTIATION	Up	0.7650453808605988	Up	0.32555133918117135	Up	0.6266338568088815	Up	0.8822079162268613	Down	0.9791086632093948	Down	0.4145530972386052	Down	0.4449833692665062
GOBP_SIGNALING_RECEPTOR_LIGAND_PRECURSOR_PROCESSING	Up	0.7151041544828002	Up	0.730857345274628	Up	0.5602269793520481	Up	0.8360328481573327	Up	0.4126597257654938	Down	0.4145530972386052	Down	0.7800026056941732
GOBP_TRNA_CATABOLIC_PROCESS	Up	0.8943622854847193	Up	0.01552165437308653	Up	0.5613440029857325	Up	0.22154598176387863	Down	0.7146703009176155	Down	0.41470702565874434	Down	0.12527106120514567
GOBP_POSITIVE_REGULATION_OF_PROTEIN_K63_LINKED_UBIQUITINATION	Up	0.45292368160831736	Up	0.3349695030279955	Down	0.9412649729062552	Down	0.943551353273081	Down	0.99376935461339	Down	0.4147077722101627	Down	0.5560681815117788
GOBP_MORPHOGENESIS_OF_AN_EPITHELIAL_SHEET	Up	0.3121848362852133	Up	0.6388753852081319	Up	0.4306462251754795	Up	0.6501921750673305	Up	0.7642145344059157	Down	0.4147100143656734	Down	0.8829022100638171
GOBP_POSITIVE_REGULATION_OF_NUCLEOTIDE_METABOLIC_PROCESS	Down	0.980898605809244	Down	0.8682291656962952	Up	0.12828374574377369	Down	0.8291403585748277	Up	0.7090457041454503	Down	0.41487098071611833	Down	0.6071004284082705
GOBP_NEGATIVE_REGULATION_OF_CELLULAR_RESPONSE_TO_GROWTH_FACTOR_STIMULUS	Up	0.4382925281474348	Down	0.7768133074377453	Up	0.08441137970517837	Up	0.99819702693486	Up	0.01146544148042186	Down	0.414971860572259	Down	0.9501256354203657
GOBP_MELANOSOME_ASSEMBLY	Down	0.6548845626331204	Down	0.7788442143402671	Up	0.6130406508763568	Up	0.9887994006412684	Up	0.8140922230260377	Up	0.4153406100439344	Up	0.3904213345924272
GOBP_SMOOTH_MUSCLE_CELL_PROLIFERATION	Up	0.3327562432163045	Up	0.7247168085497332	Up	0.10614213778246252	Up	0.8541891438887197	Up	0.03587695451906318	Down	0.4156869350989256	Down	0.7754612262996546
GOBP_RELAXATION_OF_VASCULAR_ASSOCIATED_SMOOTH_MUSCLE	Up	0.44183837546614546	Up	0.49288073938253973	Up	0.3964575191414877	Up	0.3055830203971523	Up	0.8870795850951709	Down	0.41605496270316417	Down	0.9235385372202076
GOBP_REGULATION_OF_JNK_CASCADE	Up	0.6951835841799093	Up	0.805999220802051	Down	0.884452341974016	Up	0.9197758522269498	Up	0.9794366866726464	Down	0.41607301181039014	Down	0.476518224220551
GOBP_POSITIVE_REGULATION_OF_ALPHA_BETA_T_CELL_DIFFERENTIATION	Up	0.39051551824471864	Up	0.5381264707911254	Up	0.6360676489671521	Down	0.9616617540716128	Down	0.7920619214748912	Down	0.4161046836271009	Down	0.05732568964252469
GOBP_REGULATION_OF_CELL_CYCLE_PROCESS	Up	0.5516885154026557	Up	0.115290758893918	Up	0.9407658153148508	Up	0.9679869716444716	Up	0.8825843552998539	Up	0.41661643886092187	Down	0.9667404327942286
GOBP_TRANSLATIONAL_TERMINATION	Up	0.8450156712155392	Up	0.14157172647136176	Down	0.9036893270372484	Up	0.4452806551997294	Down	0.5959524782407841	Down	0.4172032260155139	Down	0.07936360194861461
GOBP_CYTOKINE_MEDIATED_SIGNALING_PATHWAY	Up	0.6473750556337958	Up	0.623254299772473	Up	0.7535515726670123	Up	0.7421198815261872	Down	0.94253480293669	Down	0.4172619161144019	Down	0.2909872477066525
GOBP_GLYCOSPHINGOLIPID_BIOSYNTHETIC_PROCESS	Down	0.39681983583897273	Down	0.974134838872728	Up	0.9898209946069728	Down	0.9141843490132672	Up	0.9532953530613012	Down	0.4172619161144019	Up	0.9048034074199414
GOBP_FOREBRAIN_CELL_MIGRATION	Up	0.9775704360129528	Up	0.7479779390225486	Up	0.6827746425244225	Up	0.8621094654079505	Up	0.3777365689322416	Down	0.4174306768422841	Down	0.694830317266104
GOBP_ALDITOL_BIOSYNTHETIC_PROCESS	Down	0.01872069593743293	Down	0.9992562267870618	Down	0.6461488917338124	Down	0.9815113166214636	Down	0.5437547034064488	Up	0.4174574338036771	Up	0.2675046544325344
GOBP_REGULATION_OF_PHOSPHOLIPASE_A2_ACTIVITY	Up	0.927795785028616	Down	0.741180444088649	Up	0.8306102557202666	Down	0.870871674572617	Up	0.8538980919235345	Down	0.4176733510687062	Down	0.904913086742092
GOBP_CELL_CELL_ADHESION_INVOLVED_IN_GASTRULATION	Down	0.77795003563817	Up	0.8934807284489894	Down	0.7581458813845969	Up	0.82177895434465	Down	0.8502241091171311	Down	0.4181519182992487	Down	0.5536062285395904
GOBP_DORSAL_AORTA_DEVELOPMENT	Down	0.7735923528483678	Down	0.8547636525395291	Up	0.00932372391048272	Up	0.9313865178674142	Up	0.10716168987766447	Down	0.41824259535870434	Down	0.8102695801849245
GOBP_POSITIVE_REGULATION_OF_DNA_BINDING_TRANSCRIPTION_FACTOR_ACTIVITY	Up	0.7644108288554619	Up	0.8213953294921771	Up	0.7975468582830109	Up	0.9335941291412492	Up	0.95643656664243	Down	0.4182665026018387	Down	0.33811223383539685
GOBP_CALCIUM_ION_IMPORT_INTO_SARCOPLASMIC_RETICULUM	Down	0.5940047038462599	Up	0.05280116039692528	Up	0.6407535655005375	Up	0.2727286782116209	Up	0.9197758522269498	Down	0.41846711549818655	Down	0.8769335864239881
GOBP_SCARNA_LOCALIZATION_TO_CAJAL_BODY	Up	0.726418806663831	Up	0.00346316604385485	Up	0.96354924459891	Up	0.12040017597963255	Down	0.11806142994245077	Down	0.418587386371738	Down	0.12509558664369283
GOBP_CEREBELLAR_CORTEX_MORPHOGENESIS	Down	0.8963834783119412	Up	0.9426866947472832	Down	0.30312871546335224	Down	0.653964693622127	Up	0.8809284244127966	Down	0.4186882715195707	Down	0.1258761786141175
GOBP_MATURATION_OF_SSU_RRNA	Up	0.8712025264348073	Up	0.06038469731963736	Down	0.9992257472158764	Up	0.00480054824743129	Down	0.00529153033549959	Down	0.4186882715195707	Down	0.02735491739354336
GOBP_DEADENYLATION_DEPENDENT_DECAPPING_OF_NUCLEAR_TRANSCRIBED_MRNA	Down	0.9487690433193164	Up	0.7692461320802763	Up	0.8759595832222333	Up	0.9549209826910052	Down	0.9528389031483004	Down	0.41889765444980015	Down	0.4906488925113553
GOBP_CYTOKINE_PRODUCTION_INVOLVED_IN_IMMUNE_RESPONSE	Up	0.28002579486174917	Up	0.3696644627991869	Up	0.8141822094994767	Up	0.7001501604501917	Up	0.5774160661127207	Down	0.4189690559612062	Down	0.13503564989377095
GOBP_CYTOSOLIC_TRANSPORT	Down	0.6963695310798366	Up	0.8780089186111991	Up	0.996494495504154	Down	0.8700018186601504	Up	0.804427271205777	Down	0.4197141906208669	Up	0.9238395133157729
GOBP_LYMPHANGIOGENESIS	Up	0.7593625300007137	Down	0.5856105029985219	Up	0.01629723514516742	Down	0.8188712486465454	Up	0.00430811664966014	Down	0.4197141906208669	Down	0.7387984892957815
GOBP_REGULATION_OF_IMMUNE_RESPONSE	Up	0.35483297670897224	Up	0.2516718881026864	Up	0.8076138646428149	Up	0.5437547034064488	Up	0.9828467574303236	Down	0.41975493841972455	Down	0.04431840021569083
GOBP_SYNAPTIC_TRANSMISSION_DOPAMINERGIC	Down	0.9783381027575566	Up	0.9260072240233228	Up	0.5201953660359238	Up	0.8283015450401163	Up	0.8351079999799936	Up	0.4197799376367522	Up	0.9228863948369884
GOBP_NEGATIVE_REGULATION_OF_EPIDERMIS_DEVELOPMENT	Up	0.5372268628212017	Up	0.7797366606732982	Up	0.7692604738242862	Up	0.9979332220487424	Up	0.8670528699120009	Up	0.4198666798327014	Up	0.34464922011892357
GOBP_OLFACTORY_LOBE_DEVELOPMENT	Up	0.9685698229201596	Up	0.7094023773245207	Up	0.9446978447759796	Up	0.7395038447721305	Up	0.9581355809500102	Down	0.42000975307535665	Down	0.1414859670438451
GOBP_GRANULOCYTE_CHEMOTAXIS	Up	0.34792172654753395	Up	0.5948762531000292	Up	0.7748354356767843	Up	0.9436724988653812	Down	0.9223114290559584	Down	0.4200508118800228	Down	0.10866379818836149
GOBP_RESPONSE_TO_RETINOIC_ACID	Down	0.6029526596649118	Down	0.769937900011644	Up	0.418587386371738	Down	0.920608003406174	Up	0.19084920059151295	Up	0.42008686516453025	Up	0.4420671121899419
GOBP_RESPIRATORY_ELECTRON_TRANSPORT_CHAIN	Up	0.9370480288947745	Up	0.9292391850955096	Up	0.916375162803699	Up	0.8092359351797929	Down	0.9197758522269498	Up	0.4206128011720252	Up	0.02985177526938656
GOBP_POSITIVE_REGULATION_OF_STORE_OPERATED_CALCIUM_CHANNEL_ACTIVITY	Down	0.7799761616211549	Up	0.1271224845267423	Down	0.7927615529227134	Up	0.5008799415262064	Down	0.8037150569548902	Up	0.4206246408340468	Down	0.7590302296654868
GOBP_CELLULAR_RESPONSE_TO_UV	Up	0.8746234732163612	Up	0.06734195150401218	Up	0.6803455301685596	Up	0.5399638571459163	Up	0.8868164543323819	Up	0.4206348914450008	Up	0.6176055293454827
GOBP_NEGATIVE_REGULATION_OF_SOMATIC_STEM_CELL_POPULATION_MAINTENANCE	Down	0.7197175895601	Down	0.8775701585225776	Down	0.8481370344930451	Down	0.7120982770228633	Down	0.7715473129512461	Up	0.4206510248293583	Up	0.7844263267325948
GOBP_LONG_TERM_MEMORY	Down	0.9721733525339228	Down	0.9137592370585474	Up	0.2909872477066525	Down	0.7805559004498469	Up	0.6884241670582447	Down	0.420712433380686	Down	0.8040441184152121
GOBP_REGULATION_OF_GLYCOGEN_CATABOLIC_PROCESS	Down	0.6929430643337067	Up	0.8165440177201782	Down	0.874458223354273	Down	0.9675315124219368	Down	0.6874552444571937	Up	0.4207725747567029	Up	0.6735886660080781
GOBP_POSITIVE_REGULATION_OF_DEFENSE_RESPONSE	Up	0.3094733293770878	Up	0.2011545541716494	Up	0.790052250423829	Up	0.7176297732210642	Up	0.9620875133407674	Down	0.4207867267194426	Down	0.11133341720711754
GOBP_REGULATION_OF_RESTING_MEMBRANE_POTENTIAL	Down	0.2653824525731177	Up	0.8839606922595221	Down	0.8548384508436154	Down	0.9108406293063076	Down	0.32183963026949475	Down	0.4209254369488752	Down	0.7432923063996641
GOBP_REGULATION_OF_SYSTEMIC_ARTERIAL_BLOOD_PRESSURE_BY_ENDOTHELIN	Down	0.989804284844286	Up	0.7173687485958112	Up	0.9927613200091168	Down	0.8873728571303321	Up	0.7524057529894084	Down	0.4218642390849889	Down	0.8783011144431228
GOBP_N_TERMINAL_PEPTIDYL_METHIONINE_ACETYLATION	Down	0.8419128799829481	Up	0.10837932290680748	Up	0.9788971980295698	Up	0.0069424125140104	Down	0.9230638686210478	Down	0.42251542640972967	Down	0.5912569540050833
GOBP_SPROUTING_ANGIOGENESIS	Up	0.5066335873707987	Down	0.8983630611233774	Up	0.13497074096133402	Up	0.9547156870536574	Up	0.18940651428483593	Down	0.4229578501080104	Down	0.7248748217045914
GOBP_REGULATION_OF_SYSTEMIC_ARTERIAL_BLOOD_PRESSURE_BY_CIRCULATORY_RENIN_ANGIOTENSIN	Down	0.6981417904293533	Up	0.9893888269360858	Up	0.5971313094782669	Down	0.9510375108457428	Up	0.3151319894347101	Down	0.4231126901817048	Down	0.5985826739692323
GOBP_ACTIVATION_OF_STORE_OPERATED_CALCIUM_CHANNEL_ACTIVITY	Down	0.7972152286515901	Up	0.1271224845267423	Down	0.7927615529227134	Up	0.5008799415262064	Down	0.8037150569548902	Up	0.4231459891961941	Down	0.7623522510205649
GOBP_NEGATIVE_REGULATION_OF_INTRACELLULAR_PROTEIN_TRANSPORT	Up	0.833638542614798	Down	0.9749618640948574	Up	0.7711435574408395	Up	0.9477029859355508	Up	0.674714416094122	Down	0.4231459891961941	Down	0.7001501604501917
GOBP_PROTEIN_STABILIZATION	Up	0.8568800798310849	Up	0.20969729177186697	Up	0.6085430977274082	Up	0.514603350016449	Up	0.9430835420889692	Down	0.4232138226210227	Down	0.1540736357688476
GOBP_REGULATION_OF_SYSTEMIC_ARTERIAL_BLOOD_PRESSURE_BY_HORMONE	Down	0.5770577628328636	Up	0.9015934671626958	Up	0.5480694959253197	Down	0.76015337103278	Up	0.2223195245951005	Down	0.4232138226210227	Down	0.7442062297712205
GOBP_CHEMICAL_HOMEOSTASIS_WITHIN_A_TISSUE	Up	0.825993397348771	Up	0.8299157158576583	Up	0.7490890992049061	Up	0.49239422729673415	Up	0.13628847863972762	Up	0.4234881678217984	Up	0.44030842202453446
GOBP_EPITHELIAL_CELL_MATURATION	Down	0.9316119834129604	Up	0.8792095339731774	Up	0.8214932491655064	Down	0.858490693075226	Up	0.7234716747797557	Down	0.4234881678217984	Down	0.815053590814071
GOBP_REGULATION_OF_ISOTYPE_SWITCHING	Up	0.3676303959284038	Up	0.01120875842430237	Up	0.7279275169409117	Up	0.2918357068943353	Down	0.6979697700441795	Down	0.4234881678217984	Down	0.09186150110135612
GOBP_REGULATION_OF_PLASMA_LIPOPROTEIN_PARTICLE_LEVELS	Down	0.8215938430730488	Down	0.9816438294638392	Up	0.6287508380398262	Up	0.9932005085313416	Up	0.7470450397044897	Down	0.4234881678217984	Down	0.9080380364015208
GOBP_THROMBIN_ACTIVATED_RECEPTOR_SIGNALING_PATHWAY	Up	0.588987781806943	Up	0.8716242348730581	Up	0.9754724144419726	Down	0.551094814750498	Up	0.7417015148737768	Up	0.4236896232256032	Up	0.9381705074421278
GOBP_POSITIVE_REGULATION_OF_ENDOTHELIAL_CELL_PROLIFERATION	Up	0.6109849121278674	Down	0.8194077150516014	Up	0.12758327311231182	Up	0.8417143121613448	Up	0.11865329144406772	Down	0.4237357779054038	Down	0.4907622676374051
GOBP_NEGATIVE_REGULATION_OF_MYELOID_LEUKOCYTE_DIFFERENTIATION	Up	0.7333290288375378	Up	0.5650301054105266	Up	0.4094046447049789	Up	0.6569866755096804	Up	0.825993397348771	Down	0.424129294856584	Down	0.33431742914399826
GOBP_LYMPHOCYTE_MEDIATED_IMMUNITY	Up	0.35483297670897224	Up	0.073021272792264	Up	0.7281055713199107	Up	0.45148865211713973	Down	0.9883359355149176	Down	0.4241776451754866	Down	0.0069424125140104
GOBP_REGULATION_OF_LYMPHOCYTE_APOPTOTIC_PROCESS	Up	0.9268631786001602	Up	0.5106509248647275	Up	0.7874719023644984	Down	0.978113558049782	Up	0.5254422697697575	Down	0.42440701258761704	Down	0.03278781859924327
GOBP_NUCLEOSIDE_TRIPHOSPHATE_CATABOLIC_PROCESS	Up	0.5993054240105166	Up	0.46664346175052895	Up	0.7425224111134384	Down	0.836843379041679	Up	0.9978053544265189	Up	0.42456596773331245	Up	0.2893006101621009
GOBP_MITOCHONDRIAL_DNA_REPAIR	Up	0.4142528661028805	Up	0.6683990877759256	Down	0.5351053839091612	Down	0.999942902958788	Down	0.5792422997224221	Up	0.42482522938045336	Up	0.8740969787916801
GOBP_CELL_CYCLE	Up	0.5419791897611269	Up	0.22725724378990325	Up	0.9812566349969588	Down	0.9244297256591152	Up	0.9871597892992494	Up	0.42485215369132034	Down	0.9806410424733912
GOBP_REGULATION_OF_APOPTOTIC_DNA_FRAGMENTATION	Down	0.5876833645690475	Up	0.8811976546803337	Up	0.9988482617448172	Up	0.9312346951647856	Up	0.8644930294494095	Up	0.4252499352553877	Up	0.660696164051042
GOBP_SKELETAL_MUSCLE_CELL_PROLIFERATION	Down	0.9364807872358136	Down	0.981023970968942	Down	0.1552896377151625	Up	0.959623072985164	Down	0.44675785548099145	Down	0.4252499352553877	Down	0.6920850564831416
GOBP_REGULATION_OF_LIPID_STORAGE	Down	0.6674744240130531	Down	0.5021355320200714	Down	0.9878173108448124	Down	0.9041877173615134	Up	0.7498211296704232	Down	0.4252519371328418	Down	0.5486372422687412
GOBP_ATRIOVENTRICULAR_CANAL_DEVELOPMENT	Down	0.5821145810414583	Down	0.9750916529302928	Up	0.7081818004091339	Up	0.9738918091580434	Up	0.9280757421620528	Down	0.4253117243511559	Down	0.6122993157587532
GOBP_REGULATION_OF_GASTRULATION	Up	0.7952738307069142	Down	0.825993397348771	Up	0.6630466366320324	Up	0.943551353273081	Up	0.6776777468720755	Down	0.4253394508294543	Down	0.492941766299858
GOBP_SNRNA_TRANSCRIPTION_BY_RNA_POLYMERASE_III	Down	0.7559112565593087	Down	0.9482099364179972	Up	0.9775704360129528	Down	0.9638349648220482	Down	0.9861318290579052	Down	0.4254489041547579	Down	0.17776949316681845
GOBP_PERIPHERAL_NERVOUS_SYSTEM_NEURON_DIFFERENTIATION	Up	0.3099235466644456	Up	0.9231295470941288	Up	0.708953460016028	Up	0.6328779814774625	Up	0.910756751684596	Up	0.4254489212419219	Up	0.48016114436020085
GOBP_REGULATION_OF_ENDODERMAL_CELL_DIFFERENTIATION	Up	0.1263151785932879	Up	0.3777365689322416	Up	0.39086207376416654	Up	0.4491503659498628	Up	0.11147084310459428	Up	0.4254489212419219	Up	0.16274912088613963
GOBP_MAINTENANCE_OF_DNA_METHYLATION	Up	0.4756853550019171	Up	0.21135955263297412	Up	0.9500601070357088	Up	0.8595948591062162	Down	0.8231174782511873	Up	0.426071339427415	Down	0.9259843985901536
GOBP_NEGATIVE_REGULATION_OF_CELL_ADHESION	Up	0.6185271901960434	Up	0.7141061301997165	Up	0.4576919608705238	Up	0.5938729291609506	Up	0.5339751950849674	Down	0.4261434647960845	Down	0.2728140201072506
GOBP_POSITIVE_REGULATION_OF_UTERINE_SMOOTH_MUSCLE_CONTRACTION	Up	0.6150773076622504	Up	0.9878644040703032	Up	0.9237133251641167	Down	0.6218900466694091	Up	0.7307287410774563	Up	0.42618474510883214	Up	0.4087297064432392
GOBP_TELOMERE_ORGANIZATION	Up	0.6727457165936072	Up	0.00568920227375109	Up	0.9228863948369884	Up	0.5441965049719132	Down	0.6179244128100461	Up	0.4262013168420871	Down	0.6870143319058671
GOBP_DEVELOPMENTAL_GROWTH_INVOLVED_IN_MORPHOGENESIS	Up	0.9045342560216146	Up	0.9695016306883428	Up	0.34057900909799244	Down	0.9383675253213228	Up	0.2358779651575443	Down	0.4264461446338536	Down	0.8477140801788355
GOBP_HISTONE_H3_K4_MONOMETHYLATION	Down	0.6156499931169489	Down	0.4687018666108184	Down	0.9347985205571596	Down	0.6827746425244225	Down	0.6303993726647246	Down	0.4264461446338536	Down	0.09656792483967816
GOBP_TRICUSPID_VALVE_DEVELOPMENT	Up	0.707397027527782	Up	0.99666115208229	Up	0.502385236154424	Down	0.90106692433827	Up	0.11575803543864668	Down	0.4265870451202772	Down	0.6787897356553962
GOBP_TRICUSPID_VALVE_MORPHOGENESIS	Up	0.6074417658494796	Up	0.99666115208229	Up	0.502385236154424	Down	0.90106692433827	Up	0.11575803543864668	Down	0.4265870451202772	Down	0.6787897356553962
GOBP_CELLULAR_CARBOHYDRATE_CATABOLIC_PROCESS	Down	0.9234653522567888	Up	0.8048651547127137	Up	0.940194786020914	Down	0.502436019191389	Up	0.8938926695111392	Up	0.42664375455990255	Up	0.38598833428388074
GOBP_POSITIVE_REGULATION_OF_LONG_TERM_SYNAPTIC_DEPRESSION	Up	0.914729072500763	Up	0.9551074996166607	Down	0.8593126864321803	Up	0.7977772835671361	Down	0.8855472521517932	Down	0.42667274549621537	Down	0.2570507970454496
GOBP_NEUTROPHIL_ACTIVATION_INVOLVED_IN_IMMUNE_RESPONSE	Down	0.14680115396796448	Up	0.6985655653167016	Down	0.787900512473071	Up	0.9680666699320816	Down	0.7184148022652962	Down	0.4268360061909083	Down	0.10852647883396856
GOBP_RESPONSE_TO_MOLECULE_OF_BACTERIAL_ORIGIN	Up	0.37557441724704954	Up	0.6685743162454235	Up	0.6951515224537256	Up	0.6911400510818315	Up	0.8060023675144639	Down	0.4270632934190048	Down	0.11053613243993202
GOBP_REGULATION_OF_LEUKOCYTE_DEGRANULATION	Down	0.729451456515455	Up	0.31928620733514956	Up	0.8816823529427426	Up	0.9446240501643872	Down	0.7446311698405779	Down	0.42725027540428223	Down	0.2649733452680349
GOBP_VITAMIN_CATABOLIC_PROCESS	Down	0.995478022343053	Down	0.9015934671626958	Down	0.35821741844178856	Down	0.8266551410920926	Down	0.5393156885133978	Up	0.4272697636910049	Up	0.5743447705088596
GOBP_CELL_JUNCTION_DISASSEMBLY	Up	0.5682732040151858	Up	0.9090161069499084	Up	0.4176269227106312	Up	0.8284807172929597	Up	0.20926972280525424	Down	0.4272757374261366	Down	0.20718474354320307
GOBP_MRNA_TRANSCRIPTION	Up	0.98998970523246	Up	0.640652960281414	Up	0.656970725825545	Down	0.8651477412982133	Down	0.8978141250336862	Down	0.4272757374261366	Down	0.9494636234832112
GOBP_POSITIVE_REGULATION_OF_TRANSCRIPTION_BY_RNA_POLYMERASE_II	Up	0.9354290954994828	Down	0.970043232122796	Up	0.8103337768596051	Down	0.9616509022137888	Up	0.9549732942839638	Down	0.42734010565855773	Down	0.5230750040907893
GOBP_MYOBLAST_MIGRATION	Up	0.8924620291470764	Down	0.9979332220487424	Down	0.7565518754366395	Up	0.986653759000786	Up	0.9271670168817512	Down	0.4275800729774949	Down	0.46563448662446016
GOBP_GLYCOSYLATION	Down	0.3141711725333676	Up	0.8839293294898973	Up	0.4548155945392699	Up	0.8983630611233774	Up	0.7647739339353807	Down	0.428158540048466	Up	0.9343244900770966
GOBP_EXCITATORY_SYNAPSE_ASSEMBLY	Down	0.7570665549953911	Up	0.954604458818612	Up	0.7570806760547235	Down	0.7271767176936161	Up	0.3897146807998445	Down	0.4281832022206481	Down	0.7995258144894108
GOBP_PHOSPHORYLATION_OF_RNA_POLYMERASE_II_C_TERMINAL_DOMAIN	Up	0.8846277640203916	Up	0.8704507391823519	Down	0.9347361606480596	Down	0.8593723377476312	Down	0.9947610041049268	Down	0.4281904014976091	Down	0.4649407762626432
GOBP_REGULATION_OF_SYNAPTIC_VESICLE_CLUSTERING	Down	0.9628611338763928	Down	0.7635825142675252	Up	0.7874619616637792	Down	0.8464405123801443	Up	0.41661031743277505	Down	0.42847601531993296	Down	0.7376212012943176
GOBP_NEGATIVE_REGULATION_OF_FEEDING_BEHAVIOR	Up	0.9762868891635044	Down	0.9693240075926294	Down	0.8666173588397116	Up	0.8383800299654768	Down	0.8419128799829481	Up	0.4285056886374544	Up	0.3670748077942817
GOBP_REGULATION_OF_LEUKOCYTE_MEDIATED_CYTOTOXICITY	Down	0.953603688820988	Up	0.5244043118397642	Up	0.970043232122796	Down	0.975672250090534	Down	0.8329591706417028	Down	0.4286527219042585	Down	0.0586273263697436
GOBP_NEGATIVE_REGULATION_OF_ENDOPLASMIC_RETICULUM_STRESS_INDUCED_EIF2_ALPHA_PHOSPHORYLATION	Up	0.6174847555072495	Up	0.9164914320455756	Down	0.6277473556044455	Down	0.914181690356627	Down	0.8952973271790613	Down	0.4288180299726642	Down	0.5523388874163594
GOBP_NUCLEOSIDE_BISPHOSPHATE_CATABOLIC_PROCESS	Up	0.8998916586105848	Up	0.41511320904491195	Up	0.7614704716625483	Up	0.6406398207234616	Up	0.8876181384423227	Up	0.42935514573256495	Up	0.4893517387180258
GOBP_REGULATION_OF_SKELETAL_MUSCLE_CELL_PROLIFERATION	Down	0.9015477691404188	Down	0.9243471547267132	Down	0.2480171268439872	Down	0.9547156870536574	Down	0.43745716247148775	Down	0.4296151826584693	Down	0.7144220286036782
GOBP_HISTONE_MONOUBIQUITINATION	Up	0.6136251868891287	Up	0.3937732387247281	Up	0.975191814672979	Up	0.8139473770840704	Down	0.7580461357268737	Down	0.42993855831975647	Down	0.4192984003921526
GOBP_RECEPTOR_LOCALIZATION_TO_SYNAPSE	Up	0.9962656245633568	Up	0.9292391850955096	Up	0.5613085791259104	Up	0.9255675704863072	Up	0.4664393170600282	Down	0.42993855831975647	Down	0.9792509751601064
GOBP_REGULATION_OF_FIBROBLAST_MIGRATION	Down	0.8613583437924862	Up	0.8877139231375174	Up	0.12611296765743066	Up	0.7191611040794633	Up	0.13760129650984415	Down	0.4301389243130298	Down	0.716667093784995
GOBP_RNA_METHYLATION	Up	0.5882253564662125	Up	0.080624118703074	Up	0.8557300645555278	Up	0.05732568964252469	Down	0.05046135059635089	Down	0.4301389243130298	Down	0.12614917638033682
GOBP_REGULATION_OF_LUNG_BLOOD_PRESSURE	Up	0.7296358851876817	Up	0.8568800798310849	Down	0.9799447985734362	Down	0.9583503504095774	Up	0.8670236802127551	Down	0.43036314927697744	Down	0.7764664633512323
GOBP_POSITIVE_REGULATION_OF_IMMUNE_SYSTEM_PROCESS	Up	0.30635736137400993	Up	0.3875036616205063	Up	0.5098376827749147	Up	0.6736769645227116	Up	0.8392273003350016	Down	0.4307209184968732	Down	0.0069424125140104
GOBP_DIOL_BIOSYNTHETIC_PROCESS	Down	0.10387259850020789	Up	0.8648999222201811	Down	0.9289841288599724	Up	0.9242084389904124	Up	0.6692416396853714	Down	0.4307711894837832	Up	0.9701831036791152
GOBP_EXOCYTIC_PROCESS	Down	0.8020200762115655	Up	0.9175032058135716	Down	0.9875890463059158	Down	0.9603466257201362	Down	0.9101351598599104	Down	0.4310031734070161	Down	0.7552324549139374
GOBP_NEUTROPHIL_CHEMOTAXIS	Up	0.18333291590621395	Up	0.3801261942466402	Up	0.7289397457988352	Up	0.8784117552122764	Down	0.8301310725285509	Down	0.4310031734070161	Down	0.09394300768474224
GOBP_CHROMOSOME_MOVEMENT_TOWARDS_SPINDLE_POLE	Up	0.906723922968429	Up	0.342035149691698	Down	0.4514352026955436	Down	0.35580847327830384	Down	0.351548866037883	Up	0.4312309823122489	Up	0.984493323810198
GOBP_RIBONUCLEOSIDE_DIPHOSPHATE_CATABOLIC_PROCESS	Down	0.8705053806809995	Up	0.668717345865792	Up	0.27999360630624076	Up	0.6226279000378937	Up	0.8185812179428271	Down	0.43198943854584654	Up	0.9388041894404422
GOBP_REGULATION_OF_NUCLEOTIDE_METABOLIC_PROCESS	Down	0.7146703009176155	Down	0.9979332220487424	Up	0.508135883082209	Down	0.9519633091476138	Up	0.8978141250336862	Down	0.43240115868230655	Down	0.7679761436716284
GOBP_RESPIRATORY_CHAIN_COMPLEX_IV_ASSEMBLY	Up	0.6408848145478796	Down	0.5642378165866742	Up	0.9877120695062762	Up	0.5953531965939413	Down	0.5917621681554983	Up	0.43248191612116216	Up	0.4055079127488357
GOBP_CELL_CELL_ADHESION	Up	0.4938480854837225	Up	0.6060683875677261	Up	0.4387511176098288	Up	0.7459379976450337	Up	0.6132318790985563	Down	0.4329768735762512	Down	0.24139340230936923
GOBP_REGULATION_OF_ALCOHOL_BIOSYNTHETIC_PROCESS	Down	0.3695985687335489	Down	0.947315122220173	Up	0.9010093110724916	Up	0.9822889788490364	Up	0.713093294719023	Down	0.4330774501657504	Down	0.7896049835073664
GOBP_MESENCHYME_DEVELOPMENT	Up	0.5270102681978899	Down	0.9285692794519724	Up	0.06792255410022889	Up	0.6815094009975288	Up	0.00577801976478833	Down	0.4331533945631561	Down	0.7604561200775604
GOBP_POSITIVE_REGULATION_OF_DNA_REPAIR	Up	0.4933525808594549	Up	0.11575803543864668	Up	0.42101512803429386	Up	0.846135617588334	Up	0.8481410178952065	Up	0.4335066246655088	Up	0.9974897042015703
GOBP_PHOSPHATIDYLGLYCEROL_ACYL_CHAIN_REMODELING	Down	0.8950579200050499	Down	0.8101094192272065	Down	0.7578965654850923	Down	0.9252090696393114	Down	0.4397301494927425	Down	0.43350877766800855	Down	0.8267953662914311
GOBP_ATP_SYNTHESIS_COUPLED_ELECTRON_TRANSPORT	Up	0.6897490341636398	Down	0.9979332220487424	Up	0.870310600192791	Up	0.8099690299400991	Up	0.9814067860377848	Up	0.4336658995944552	Up	0.02953116115399291
GOBP_NEGATIVE_CHEMOTAXIS	Down	0.766625849165837	Down	0.6289838604934608	Up	0.9385963009128894	Down	0.9081108623702534	Up	0.3817960800340144	Down	0.4342845331403052	Down	0.9166111265383088
GOBP_REGULATION_OF_CELLULAR_RESPONSE_TO_HYPOXIA	Down	0.8853515246975419	Up	0.37067159743165456	Up	0.2403442034766348	Up	0.610367572230154	Up	0.7158096824215973	Down	0.43438996653450435	Up	0.8212018934603382
GOBP_POSITIVE_REGULATION_OF_ENAMEL_MINERALIZATION	Down	0.2042305726513578	Up	0.9991530096379324	Up	0.6175618849237196	Up	0.8454699332538219	Up	0.5827218331880453	Down	0.4350228647057559	Down	0.7103401541698591
GOBP_REGULATION_OF_ENAMEL_MINERALIZATION	Down	0.2398751540645271	Up	0.9991530096379324	Up	0.6175618849237196	Up	0.8454699332538219	Up	0.5827218331880453	Down	0.4350228647057559	Down	0.7103401541698591
GOBP_REGULATION_OF_ATP_METABOLIC_PROCESS	Down	0.6157740219379488	Up	0.7565492148764642	Up	0.7876193604409255	Up	0.8068109216027666	Down	0.9919862881519624	Down	0.43506541910972063	Down	0.8620716021043016
GOBP_POSITIVE_REGULATION_OF_PROTEIN_NEDDYLATION	Up	0.4559034799015234	Up	0.9979332220487424	Down	0.8220579792335068	Down	0.9799321305666624	Down	0.7480755143253766	Down	0.4356188023683042	Down	0.8084581739472001
GOBP_TRANSLATIONAL_INITIATION	Up	0.5014661288950536	Up	0.02147912322181383	Up	0.6917155004124211	Up	0.13687227915681904	Down	0.8481370344930451	Down	0.4358597647974479	Down	0.04572702255638163
GOBP_OLFACTORY_BULB_INTERNEURON_DIFFERENTIATION	Down	0.8892298463631609	Up	0.86012573437733	Down	0.8156524874066678	Up	0.8496556346256815	Down	0.876891201508102	Down	0.4360813757377719	Down	0.262923638998681
GOBP_CELLULAR_RESPONSE_TO_HYPEROXIA	Up	0.4617782401390582	Down	0.9131332900403212	Up	0.20296946981393407	Down	0.7778463748207501	Up	0.7454316804044355	Down	0.4361426685499259	Down	0.8456031552406013
GOBP_POSITIVE_REGULATION_OF_STRIATED_MUSCLE_CELL_APOPTOTIC_PROCESS	Down	0.8838664565124729	Up	0.5484558658271038	Down	0.7389932151744321	Down	0.9197758522269498	Down	0.7295545980228381	Down	0.43617666267354377	Down	0.9270880889183652
GOBP_POSITIVE_REGULATION_OF_FIBROBLAST_APOPTOTIC_PROCESS	Up	0.5431142019631513	Up	0.973694666512658	Up	0.8517814167271759	Down	0.9282301159871488	Up	0.9639075837520926	Down	0.4369884376489725	Down	0.513952146369189
GOBP_DICARBOXYLIC_ACID_METABOLIC_PROCESS	Down	0.8852824491808573	Up	0.09726809794105463	Up	0.9979332220487424	Down	0.9925158438337166	Down	0.945751756913039	Up	0.43745716247148775	Up	0.2271143386275141
GOBP_REGULATION_OF_INNATE_IMMUNE_RESPONSE	Up	0.809814706923418	Up	0.09907200067203492	Up	0.9092924450886464	Up	0.6028306916399656	Down	0.9895141070589902	Down	0.43745716247148775	Down	0.10795416956074091
GOBP_REGULATION_OF_CLATHRIN_DEPENDENT_ENDOCYTOSIS	Down	0.8829022100638171	Up	0.7149743375110772	Down	0.9212439017787908	Down	0.8180328086975192	Up	0.9417568633481594	Down	0.43751314129954216	Down	0.7754046077753562
GOBP_CELLULAR_IRON_ION_HOMEOSTASIS	Down	0.9685238028423744	Up	0.8762830109590004	Up	0.1995446612327804	Up	0.8744088049900255	Up	0.581346455814437	Down	0.4377585474765509	Down	0.7435270031266565
GOBP_CARDIAC_CHAMBER_MORPHOGENESIS	Up	0.7920619214748912	Down	0.9501531120278764	Up	0.1148229882183099	Up	0.7155795258214576	Up	0.0313751199935602	Down	0.4379013589258136	Up	0.9532051957043992
GOBP_VESICLE_LOCALIZATION	Down	0.7945073701931483	Up	0.9925714008919893	Up	0.916930659058815	Down	0.884452341974016	Down	0.9935597462122148	Down	0.4381012950406805	Up	0.989079074142774
GOBP_REGULATION_OF_TRANSLATION_AT_SYNAPSE_MODULATING_SYNAPTIC_TRANSMISSION	Up	0.9997290985836488	Up	0.3480017413575478	Down	0.825993397348771	Up	0.970118331458236	Down	0.5838062166498549	Down	0.43828719529956817	Down	0.43745716247148775
GOBP_NEGATIVE_REGULATION_OF_LEUKOCYTE_PROLIFERATION	Up	0.5200917397271041	Up	0.8579674863067179	Up	0.8404716856337016	Up	0.8160155414988669	Up	0.6631642492747811	Down	0.4383470859244956	Down	0.06978956629984688
GOBP_MITOCHONDRIAL_RNA_METABOLIC_PROCESS	Down	0.7454756522229274	Up	0.13232049156760686	Down	0.9843542130241296	Up	0.15187248435243192	Down	0.04574655104432285	Down	0.43860760830764767	Down	0.3112307225111743
GOBP_CELLULAR_RESPONSE_TO_TOXIC_SUBSTANCE	Up	0.4867603835526597	Up	0.7875335468987682	Up	0.32041164336011047	Up	0.9777576994385072	Up	0.03235578284368615	Up	0.43861146771083703	Up	0.39646081602085576
GOBP_NUCLEOSIDE_MONOPHOSPHATE_BIOSYNTHETIC_PROCESS	Up	0.8582163748609616	Up	0.11797526968711496	Up	0.8829022100638171	Up	0.9226734004659272	Down	0.8617209404621748	Up	0.438885928076251	Down	0.9529571015392736
GOBP_REGULATION_OF_MEIOTIC_NUCLEAR_DIVISION	Up	0.7364883531585591	Down	0.865186882971452	Up	0.9015477691404188	Down	0.4330012091922387	Up	0.5296683301753208	Up	0.4389680008555443	Up	0.997921134400946
GOBP_REGULATION_OF_TUBE_SIZE	Up	0.7558860927526173	Up	0.9477029859355508	Up	0.3449513280323352	Up	0.8950591531733718	Up	0.4174574338036771	Down	0.4389680008555443	Down	0.8487065672558908
GOBP_NEGATIVE_REGULATION_OF_ADAPTIVE_IMMUNE_RESPONSE	Up	0.3318904505806768	Up	0.155986847812025	Up	0.9472474368105084	Up	0.6998989410403254	Down	0.7599444838707738	Down	0.4391610558225188	Down	0.07493006792317104
GOBP_SNRNA_TRANSCRIPTION	Down	0.9718726541908322	Down	0.8902230157249061	Down	0.778882358732812	Down	0.6751750602451041	Down	0.6376724969043828	Down	0.43931895832727913	Down	0.4693017805848915
GOBP_NEGATIVE_REGULATION_OF_PROTEIN_IMPORT_INTO_NUCLEUS	Up	0.4079330629622219	Up	0.7782523342430769	Up	0.5875310461500405	Up	0.6900781544330197	Up	0.16503645727796856	Down	0.4399783289830616	Down	0.7619657067884037
GOBP_CELLULAR_RESPONSE_TO_BIOTIC_STIMULUS	Up	0.5912569540050833	Up	0.42008686516453025	Up	0.6884970822471403	Up	0.6274407293675422	Up	0.916350842931988	Down	0.44030842202453446	Down	0.08547700328753285
GOBP_HISTONE_H3_K14_ACETYLATION	Down	0.8323974181558543	Down	0.5554572905435848	Up	0.9221358327552984	Down	0.5948762531000292	Up	0.9882210456275288	Down	0.44030842202453446	Down	0.753907390808279
GOBP_POSITIVE_REGULATION_OF_FIBROBLAST_MIGRATION	Up	0.7243608582846014	Down	0.9500601070357088	Up	0.05998442848220214	Up	0.990570124100952	Up	0.1503750772440395	Down	0.44050292080629416	Down	0.8749128873525079
GOBP_MITOTIC_CYTOKINETIC_PROCESS	Up	0.90526242529488	Up	0.7072083153199139	Up	0.8637613549564642	Up	0.818745437415488	Down	0.9963970064395374	Up	0.4405463710030961	Up	0.2960020655627472
GOBP_RNA_SPLICING_VIA_ENDONUCLEOLYTIC_CLEAVAGE_AND_LIGATION	Up	0.7819802213615729	Up	0.8471929973216418	Up	0.9984239593200228	Up	0.7058791998297157	Down	0.5008405971123976	Down	0.4405463710030961	Down	0.76713347847334
GOBP_CELLULAR_RESPONSE_TO_INTERFERON_ALPHA	Up	0.9370846843450088	Down	0.5520674295433968	Up	0.6903636581037329	Down	0.867115879775381	Up	0.7134319195069413	Down	0.4406022938755012	Down	0.5261478464672533
GOBP_UTP_BIOSYNTHETIC_PROCESS	Down	0.8209911563191383	Up	0.8068109216027666	Up	0.9773263065954928	Up	0.2121072144806825	Down	0.26563494253244435	Down	0.44125442015960326	Down	0.24943600521322992
GOBP_POSITIVE_REGULATION_OF_PROTEIN_KINASE_B_SIGNALING	Up	0.5964725877244695	Up	0.8015499178486327	Up	0.03736646867116758	Up	0.8456031552406013	Up	0.188215603920606	Down	0.4414464454637949	Down	0.8588595858242357
GOBP_NEGATIVE_REGULATION_OF_CYTOKINE_PRODUCTION	Up	0.8336217791704115	Up	0.5604666913503552	Up	0.6436478685869282	Up	0.5514985055698542	Up	0.694097446953867	Down	0.44144755352469534	Down	0.16333140116635012
GOBP_NEGATIVE_REGULATION_OF_AXONOGENESIS	Up	0.952060800137328	Down	0.8229296753816389	Up	0.985166820523295	Up	0.9976792111333574	Up	0.39234803699779386	Down	0.441515249294944	Down	0.9537341936220824
GOBP_T_FOLLICULAR_HELPER_CELL_DIFFERENTIATION	Up	0.5263099450668192	Up	0.6725296633196487	Down	0.8973147169564955	Up	0.9368080104397908	Down	0.9853162568243776	Down	0.4419490958642556	Down	0.5292723403777022
GOBP_NUCLEOBASE_CATABOLIC_PROCESS	Up	0.8325011235433051	Up	0.22286903421209683	Up	0.6596564888166826	Up	0.8905448636836136	Up	0.3749230325842088	Down	0.4423602527304671	Down	0.2830800270799747
GOBP_REGULATION_OF_ANTIGEN_RECEPTOR_MEDIATED_SIGNALING_PATHWAY	Up	0.1471368786405735	Up	0.17824493530283453	Up	0.9327081815095158	Up	0.8773849756441985	Down	0.9013389344583318	Down	0.4429928817507842	Down	0.01051591480259203
GOBP_VITAMIN_D3_METABOLIC_PROCESS	Down	0.8963834783119412	Down	0.7189685936764958	Up	0.989804284844286	Down	0.4902326310972408	Up	0.7886227570897624	Up	0.44332798590867323	Up	0.9137592370585474
GOBP_NEGATIVE_REGULATION_OF_IMMUNE_EFFECTOR_PROCESS	Up	0.6596564888166826	Up	0.40330168104418235	Up	0.9450616206386404	Up	0.593398870884296	Up	0.9895141070589902	Down	0.4435995938926221	Down	0.13871089988265464
GOBP_NEUTROPHIL_MEDIATED_CYTOTOXICITY	Down	0.9645681379676132	Down	0.9151322986967526	Down	0.6346524194804541	Up	0.9666314073026376	Down	0.8508891114108986	Down	0.443699013850273	Down	0.4503773436834004
GOBP_SKELETAL_MUSCLE_ATROPHY	Down	0.9850291747074688	Up	0.9941869940367474	Up	0.9890916325518676	Down	0.985299924616174	Down	0.9900564297567752	Down	0.4437713435026882	Down	0.578425010436059
GOBP_REGULATION_OF_HEART_RATE	Down	0.9522493581438208	Up	0.7078942604276365	Up	0.4423801311972016	Up	0.8229745692720895	Up	0.6797990989345484	Down	0.4440086787301457	Down	0.970069258483682
GOBP_REGULATION_OF_RESPONSE_TO_EXTERNAL_STIMULUS	Up	0.6533752739222026	Up	0.7410683467372395	Up	0.7151570235992536	Up	0.7711435574408395	Up	0.5621253429158175	Down	0.4443114286379109	Down	0.23504201834681396
GOBP_TROPHOBLAST_GIANT_CELL_DIFFERENTIATION	Up	0.6039952790590261	Down	0.9145200513757332	Down	0.9239882471284186	Down	0.8560047678656544	Down	0.99376935461339	Up	0.44460606416113	Down	0.9659000823697748
GOBP_NEGATIVE_REGULATION_OF_GLYCOGEN_METABOLIC_PROCESS	Up	0.9915467917887332	Down	0.7784380014253174	Up	0.98775248044703845	Down	0.8049315510209089	Down	0.9065691999992485	Up	0.44470975515595057	Up	0.3057228088022859
GOBP_NEGATIVE_REGULATION_OF_CYTOKINE_PRODUCTION_INVOLVED_IN_IMMUNE_RESPONSE	Up	0.9002677427077098	Up	0.6963848936204969	Down	0.9881889988782794	Up	0.9278298887540192	Up	0.7345082237087758	Up	0.4447882337521725	Down	0.9510375108457428
GOBP_NEGATIVE_REGULATION_OF_PROTEIN_LOCALIZATION_TO_MICROTUBULE	Up	0.9775704360129528	Up	0.8846742450571504	Up	0.9503679617141187	Up	0.9370846843450088	Up	0.7180135931915224	Down	0.4449010050453622	Down	0.5436556379273135
GOBP_PROTEIN_CONTAINING_COMPLEX_LOCALIZATION	Up	0.7426042554151251	Up	0.38040405842137937	Up	0.3815570963910972	Up	0.526533861920783	Up	0.9507110465773444	Down	0.4450183979147789	Down	0.708675207689119
GOBP_REGULATION_OF_DNA_LIGATION	Up	0.797965915744497	Down	0.8347181745842104	Down	0.5543540505921484	Down	0.9087273871719204	Down	0.6394469844798691	Up	0.4450183979147789	Up	0.8892695890896298
GOBP_PHOSPHATIDYLGLYCEROL_METABOLIC_PROCESS	Up	0.7308751923047729	Down	0.9792007533010876	Up	0.9056383752124268	Up	0.8860428951372002	Down	0.7250286490842781	Down	0.4452977767665025	Down	0.5655214239134138
GOBP_REGULATION_OF_CELL_MORPHOGENESIS_INVOLVED_IN_DIFFERENTIATION	Down	0.9380345217999996	Up	0.7410683467372395	Up	0.21394169402873636	Up	0.4830351216205446	Up	0.5080903592881991	Down	0.44557836441201454	Down	0.6537971757453015
GOBP_GALACTOSE_METABOLIC_PROCESS	Down	0.5287372156254255	Up	0.737905639050168	Up	0.9348035705911284	Up	0.21856960608779535	Down	0.97458917985337	Up	0.44563361562964227	Up	0.21117073205120865
GOBP_T_CELL_MEDIATED_IMMUNE_RESPONSE_TO_TUMOR_CELL	Up	0.7103200541414028	Up	0.185974876882606	Down	0.9396553868470958	Up	0.7250277377218532	Down	0.9226704514412024	Down	0.44581966225359226	Down	0.3749230325842088
GOBP_MONOCYTE_DIFFERENTIATION	Down	0.8548384508436154	Down	0.9336608172538536	Up	0.28513443731608795	Down	0.914181690356627	Up	0.5448385430314733	Down	0.445829108645747	Down	0.15573093501066201
GOBP_TUMOR_NECROSIS_FACTOR_MEDIATED_SIGNALING_PATHWAY	Up	0.9243471547267132	Up	0.5096022593378051	Up	0.9053753127417952	Up	0.929920640819506	Down	0.7369709847301664	Down	0.4466010356517545	Down	0.6585224011185247
GOBP_REGULATION_OF_PEPTIDYL_SERINE_PHOSPHORYLATION_OF_STAT_PROTEIN	Down	0.9749618640948574	Up	0.8798899417943941	Down	0.9798691865430404	Down	0.9118050381370442	Up	0.8764862411494564	Up	0.4474709780058444	Up	0.736064897616088
GOBP_POSITIVE_REGULATION_OF_OXIDATIVE_STRESS_INDUCED_INTRINSIC_APOPTOTIC_SIGNALING_PATHWAY	Up	0.9850291747074688	Up	0.3251841308583133	Up	0.8964227920519575	Up	0.7806738589488036	Down	0.7949651192018011	Down	0.4477882160363468	Down	0.2692693456890757
GOBP_POSTTRANSCRIPTIONAL_REGULATION_OF_GENE_EXPRESSION	Up	0.8700568271221311	Up	0.10769289433387436	Up	0.8251398460696387	Up	0.42824087389910015	Down	0.6222587537425598	Down	0.4477882160363468	Down	0.41255980773681256
GOBP_CONVERGENT_EXTENSION_INVOLVED_IN_ORGANOGENESIS	Up	0.872608162516265	Down	0.6602451364726966	Down	0.868154327294664	Down	0.5516885154026557	Up	0.6992178111169395	Down	0.4479764200706979	Down	0.9806410424733912
GOBP_DNA_METABOLIC_PROCESS	Up	0.6113540000479997	Up	0.09037589971114554	Up	0.9710849868054744	Up	0.9712582306619882	Down	0.8283263743795634	Up	0.4486287876065502	Down	0.6747906833118124
GOBP_STRIATED_MUSCLE_CELL_PROLIFERATION	Up	0.2953848776981117	Up	0.870569139890695	Down	0.9734197034406564	Up	0.921296889943855	Up	0.5296174726900589	Down	0.4486287876065502	Down	0.47274076473189314
GOBP_POSITIVE_REGULATION_OF_KILLING_OF_CELLS_OF_ANOTHER_ORGANISM	Down	0.8738779981784108	Down	0.9473383748491252	Up	0.8179518178628867	Down	0.48599702785537285	Down	0.3623941343205464	Down	0.4489776399931742	Down	0.04002149202506238
GOBP_AXONEME_ASSEMBLY	Down	0.9877120695062762	Up	0.8775701585225776	Up	0.990055261824326	Up	0.9918648397711924	Down	0.8653923126412384	Up	0.44912319566214454	Up	0.8384227166470292
GOBP_2_OXOGLUTARATE_METABOLIC_PROCESS	Down	0.7036965035112008	Up	0.6560217500901443	Up	0.837673010668811	Up	0.9694115389803192	Up	0.8297701198625251	Up	0.4493969358932086	Up	0.08761640422332369
GOBP_EPITHELIAL_TO_MESENCHYMAL_TRANSITION	Up	0.5633061947990042	Up	0.8670528699120009	Up	0.07839999102596137	Up	0.5149863643777374	Up	0.04792030370475121	Down	0.4497265718622324	Down	0.6485603836589494
GOBP_VENTRICULAR_SEPTUM_MORPHOGENESIS	Up	0.7082585671716255	Up	0.9260072240233228	Up	0.06872922144753277	Up	0.9015934671626958	Up	0.0029007160127987	Down	0.4497640730842114	Down	0.9849066559241528
GOBP_CELLULAR_RESPONSE_TO_LAMINAR_FLUID_SHEAR_STRESS	Down	0.9401068423378102	Up	0.9566297836386322	Up	0.9370846843450088	Down	0.8049315510209089	Up	0.9368482954303464	Down	0.4498194917381468	Down	0.4634354220840275
GOBP_EXTRAEMBRYONIC_MEMBRANE_DEVELOPMENT	Up	0.20926972280525424	Up	0.4959143091388787	Up	0.8141822094994767	Up	0.5660147976919975	Up	0.6945119583379302	Up	0.4499224288457565	Up	0.8064335777944234
GOBP_REGULATION_OF_NUCLEAR_TRANSCRIBED_MRNA_CATABOLIC_PROCESS_DEADENYLATION_DEPENDENT_DECAY	Down	0.9671048542655378	Up	0.34675858330945647	Down	0.6986497656265095	Up	0.6726072696313818	Down	0.8209911563191383	Down	0.4503704183412378	Down	0.7940022032391133
GOBP_POSITIVE_REGULATION_OF_MUSCLE_CONTRACTION	Up	0.962940524428407	Up	0.2947079919525493	Up	0.21761046988595217	Up	0.8119948172980513	Up	0.371612342432107	Up	0.4505032716285305	Up	0.3164767342422514
GOBP_INNER_CELL_MASS_CELL_PROLIFERATION	Up	0.6342711083176512	Up	0.6651123854641104	Down	0.9988482617448172	Up	0.7201057145710514	Down	0.9084739240819262	Up	0.4506277181848781	Up	0.960938326476707
GOBP_IRON_ION_HOMEOSTASIS	Down	0.9232908961396512	Up	0.692479962230935	Up	0.2135227165015672	Up	0.729814659077917	Up	0.737905639050168	Down	0.4506629722105009	Down	0.6813189927258073
GOBP_THYMIC_T_CELL_SELECTION	Up	0.5345498618371972	Up	0.7039972821115422	Up	0.6053064024610986	Up	0.9512743580319342	Up	0.996520092035164	Down	0.4507011532756005	Down	5.270556142548494e-4
GOBP_REGULATION_OF_GLYCOLYTIC_PROCESS	Down	0.8581524823838858	Up	0.9649333456994564	Up	0.30312871546335224	Down	0.9894238612130332	Up	0.7079411502803354	Down	0.45073446847013754	Down	0.8211550170219999
GOBP_REGULATION_OF_MONOCYTE_DIFFERENTIATION	Down	0.8194155409394759	Up	0.898471911647777	Up	0.6156116224644957	Down	0.98535653696001	Up	0.6953098078333229	Down	0.45122770764674663	Down	0.01036508057340967
GOBP_POSITIVE_REGULATION_OF_DOPAMINE_SECRETION	Up	0.8667117092259257	Down	0.416874884487224	Up	0.6244999746043947	Down	0.9459718095881804	Up	0.5807619657703322	Down	0.4516104914245106	Down	0.09354476718554224
GOBP_REGULATION_OF_OXIDATIVE_STRESS_INDUCED_CELL_DEATH	Up	0.9267186951526138	Up	0.3854923777400561	Up	0.35483297670897224	Up	0.8344076407649271	Up	0.7809610574557182	Down	0.4516104914245106	Down	0.5273189151194682
GOBP_HISTONE_H3_K36_DEMETHYLATION	Up	0.809682812652882	Down	0.9488636943738176	Down	0.8075658428199175	Up	0.7941598140813004	Down	0.7146703009176155	Up	0.451670640061216	Up	0.953164372414408
GOBP_MISMATCH_REPAIR	Up	0.8210155368668153	Up	0.1853417378753807	Up	0.7388735628536189	Up	0.9095601028087116	Down	0.9693808027689454	Up	0.4517024041858336	Down	0.7999787641652246
GOBP_NEGATIVE_REGULATION_OF_REPRODUCTIVE_PROCESS	Up	0.30312871546335224	Down	0.9175032058135716	Up	0.415542442417071	Down	0.9725541121891056	Up	0.3819271918604782	Up	0.4521373164426542	Up	0.9292391850955096
GOBP_NEGATIVE_REGULATION_OF_SYNAPTIC_TRANSMISSION	Up	0.5882253564662125	Up	0.6258999249421469	Up	0.2426764014001357	Up	0.24469761846498417	Up	0.35982963982818766	Down	0.4521373164426542	Down	0.4272757374261366
GOBP_REGULATION_OF_SYNAPTIC_VESICLE_EXOCYTOSIS	Down	0.9899653932430652	Up	0.3721688055818486	Up	0.8976863894351376	Up	0.91944163524135	Up	0.8902376273043108	Down	0.4522558942639705	Down	0.5116468458086741
GOBP_NEGATIVE_REGULATION_OF_LEUKOCYTE_MEDIATED_IMMUNITY	Up	0.8463039437547003	Up	0.2198369717750807	Down	0.9792007533010876	Up	0.5292723403777022	Down	0.8554116325404301	Down	0.4527752989419181	Down	0.04447992625373215
GOBP_NEUTROPHIL_CLEARANCE	Up	0.6855808589268189	Down	0.9434081084358322	Up	0.9442571489028222	Up	0.756357309903166	Up	0.46438925575719087	Down	0.4529287855716407	Down	0.3571034076869957
GOBP_REGULATION_OF_CELL_CELL_ADHESION	Up	0.276422984138756	Up	0.4765862019462586	Up	0.5717502953672882	Up	0.7295545980228381	Up	0.8844297050469963	Down	0.45350172184186865	Down	0.01571787195165926
GOBP_POSITIVE_REGULATION_OF_NUCLEAR_TRANSCRIBED_MRNA_CATABOLIC_PROCESS_DEADENYLATION_DEPENDENT_DECAY	Down	0.8348582427878011	Up	0.7029307749685121	Down	0.38217174450455327	Up	0.8720667231157092	Down	0.8880875013074564	Down	0.45360057887582794	Down	0.9834461733374472
GOBP_REACTIVE_NITROGEN_SPECIES_METABOLIC_PROCESS	Down	0.997409536664666	Up	0.6359964638216447	Up	0.2990335823678603	Up	0.6002548487091134	Up	0.8747302725720554	Down	0.453795517105996	Down	0.35155083172867496
GOBP_PEPTIDYL_LYSINE_TRIMETHYLATION	Down	0.7687371534817127	Up	0.9343574752023884	Up	0.8736840916578001	Up	0.7860332193426038	Down	0.3324537703594722	Down	0.4539272530763371	Down	0.6973475726732062
GOBP_APOPTOTIC_PROCESS_INVOLVED_IN_BLOOD_VESSEL_MORPHOGENESIS	Down	0.4392441556239922	Up	0.35377649862878113	Up	0.8790673448685541	Up	0.815053590814071	Up	0.8570823763805873	Up	0.4545521941281064	Down	0.9546460382474288
GOBP_COLUMNAR_CUBOIDAL_EPITHELIAL_CELL_DEVELOPMENT	Down	0.9643068105674965	Down	0.9694401956478153	Down	0.9840638875022282	Down	0.7152365426595839	Down	0.9775704360129528	Down	0.4545521941281064	Down	0.9204286741844436
GOBP_DOPAMINERGIC_NEURON_DIFFERENTIATION	Up	0.9473383748491252	Down	0.9475710787327808	Up	0.6642759994832991	Down	0.9578966540086408	Up	0.9682707062064396	Down	0.4545521941281064	Up	0.9934090361296192
GOBP_MESENCHYMAL_EPITHELIAL_CELL_SIGNALING	Up	0.5595704127357022	Up	0.8036677776355435	Up	0.9177743036582188	Up	0.5377509728909545	Up	0.6199456086958474	Down	0.4545521941281064	Down	0.9480293790949156
GOBP_NEGATIVE_REGULATION_OF_NEUROINFLAMMATORY_RESPONSE	Up	0.7274683144259079	Up	0.4785415484451279	Up	0.5527887270918396	Up	0.4806036145123237	Up	0.45350172184186865	Down	0.4545521941281064	Down	0.1386826916775791
GOBP_POSITIVE_REGULATION_OF_PRODUCTION_OF_MIRNAS_INVOLVED_IN_GENE_SILENCING_BY_MIRNA	Down	0.6192143559970298	Up	0.8392273003350016	Up	0.9652467968565184	Down	0.7601261741348242	Up	0.9854003159640232	Down	0.4545521941281064	Down	0.8464270958555338
GOBP_ESTABLISHMENT_OF_PROTEIN_LOCALIZATION_TO_PLASMA_MEMBRANE	Down	0.9291062969423828	Up	0.801733251431069	Up	0.44030842202453446	Up	0.944649059608588	Up	0.267494798870661	Down	0.45523822424514165	Down	0.9055368282938588
GOBP_RESPONSE_TO_STILBENOID	Up	0.7543990257252876	Down	0.9867484325957362	Down	0.5244689711393766	Up	0.9934090361296192	Up	0.06609285568225717	Down	0.4553510535364492	Down	0.5014661288950536
GOBP_RNA_IMPORT_INTO_MITOCHONDRION	Down	0.9371690413058656	Up	0.8487022551414398	Up	0.6222587537425598	Up	0.9678562846676404	Up	0.664485774531726	Down	0.45545601440650946	Down	0.6350999202596302
GOBP_POSITIVE_REGULATION_OF_MIRNA_TRANSCRIPTION	Up	0.9689038228125196	Up	0.7097563123868104	Up	0.0862889364727982	Down	0.9883359355149176	Up	0.8206948654346227	Down	0.4566093195925229	Down	0.38087225768103167
GOBP_LONG_CHAIN_FATTY_ACYL_COA_METABOLIC_PROCESS	Up	0.9546140187024648	Up	0.0989187577627938	Down	0.7565492148764642	Down	0.8593126864321803	Down	0.3721688055818486	Down	0.456659008155841	Up	0.9408367053840628
GOBP_PROSTANOID_BIOSYNTHETIC_PROCESS	Up	0.8363911710182247	Up	0.25442505892538503	Up	0.5632976419663093	Up	0.13238754354421842	Down	0.889444404720298	Down	0.456659008155841	Down	0.5361551775989724
GOBP_REGULATION_OF_ACTION_POTENTIAL	Down	0.4679899838267798	Up	0.5835143853184038	Up	0.9260072240233228	Up	0.6897490341636398	Up	0.8798596798218716	Down	0.45694147389306666	Up	0.8900161919640501
GOBP_REGULATION_OF_HOMOTYPIC_CELL_CELL_ADHESION	Up	0.4045438351528634	Up	0.4947828154228542	Up	0.3473150747005987	Down	0.7198790341185818	Up	0.9251451877807944	Down	0.45741677814889126	Down	0.3274634697564421
GOBP_ESTABLISHMENT_OF_PROTEIN_LOCALIZATION_TO_CHROMATIN	Up	0.8030633172764648	Up	0.3965940724381874	Up	0.5647739869103802	Up	0.6560217500901443	Down	0.8625969336558595	Up	0.45741857486149495	Up	0.6366649615236121
GOBP_IMMUNE_EFFECTOR_PROCESS	Up	0.5716580221597486	Up	0.3241029095032816	Up	0.6294454549568417	Up	0.5191656564334726	Up	0.8881094874391771	Down	0.45768173865837175	Down	0.02194908633287247
GOBP_SPHINGOMYELIN_BIOSYNTHETIC_PROCESS	Down	0.9878644040703032	Down	0.952365999427962	Up	0.9260618461899308	Up	0.7866510195764931	Up	0.7761955652458479	Down	0.45768173865837175	Down	0.9236501132685327
GOBP_INTERLEUKIN_18_PRODUCTION	Up	0.837673010668811	Up	0.7763268880373904	Up	0.7404622174666268	Up	0.6603175450275013	Down	0.9292391850955096	Down	0.4578062134408181	Down	0.2287389902811995
GOBP_REGULATION_OF_REPRODUCTIVE_PROCESS	Up	0.580687403567893	Down	0.9212023976483033	Up	0.7559765664472431	Down	0.8264853634297339	Up	0.698398883263781	Up	0.4578062134408181	Up	0.5964725877244695
GOBP_AXO_DENDRITIC_TRANSPORT	Down	0.9521802043107336	Up	0.5397377425927394	Up	0.7459106429354325	Up	0.49692979034797663	Up	0.9370846843450088	Down	0.45881838691595017	Down	0.4462723514969521
GOBP_POSITIVE_REGULATION_OF_LIPID_STORAGE	Up	0.9555598465871707	Down	0.30998080525960314	Up	0.8630369864030851	Down	0.9850291747074688	Up	0.14063588776533836	Down	0.45899667978183295	Down	0.4738178437758463
GOBP_DENTINOGENESIS	Down	0.97458917985337	Down	0.7348440907755545	Up	0.37955062343500623	Down	0.9582940284020252	Up	0.1408282037991553	Down	0.45961028581593566	Up	0.7764323783434307
GOBP_POSITIVE_REGULATION_OF_TOLL_LIKE_RECEPTOR_4_SIGNALING_PATHWAY	Up	0.2749789512672019	Up	0.8493552187689172	Up	0.8582620191543555	Up	0.7936945543508217	Up	0.7715764391467057	Down	0.45961028581593566	Down	0.6963848936204969
GOBP_MIDDLE_EAR_MORPHOGENESIS	Down	0.8823000969890972	Down	0.5061802925386834	Up	0.05504874229425538	Up	0.9745393021136444	Up	0.07578778111703559	Down	0.4600230753011437	Down	0.925308672397811
GOBP_GOLGI_VESICLE_TRANSPORT	Down	0.969700784644526	Up	0.48041037052639834	Up	0.5173455082831083	Up	0.8954085623239598	Up	0.701636125999402	Down	0.4601543154990509	Up	0.9263002751091468
GOBP_REGULATION_OF_PROTEIN_K63_LINKED_UBIQUITINATION	Down	0.94253480293669	Up	0.8323216277590095	Down	0.7454316804044355	Down	0.7301683496687222	Up	0.8786172756659071	Down	0.4602794681712683	Down	0.686085905548204
GOBP_FATTY_ACYL_COA_BIOSYNTHETIC_PROCESS	Up	0.9473109085849072	Up	0.6076062011169232	Down	0.9995243285143782	Down	0.7165740702481951	Down	0.5164326853521104	Down	0.4604759002181876	Up	0.978113558049782
GOBP_REGULATION_OF_PROTEIN_DEPHOSPHORYLATION	Up	0.984493323810198	Up	0.2052961023824052	Up	0.4744700519300542	Up	0.5874528542368401	Up	0.6660444503198867	Down	0.4605436432783383	Down	0.588783247410426
GOBP_ORGANIC_HYDROXY_COMPOUND_TRANSPORT	Up	0.954765472699809	Up	0.8283680237070258	Up	0.18372003909123527	Up	0.9028776246288408	Up	0.2017822631504816	Down	0.46131892961406173	Down	0.7447108049754679
GOBP_BLASTOCYST_FORMATION	Up	0.9725000038874928	Up	0.7123446760814522	Down	0.8150756192662592	Up	0.49342861827216233	Down	0.3103234734934469	Down	0.4614985727516139	Down	0.7324968452973212
GOBP_MYELOID_LEUKOCYTE_CYTOKINE_PRODUCTION	Up	0.8907336919850651	Up	0.6405346231865712	Up	0.9738207585734976	Up	0.4824523676909878	Up	0.5621037848126704	Down	0.46154545329654967	Down	0.01870113012161296
GOBP_REGULATION_OF_ALPHA_BETA_T_CELL_DIFFERENTIATION	Up	0.3182392528796433	Up	0.4818961934256893	Up	0.6837973760346552	Up	0.9771447993769596	Down	0.849779636651792	Down	0.4619334674904731	Down	0.08185298700022342
GOBP_REGULATION_OF_LYMPHOCYTE_MEDIATED_IMMUNITY	Up	0.26476234112914176	Up	0.04717725927302585	Up	0.8595516235179316	Up	0.6071004284082705	Down	0.9297585355031476	Down	0.4620830098565117	Down	0.09164230955594574
GOBP_EXIT_FROM_MITOSIS	Up	0.9997510789189292	Up	0.954604458818612	Up	0.8900027576850975	Down	0.7361323640236731	Up	0.7623522510205649	Up	0.4627304935104825	Up	0.8705053806809995
GOBP_POSITIVE_REGULATION_OF_RESPONSE_TO_WOUNDING	Up	0.77795003563817	Up	0.9195554440165804	Up	0.2938767331270435	Up	0.6791574813940515	Up	0.03908545724088395	Down	0.4630593905917335	Down	0.812620399501736
GOBP_NEGATIVE_REGULATION_OF_NF_KAPPAB_TRANSCRIPTION_FACTOR_ACTIVITY	Up	0.7395038447721305	Up	0.9010093110724916	Up	0.6084854889391829	Up	0.8233429650166063	Up	0.874022796702407	Down	0.4634035096432278	Down	0.2931858429311267
GOBP_PLATELET_DERIVED_GROWTH_FACTOR_RECEPTOR_SIGNALING_PATHWAY	Up	0.6376605247146154	Down	0.9011166152370056	Up	0.5821145810414583	Up	0.8830636219846603	Up	0.34082134343010895	Down	0.4637591933658045	Down	0.5938729291609506
GOBP_DNA_TEMPLATED_TRANSCRIPTION_INITIATION	Up	0.8969785945135623	Up	0.7454129538507658	Up	0.9047712049562444	Up	0.8102695801849245	Down	0.4768119783905907	Down	0.463973435142589	Down	0.5067984745664997
GOBP_POSITIVE_REGULATION_OF_ENDOTHELIAL_CELL_MIGRATION	Up	0.662622255654618	Up	0.9919862881519624	Up	0.29831461943552645	Up	0.7599444838707738	Up	0.09477318335753346	Down	0.4642508123414869	Down	0.5945001172563902
GOBP_RNA_EXPORT_FROM_NUCLEUS	Up	0.6605254089176071	Up	0.04091502460106835	Up	0.25508236751824975	Up	0.25124603541407314	Down	0.39737016608286446	Down	0.464285854686378	Down	0.02195515068715331
GOBP_ACROSOMAL_VESICLE_EXOCYTOSIS	Up	0.913819079858308	Down	0.9709011871340024	Up	0.9289841288599724	Up	0.6107941906521681	Up	0.8311144801245661	Up	0.46438925575719087	Up	0.2842897038652614
GOBP_SNRNA_TRANSCRIPTION_BY_RNA_POLYMERASE_II	Down	0.944649059608588	Down	0.8609674420377914	Down	0.6780472910950345	Down	0.4406953637346156	Down	0.6803455301685596	Down	0.46438925575719087	Down	0.345404561134639
GOBP_SPHINGOLIPID_BIOSYNTHETIC_PROCESS	Down	0.3828351086997623	Up	0.7535515726670123	Down	0.7907862265031037	Up	0.8376259195116237	Up	0.7361078848394951	Down	0.4647868217629561	Up	0.916930659058815
GOBP_MICROTUBULE_POLYMERIZATION	Up	0.6341534439590063	Up	0.48287810093132905	Up	0.5452674204680267	Up	0.8758891237933927	Up	0.6403951417034834	Up	0.4649407762626432	Up	0.938774936778374
GOBP_ONE_CARBON_COMPOUND_TRANSPORT	Down	0.9023211022338324	Up	0.6243555197407218	Up	0.4908919324486285	Up	0.06959354246205822	Up	0.5245645174719421	Down	0.4649407762626432	Down	0.9898208372780644
GOBP_NEGATIVE_REGULATION_OF_HISTONE_H3_K9_TRIMETHYLATION	Down	0.6946254283597475	Down	0.8374895589285094	Up	0.9868129788910917	Down	0.8284593649131172	Down	0.6747906833118124	Up	0.4650538650279371	Up	0.8632470680697398
GOBP_REGULATION_OF_MICROTUBULE_BASED_PROCESS	Up	0.7303914417218681	Up	0.7593625300007137	Up	0.6536875532973236	Down	0.824069797344956	Up	0.7151699489300731	Up	0.465101458306051	Up	0.6936467582871932
GOBP_APOLIPOPROTEIN_A_I_MEDIATED_SIGNALING_PATHWAY	Up	0.7416066692204002	Up	0.6226279000378937	Up	0.9970578406230124	Up	0.9451181764068072	Up	0.5059358524796842	Down	0.465490069087345	Down	0.5430083161691875
GOBP_INTEGRIN_ACTIVATION	Up	0.5971675292043064	Down	0.7552324549139374	Up	0.5103949001902932	Down	0.8093797129747256	Up	0.8235437603783851	Down	0.465490069087345	Down	0.33356552985849086
GOBP_RESPONSE_TO_LEUKEMIA_INHIBITORY_FACTOR	Up	0.984485893776598	Up	0.4902373713142743	Up	0.6199456086958474	Up	0.7763971814311563	Up	0.9328498675194878	Down	0.465490069087345	Down	0.7643648009147421
GOBP_UREA_TRANSMEMBRANE_TRANSPORT	Up	0.9603466257201362	Up	0.6475016042195334	Down	0.9630349013760856	Up	0.5876833645690475	Down	0.9854003159640232	Down	0.465490069087345	Down	0.8269412366489556
GOBP_POSITIVE_REGULATION_OF_DENDRITIC_SPINE_DEVELOPMENT	Down	0.961474087994448	Up	0.1778015334943656	Down	0.9106805374367102	Up	0.6641352249254265	Down	0.9979332220487424	Down	0.4655377109648089	Down	0.5369873868067503
GOBP_ANGIOGENESIS_INVOLVED_IN_CORONARY_VASCULAR_MORPHOGENESIS	Up	0.5669166672688628	Up	0.8679746457092664	Up	0.29917557828351843	Up	0.6542535127736652	Up	0.03611634298427235	Down	0.4659841850486453	Down	0.9643068105674965
GOBP_POSITIVE_REGULATION_OF_OXIDOREDUCTASE_ACTIVITY	Down	0.6923036682687523	Up	0.8275962598476095	Up	0.202892039824103	Up	0.8355975413687684	Up	0.8934417147495852	Down	0.4663900747142176	Down	0.520905216388603
GOBP_RESPONSE_TO_LIPOTEICHOIC_ACID	Up	0.8454699332538219	Up	0.6654806366240691	Up	0.49759882046362575	Up	0.13497074096133402	Up	0.6000647453140275	Down	0.4664393170600282	Down	0.44368190734641483
GOBP_ENDOTHELIAL_CELL_PROLIFERATION	Up	0.33238094258765943	Down	0.772241495042363	Up	0.04574655104432285	Up	0.8849321045439176	Up	0.02848087730562773	Down	0.4664694480383681	Down	0.5832311107654674
GOBP_REGULATION_OF_SYSTEMIC_ARTERIAL_BLOOD_PRESSURE_MEDIATED_BY_A_CHEMICAL_SIGNAL	Down	0.7295497084640868	Up	0.7703416483717093	Up	0.16485471715879757	Down	0.7090457041454503	Up	0.2337244392230494	Down	0.4664694480383681	Down	0.6641194808271987
GOBP_TUBULIN_COMPLEX_ASSEMBLY	Up	0.7279275169409117	Up	0.07949393456545349	Up	0.9022944493668756	Up	0.5094151310656455	Down	0.6618964359990506	Down	0.46692697167775393	Down	0.4757239794130944
GOBP_DIVALENT_INORGANIC_CATION_HOMEOSTASIS	Up	0.40894453131395486	Up	0.8004547397726678	Up	0.29523538852490533	Up	0.7869897160952728	Up	0.4974662742615853	Down	0.4671929930167774	Down	0.503870172413929
GOBP_CDC42_PROTEIN_SIGNAL_TRANSDUCTION	Up	0.4224893406851464	Up	0.9697783907299754	Up	0.12758327311231182	Up	0.8387452103888443	Up	0.03282491599861893	Down	0.4674479654758117	Down	0.4144417763944729
GOBP_ENDOSOME_ORGANIZATION	Down	0.9408367053840628	Down	0.9126149232409808	Up	0.891773144685103	Up	0.9233266755046672	Up	0.9899653932430652	Down	0.4675315938959958	Up	0.638475643652786
GOBP_REGULATION_OF_PLATELET_ACTIVATION	Up	0.18085386512119644	Up	0.05993749335445846	Up	0.2117193384481819	Up	0.5315175865834668	Up	0.5948762531000292	Down	0.46802045142466697	Down	0.1213848779612305
GOBP_GLYCOSYLCERAMIDE_BIOSYNTHETIC_PROCESS	Down	0.5527887270918396	Down	0.32456881664833903	Up	0.8283263743795634	Down	0.2462798243783645	Down	0.9592443630218412	Down	0.4685101911042589	Up	0.9758767745838306
GOBP_EPITHELIAL_CELL_APOPTOTIC_PROCESS	Up	0.7537618865659209	Down	0.5701207633449827	Up	0.6829877337442074	Down	0.8875413303045001	Up	0.2546030532379246	Down	0.4688450266283127	Down	0.9260072240233228
GOBP_MAMMARY_GLAND_INVOLUTION	Down	0.952365999427962	Down	0.8242158574829678	Up	0.8882778845395469	Down	0.9416918879712088	Up	0.3743680318121053	Up	0.4688450266283127	Up	0.06343227979380078
GOBP_NEURONAL_SIGNAL_TRANSDUCTION	Up	0.5568543110357353	Down	0.8116828515955942	Up	0.5627061939890573	Up	0.917868686546336	Up	0.9501256354203657	Down	0.46929933141247937	Down	0.4274911134562745
GOBP_LOCALIZATION_WITHIN_MEMBRANE	Down	0.9638349648220482	Up	0.7543561290878996	Up	0.48045656787416735	Up	0.925308672397811	Up	0.5832311107654674	Down	0.4693017805848915	Down	0.8334453970455781
GOBP_POSITIVE_REGULATION_OF_RECEPTOR_CLUSTERING	Up	0.5819567931227018	Up	0.8839606922595221	Up	0.13992697900678094	Up	0.965257262284422	Up	0.2580125201762448	Down	0.46940559525939496	Down	0.361701552145847
GOBP_NEGATIVE_REGULATION_OF_CELL_ACTIVATION	Up	0.3659188220158482	Up	0.3408494495907412	Up	0.44485604620020486	Up	0.35401462166788855	Up	0.5234682195079328	Down	0.46948082965911914	Down	0.05657226603544388
GOBP_NEGATIVE_REGULATION_OF_CALCINEURIN_MEDIATED_SIGNALING	Down	0.6113540000479997	Up	0.4809719447128572	Up	0.804077866091177	Up	0.6367627020608769	Up	0.9821395039350268	Down	0.46954242745980607	Down	0.6998989410403254
GOBP_REGULATION_OF_DEFENSE_RESPONSE_TO_VIRUS	Up	0.18414020910808276	Up	0.7549403005241258	Up	0.9170393851771864	Down	0.9821924362286442	Up	0.9134913043251432	Down	0.46954242745980607	Down	0.20436286038307888
GOBP_ESTABLISHMENT_OF_EPITHELIAL_CELL_POLARITY	Up	0.7868705190008077	Up	0.770004624882324	Down	0.5442294172767271	Down	0.5731566364577227	Up	0.8689622313031402	Up	0.4698515700294869	Up	0.5085633388509703
GOBP_REGULATION_OF_RECEPTOR_LOCALIZATION_TO_SYNAPSE	Up	0.9710763813489226	Down	0.8601423154904615	Up	0.8459721550530711	Down	0.8680598297711223	Up	0.6925785595918595	Down	0.4698515700294869	Up	0.8330420811822684
GOBP_DEOXYRIBOSE_PHOSPHATE_METABOLIC_PROCESS	Up	0.8095784823352388	Up	0.33272150360390595	Up	0.9042890739551828	Up	0.9829274379811972	Down	0.8022047936072391	Up	0.4699715879810394	Up	0.7286670841319511
GOBP_HEPARAN_SULFATE_PROTEOGLYCAN_BIOSYNTHETIC_PROCESS_ENZYMATIC_MODIFICATION	Down	0.8836259264249117	Up	0.9842245309734412	Down	0.794878997834051	Down	0.6506684437872795	Up	0.7565492148764642	Up	0.4700067708800876	Up	0.6905658013488876
GOBP_CARDIAC_MUSCLE_TISSUE_MORPHOGENESIS	Down	0.989928084687116	Up	0.9591900457175114	Up	0.5558674409932154	Up	0.996227344519286	Up	0.41147812790649985	Down	0.4705386007338397	Down	0.9652262589831848
GOBP_REGULATION_OF_INOSITOL_1_4_5_TRISPHOSPHATE_SENSITIVE_CALCIUM_RELEASE_CHANNEL_ACTIVITY	Up	0.9656973803796444	Down	0.9500960260411896	Up	0.4799836501515391	Up	0.8931180463145768	Up	0.2719390393784564	Down	0.4705493217877409	Down	0.6459906021047971
GOBP_REGULATION_OF_PROTEIN_LOCALIZATION_TO_SYNAPSE	Down	0.8907097390262667	Down	0.7341958807007518	Down	0.9479001982551674	Down	0.9487690433193164	Up	0.7245321807940147	Down	0.4705493217877409	Up	0.9720373591173928
GOBP_REGULATION_OF_APOPTOTIC_PROCESS_INVOLVED_IN_DEVELOPMENT	Down	0.5020360571988629	Down	0.9220459762822908	Up	0.9143712437065225	Down	0.7104490661560295	Up	0.8512997933960811	Up	0.470550891498304	Up	0.5660602558404287
GOBP_NEGATIVE_REGULATION_OF_PEPTIDYL_SERINE_PHOSPHORYLATION	Up	0.9442571489028222	Down	0.4678913517159059	Down	0.7152365426595839	Down	0.482251301280735	Up	0.8988136660844308	Up	0.4706099186493153	Up	0.5452673069628029
GOBP_CELLULAR_RESPONSE_TO_MECHANICAL_STIMULUS	Up	0.9959279695299286	Up	0.37336815305274346	Up	0.8817618114767729	Up	0.5161385418447785	Down	0.9811342056264628	Down	0.4712022824513672	Down	0.6150901776499045
GOBP_ORGANELLE_FUSION	Up	0.8392985604483921	Up	0.8018094230209324	Up	0.9886478026869772	Up	0.8977007312037644	Down	0.9417753849976968	Down	0.4717349636648302	Up	0.875552703036643
GOBP_CEREBRAL_CORTEX_TANGENTIAL_MIGRATION	Up	0.3476494714497236	Up	0.5003697098286315	Up	0.6187875876398085	Up	0.7307287410774563	Up	0.24032710692945308	Down	0.47178996097330783	Down	0.7900922874195996
GOBP_INSULIN_METABOLIC_PROCESS	Up	0.7433237556365705	Up	0.1103860189461711	Down	0.942825391625338	Up	0.7922731208505546	Down	0.25643854535130756	Down	0.47187915234991634	Up	0.9896512975076144
GOBP_NEURAL_CREST_CELL_MIGRATION_INVOLVED_IN_AUTONOMIC_NERVOUS_SYSTEM_DEVELOPMENT	Up	0.9297585355031476	Up	0.990055261824326	Up	0.978784257608813	Up	0.6002133972798629	Up	0.8177605386488819	Down	0.47262075739034487	Down	0.5030198629351068
GOBP_CELL_MIGRATION_INVOLVED_IN_SPROUTING_ANGIOGENESIS	Up	0.1958300563004019	Down	0.9823270739024924	Up	0.10117449440705648	Up	0.8761841069714662	Up	0.1504984450383306	Down	0.4727234740930032	Down	0.49342861827216233
GOBP_NEGATIVE_REGULATION_OF_PROTEIN_TARGETING_TO_MEMBRANE	Down	0.8270214966972975	Down	0.5511538502166952	Down	0.9730654329716316	Down	0.7218166836618162	Up	0.7316504188320828	Down	0.4727481987049292	Down	0.6972073603094772
GOBP_AMYLOID_BETA_CLEARANCE	Up	0.6569866755096804	Up	0.4728151133422351	Up	0.38350992771333525	Down	0.9376938096920728	Up	0.5938729291609506	Down	0.4729258478214117	Down	0.3408494495907412
GOBP_TELOMERE_CAPPING	Up	0.9894238612130332	Up	0.8707701903525208	Down	0.8455039681758536	Up	0.9837303829156216	Down	0.8247455076006371	Up	0.4733409883873292	Down	0.7746573115537538
GOBP_NEGATIVE_REGULATION_OF_HEMOPOIESIS	Up	0.8129276750503995	Up	0.35325656808139155	Up	0.26056452768039357	Up	0.2477323963302856	Up	0.7119992431350619	Down	0.4734975511000949	Down	0.3724838427560824
GOBP_POSITIVE_REGULATION_OF_WOUND_HEALING	Up	0.7862043000162977	Up	0.975189968357323	Up	0.13519128340649872	Up	0.8082103167206048	Up	0.05319215056955601	Down	0.4738479614269831	Down	0.9334167625539262
GOBP_REGULATION_OF_CAMP_DEPENDENT_PROTEIN_KINASE_ACTIVITY	Down	0.9046963597841032	Up	0.8392273003350016	Up	0.9944500542307508	Down	0.9947221084623574	Up	0.5403364908116316	Down	0.4739493278067319	Down	0.8306102557202666
GOBP_NEGATIVE_REGULATION_OF_ESTABLISHMENT_OF_PROTEIN_LOCALIZATION_TO_MITOCHONDRION	Up	0.973366245762851	Down	0.9665961966971036	Down	0.9936336306342152	Up	0.873607436568581	Down	0.8432767114017565	Down	0.4743632922986571	Down	0.8232091183219099
GOBP_SPINAL_CORD_ASSOCIATION_NEURON_DIFFERENTIATION	Up	0.7501958806575332	Up	0.9378084945434976	Up	0.6168201988607397	Down	0.5950103519592166	Up	0.7591817507402654	Down	0.4745117477235001	Down	0.5249170417364432
GOBP_REGULATION_OF_NUCLEAR_TRANSCRIBED_MRNA_POLY_A_TAIL_SHORTENING	Down	0.2437670947678473	Up	0.9299466770043604	Down	0.6323069674382096	Up	0.9371993364311092	Down	0.9459301621994444	Down	0.4748134111273304	Down	0.856218690936025
GOBP_INNERVATION	Up	4.954406368972737e-4	Up	0.6310652815625748	Up	0.03031645554863767	Up	0.6145331620777725	Up	2.213484409133761e-4	Down	0.4751199829650906	Down	0.5530890511765751
GOBP_SOFT_PALATE_DEVELOPMENT	Down	0.8049315510209089	Down	0.2560304882998451	Down	0.7455589362738884	Down	0.2474277137846827	Down	0.6567056604245602	Down	0.4751199829650906	Down	0.6177954307061979
GOBP_THALAMUS_DEVELOPMENT	Up	0.8329031584337013	Up	0.6506684437872795	Down	0.7766211494549763	Up	0.6238981136648996	Up	0.9689452597787452	Up	0.47520495515862066	Up	0.587215900942133
GOBP_HISTONE_H2A_K119_MONOUBIQUITINATION	Up	0.8033112374216803	Down	0.8104848277990655	Up	0.7251348081900755	Up	0.6536875532973236	Up	0.9754724144419726	Down	0.47529357412010553	Down	0.8145381677579486
GOBP_REGULATION_OF_NODAL_SIGNALING_PATHWAY	Down	0.8873140900182493	Up	0.8588595858242357	Up	0.7809866145234693	Up	0.5619533904540787	Down	0.7559536415709239	Down	0.47633837273418783	Down	0.3421011597674068
GOBP_REGULATION_OF_RESPONSE_TO_CYTOKINE_STIMULUS	Down	0.9789688296009622	Up	0.4230901494913062	Up	0.9717540957767484	Up	0.6091289828649035	Down	0.9107635605054312	Down	0.47633837273418783	Down	0.5271758401936599
GOBP_REGULATION_OF_LYMPHOCYTE_CHEMOTAXIS	Up	0.4634035096432278	Up	0.8008980575365036	Down	0.756357309903166	Up	0.99376935461339	Down	0.39106503458521275	Down	0.4764383377842103	Down	0.4885836649724567
GOBP_POSITIVE_REGULATION_OF_REACTIVE_OXYGEN_SPECIES_BIOSYNTHETIC_PROCESS	Up	0.9488648196939296	Up	0.7530089132440898	Down	0.9979332220487424	Up	0.9137592370585474	Up	0.80821540107993	Down	0.476518224220551	Down	0.18310407934035705
GOBP_VESICLE_DOCKING	Down	0.7691422833625826	Up	0.913819079858308	Down	0.9867597470760996	Up	0.9292391850955096	Up	0.9494636234832112	Down	0.476518224220551	Down	0.9484943046351332
GOBP_PEROXISOME_ORGANIZATION	Up	0.9272669223512636	Up	0.44454562729653274	Up	0.9915467917887332	Up	0.7373253190975636	Up	0.9527937575098128	Down	0.4766538930243286	Up	0.9904300954722234
GOBP_SUCKLING_BEHAVIOR	Down	0.8890072758059782	Up	0.7297893361112789	Up	0.7920353021133095	Up	0.7421198815261872	Up	0.6538722636663197	Up	0.4766659545091953	Up	0.3992705095575997
GOBP_POSITIVE_REGULATION_OF_GAP_JUNCTION_ASSEMBLY	Up	0.2687208198579345	Up	0.9689038228125196	Up	0.7437848414262641	Down	0.9991530096379324	Up	0.4301389243130298	Up	0.4770365615202702	Up	0.6119521266758675
GOBP_VESICLE_TARGETING_ROUGH_ER_TO_CIS_GOLGI	Up	0.8064335777944234	Up	0.3419813691447621	Up	0.8524466540688292	Up	0.9671048542655378	Down	0.977691054975846	Down	0.4771778775640303	Down	0.9829710378111912
GOBP_POSITIVE_REGULATION_OF_STEM_CELL_PROLIFERATION	Up	0.7869122157391687	Up	0.9300456442991096	Up	0.7805371613564747	Up	0.9484496001519088	Up	0.9116449433163658	Down	0.4772263947728747	Down	0.378437526948846
GOBP_CELL_ACTIVATION_INVOLVED_IN_IMMUNE_RESPONSE	Up	0.640652960281414	Up	0.07413287693805708	Up	0.6528839863403936	Up	0.45360057887582794	Up	0.9925412956008648	Down	0.47732686681804143	Down	0.0376858417562681
GOBP_NEGATIVE_REGULATION_OF_GONADOTROPIN_SECRETION	Up	0.979354297317084	Up	0.5362764176922064	Up	0.8799691558364083	Up	0.4330774501657504	Up	0.30898554820439855	Down	0.4773611749736015	Down	0.5446501589660564
GOBP_ROOF_OF_MOUTH_DEVELOPMENT	Up	0.521343729559575	Down	0.744531224761437	Up	0.2686227205766775	Up	0.825993397348771	Up	0.29036437373309293	Down	0.4773611749736015	Down	0.6535780822808532
GOBP_REGULATION_OF_TRANSLATIONAL_ELONGATION	Up	0.8542882743506456	Up	0.5076840455962124	Down	0.7454316804044355	Up	0.5025145889050193	Down	0.5138995352497568	Down	0.4776012552575804	Down	0.508135883082209
GOBP_CELLULAR_RESPONSE_TO_UNFOLDED_PROTEIN	Down	0.950570735425773	Up	0.12863936398245973	Up	0.3769211193983619	Up	0.1952941699801436	Up	0.976594086622062	Down	0.477910856089831	Down	0.8903185617819066
GOBP_EXTRACELLULAR_EXOSOME_ASSEMBLY	Up	0.48041037052639834	Up	0.8758749887007515	Up	0.23820383495760095	Down	0.9716487634548052	Up	0.4888607610105334	Down	0.4780201236212877	Up	0.9254730729383872
GOBP_ORGANELLE_INHERITANCE	Up	0.9687365981014532	Up	0.3885608775714855	Down	0.7778463748207501	Down	0.9485276948870652	Down	0.8508489422814611	Up	0.4780201236212877	Up	0.9494648956932462
GOBP_POSITIVE_REGULATION_OF_MACROPHAGE_ACTIVATION	Up	0.6006235613397243	Up	0.20425602002416876	Up	0.7063175807012577	Up	0.17085248285086335	Up	0.6861694717250123	Down	0.4783346596929455	Down	0.03628312810313311
GOBP_SLEEP	Up	0.9706247263856757	Down	0.7128399696538015	Up	0.4760466169265501	Down	0.6938086851105029	Up	0.7062162533683732	Up	0.4783346596929455	Up	0.5182874236274138
GOBP_RECEPTOR_SIGNALING_PATHWAY_VIA_STAT	Up	0.8852824491808573	Up	0.8288089010326022	Up	0.6729389100033522	Down	0.9314459438329504	Up	0.7552324549139374	Down	0.4785204980454663	Down	0.310268059076624
GOBP_HEAT_ACCLIMATION	Down	0.8835439271399118	Up	0.95178539663484385	Down	0.9196069774905744	Down	0.9562258200130094	Down	0.9874377398000104	Down	0.47863639742298336	Down	0.7662379498202763
GOBP_MYCOTOXIN_METABOLIC_PROCESS	Up	0.9784412979184254	Up	0.8847255734131954	Down	0.9177512937825484	Down	0.7939853731029948	Up	0.7286442683239188	Up	0.4786975393637832	Up	0.1559210468454847
GOBP_POSTSYNAPTIC_MEMBRANE_ASSEMBLY	Down	0.7014498764456989	Down	0.7159590938252554	Up	0.2599089034566447	Up	0.846456165684161	Up	0.476287229289872	Down	0.4786975393637832	Down	0.4072705254180024
GOBP_MEDIUM_CHAIN_FATTY_ACID_BIOSYNTHETIC_PROCESS	Up	0.7570435264448682	Up	0.32230065485311415	Up	0.978232148164969	Down	0.88939214467354	Down	0.4278907889459101	Up	0.478822609862712	Up	0.4553510535364492
GOBP_CORNEA_DEVELOPMENT_IN_CAMERA_TYPE_EYE	Up	0.9370846843450088	Down	0.9894238612130332	Up	0.8617168685207628	Up	0.8463197785291376	Up	0.9211510326189268	Down	0.479019449114637	Up	0.6708564197980111
GOBP_LYTIC_VACUOLE_ORGANIZATION	Down	0.5651662702479421	Down	0.974647711887281	Up	0.9531379551271528	Up	0.849319957351272	Up	0.4272757374261366	Down	0.4791636606570834	Down	0.8636869896807423
GOBP_VITAMIN_D_METABOLIC_PROCESS	Up	0.979354297317084	Up	0.9113209249011708	Up	0.7498706098303992	Up	0.8736287066598174	Up	0.420712433380686	Up	0.4791636606570834	Up	0.9904300954722234
GOBP_VASCULAR_WOUND_HEALING	Up	0.25109387046613124	Down	0.835096590895483	Up	0.00625165956456203	Up	0.9794687611590244	Up	0.09240524479184806	Down	0.4793051088847298	Down	0.2155732705419444
GOBP_POSITIVE_REGULATION_OF_IMMUNE_RESPONSE	Up	0.22454390553107276	Up	0.17637219754757102	Up	0.6787897356553962	Up	0.7435317231945758	Down	0.9944500542307508	Down	0.4794935448993344	Down	0.01203586887980169
GOBP_CYTOPLASM_ORGANIZATION	Down	0.3787712626000641	Down	0.30963325042139384	Down	0.34137210990537853	Down	0.7136437581556316	Down	0.4788652055636109	Down	0.479733955275471	Down	0.976904049647204
GOBP_DEOXYRIBONUCLEOSIDE_TRIPHOSPHATE_CATABOLIC_PROCESS	Up	0.6673145219816939	Up	0.658136827912566	Up	0.7772999642696088	Down	0.9381257566839044	Down	0.7424609897599523	Up	0.479813291713512	Up	0.8735686476165585
GOBP_NEGATIVE_REGULATION_OF_SYNAPSE_ASSEMBLY	Up	0.8338033609282619	Up	0.6334055394159326	Up	0.925308672397811	Up	0.7929430433901734	Up	0.6878655679596892	Down	0.479813291713512	Down	0.2789299668446843
GOBP_POSITIVE_REGULATION_OF_HEMATOPOIETIC_STEM_CELL_PROLIFERATION	Up	0.7935861851086862	Down	0.4126597257654938	Down	0.9713514451470584	Down	0.7215237437126248	Up	0.7348016464460202	Down	0.4799836501515391	Down	0.4685101911042589
GOBP_HETEROTYPIC_CELL_CELL_ADHESION	Up	0.19147616684848856	Up	0.5168586247512149	Down	0.9700123030133898	Up	0.8313412657661295	Down	0.8835255691486503	Down	0.4800983539114741	Down	0.368224047858806
GOBP_METHIONINE_BIOSYNTHETIC_PROCESS	Down	0.9912799078923018	Up	0.1987828537112913	Up	0.8075713253134008	Up	0.8464405123801443	Down	0.8975478854836495	Down	0.4800983539114741	Down	0.5436556379273135
GOBP_NEGATIVE_REGULATION_OF_NUCLEOCYTOPLASMIC_TRANSPORT	Up	0.4102192003313882	Up	0.43122572854189806	Up	0.5677169402274006	Up	0.5487278251100416	Up	0.48947088914678505	Down	0.48040363167770744	Down	0.5498085889325801
GOBP_POSITIVE_REGULATION_OF_PEPTIDYL_TYROSINE_PHOSPHORYLATION	Up	0.5081545567503952	Up	0.8532161705449043	Up	0.420712433380686	Up	0.970118331458236	Up	0.5369873868067503	Down	0.48040363167770744	Down	0.24025590431347235
GOBP_CELL_MIGRATION_INVOLVED_IN_GASTRULATION	Down	0.8338347165777316	Down	0.9546332903730144	Up	0.7366540836666805	Down	0.7349989167718302	Up	0.43747948945110154	Down	0.48041037052639834	Down	0.3274634697564421
GOBP_FLUID_TRANSPORT	Down	0.9588943470369772	Up	0.8456875137935355	Up	0.5121077501123465	Up	0.7056747061833972	Up	0.6986705639184128	Down	0.48041037052639834	Down	0.9829710378111912
GOBP_REGULATION_OF_DEFENSE_RESPONSE_TO_VIRUS_BY_HOST	Up	0.27022714283493116	Up	0.3148797359365678	Up	0.6726072696313818	Up	0.6618362643107121	Down	0.962723922024736	Down	0.4804916511845688	Down	0.1184514650839871
GOBP_CELL_CELL_ADHESION_VIA_PLASMA_MEMBRANE_ADHESION_MOLECULES	Up	0.8288306804949279	Up	0.9883371297792762	Up	0.5886399766651204	Down	0.9883359355149176	Up	0.435413067738271	Down	0.4806036145123237	Down	0.8330420811822684
GOBP_POSITIVE_REGULATION_OF_GLYCOLYTIC_PROCESS	Up	0.8979416549349558	Down	0.8115164226108155	Up	0.2067461936017908	Down	0.678862224518559	Up	0.3128396424410741	Down	0.4806036145123237	Down	0.7010622211992678
GOBP_PYRIMIDINE_RIBONUCLEOTIDE_METABOLIC_PROCESS	Down	0.8713809393588758	Up	0.7946579185738298	Up	0.979321814199067	Up	0.6951515224537256	Down	0.5404830874759899	Down	0.4806036145123237	Down	0.6584172986741026
GOBP_POSITIVE_REGULATION_OF_DENDRITIC_SPINE_MORPHOGENESIS	Down	0.9794983485430664	Up	0.5086625955182166	Down	0.9563405609738193	Up	0.5061847820737339	Down	0.730844573198062	Down	0.4808948692837235	Down	0.5651662702479421
GOBP_SECONDARY_HEART_FIELD_SPECIFICATION	Up	0.5453379653320789	Down	0.4830544502280378	Up	0.8275962598476095	Up	0.8943660882841977	Up	0.5854783761255938	Down	0.4813613690005754	Down	0.8419128799829481
GOBP_COTRANSLATIONAL_PROTEIN_TARGETING_TO_MEMBRANE	Up	0.696945359555418	Up	0.2925760204861352	Up	0.3897305711077914	Up	0.3636645512291437	Up	0.82177895434465	Down	0.4816029410083083	Down	0.6225157282122981
GOBP_NEGATIVE_REGULATION_OF_RNA_CATABOLIC_PROCESS	Down	0.9251594043417962	Up	0.26779058887019375	Up	0.5923741055071687	Up	0.4779697992838037	Down	0.8865185804741897	Down	0.4818313155983972	Down	0.5179418386017072
GOBP_CARDIAC_SEPTUM_MORPHOGENESIS	Up	0.7281103109130853	Up	0.9953974944348424	Up	0.09255513902311728	Up	0.7699888202989047	Up	0.00261387497969704	Down	0.4819056419819758	Down	0.9351796877452898
GOBP_DEFENSE_RESPONSE_TO_OTHER_ORGANISM	Up	0.6312587524245877	Up	0.420712433380686	Up	0.8651230589966116	Up	0.767609972485629	Down	0.9082324015759742	Down	0.481920457282232	Down	0.13747610088038364
GOBP_DOUBLE_STRAND_BREAK_REPAIR_VIA_NONHOMOLOGOUS_END_JOINING	Up	0.7349950833138603	Up	0.2474277137846827	Up	0.8984459798288383	Up	0.9207634525004496	Down	0.7032462493069859	Up	0.4819344124594264	Down	0.98796738132293
GOBP_LEUKOCYTE_MIGRATION_INVOLVED_IN_INFLAMMATORY_RESPONSE	Up	0.101338205821053	Up	0.9741638789258306	Up	0.6526112645523791	Up	0.8018094230209324	Up	0.5876833645690475	Down	0.4824523676909878	Down	0.00693364403523675
GOBP_MOTOR_NEURON_MIGRATION	Up	0.30144302730781103	Down	0.4296151826584693	Up	0.6787897356553962	Up	0.991550365444018	Up	0.5910229052130819	Down	0.4824523676909878	Down	0.5883454978290846
GOBP_PROPRIOCEPTION	Down	0.9768164188526898	NA	NA	Down	0.9643068105674965	NA	NA	Up	0.8022673004985221	Down	0.4824523676909878	Down	0.0071298996908005
GOBP_CELLULAR_RESPONSE_TO_VASCULAR_ENDOTHELIAL_GROWTH_FACTOR_STIMULUS	Up	0.5749685504191214	Down	0.5827218331880453	Up	0.5971675292043064	Up	0.7728315315306713	Up	0.5397005046901896	Down	0.4826111048779488	Down	0.7019930360624526
GOBP_NEPHRIC_DUCT_DEVELOPMENT	Up	0.8798596798218716	Down	0.10169831657414902	Up	0.11762384021475226	Down	0.7307216683088298	Up	0.02295687728375649	Down	0.48267541298850025	Up	0.9820560465183356
GOBP_PURINE_DEOXYRIBONUCLEOSIDE_MONOPHOSPHATE_METABOLIC_PROCESS	Up	0.44195379465844703	Down	0.9816438294638392	Up	0.8685327816176356	Down	0.8642569531500626	Down	0.7711939321243477	Up	0.4830351216205446	Up	0.4779697992838037
GOBP_POSITIVE_REGULATION_OF_PROTEIN_MATURATION	Down	0.9676106997568372	Up	0.6802815862191465	Up	0.10797070827610472	Up	0.5734586677785333	Up	0.9799447985734362	Up	0.48304083946432	Up	0.3539356567185357
GOBP_REGULATION_OF_REMOVAL_OF_SUPEROXIDE_RADICALS	Up	0.6165000490900541	Up	0.38394782827975504	Up	0.9720953452718388	Up	0.4262794334714676	Up	0.424148407485629	Down	0.48304083946432	Down	0.5085633388509703
GOBP_NEGATIVE_REGULATION_OF_ATP_METABOLIC_PROCESS	Down	0.4039831476201467	Up	0.9745393021136444	Up	0.92110593911266	Up	0.8240305400581167	Down	0.7271666793963549	Down	0.4833701033619426	Down	0.6376724969043828
GOBP_NEGATIVE_REGULATION_OF_COMPLEMENT_ACTIVATION	Up	0.3600223051412589	Up	0.37190200581984134	Up	0.5204664390516838	Up	0.48304083946432	Up	0.6812760001182571	Down	0.4835648560685678	Down	0.12538356564730094
GOBP_REGULATION_OF_DENDRITIC_SPINE_DEVELOPMENT	Up	0.7747265120550557	Up	0.2990335823678603	Up	0.981122380030302	Up	0.8895449855445586	Up	0.939360227512182	Down	0.48370059201560867	Down	0.3658896830773062
GOBP_PANTOTHENATE_METABOLIC_PROCESS	Up	0.3156641065476842	Up	0.19621054677887376	Up	0.9584276114829976	Up	0.8218132067840693	Up	0.7604500974004417	Down	0.48376150437273896	Down	0.15694194266446704
GOBP_RESPONSE_TO_MINERALOCORTICOID	Up	0.7289397457988352	Up	0.2745632073812704	Up	0.05242462869647333	Up	0.4680452759585982	Up	0.6951515224537256	Up	0.4841220603442306	Up	0.7453983361211952
GOBP_REGULATION_OF_PROTEIN_LOCALIZATION_TO_MEMBRANE	Down	0.973366245762851	Down	0.9436862577420144	Up	0.2964637106505195	Down	0.7547869613714442	Up	0.3683025298675434	Down	0.4843864497280808	Down	0.9861516417506174
GOBP_POSITIVE_REGULATION_OF_ALPHA_BETA_T_CELL_PROLIFERATION	Up	0.3820296011439735	Up	0.25612552388417303	Up	0.9806410424733912	Up	0.8707385698926952	Up	0.9972044733974548	Down	0.48440446342217475	Down	0.00604916601530288
GOBP_INOSITOL_PHOSPHATE_MEDIATED_SIGNALING	Up	0.9158398607608524	Up	0.5676330402225287	Up	0.8620598801988796	Up	0.8579674863067179	Up	0.9895517578602332	Down	0.4847421484512416	Down	0.629968681623478
GOBP_NEGATIVE_REGULATION_OF_SYNAPSE_ORGANIZATION	Up	0.852227493137295	Up	0.6640619762099169	Up	0.6966083234460037	Up	0.8029844061300734	Up	0.3389039701070639	Down	0.4848475748126416	Down	0.5534999172330085
GOBP_NUCLEAR_BODY_ORGANIZATION	Up	0.9582030306246904	Up	0.663033812807553	Up	0.563439304932498	Up	0.435413067738271	Down	0.9985268126813062	Down	0.4850083952917789	Down	0.48530843504859206
GOBP_NEGATIVE_REGULATION_OF_CELLULAR_RESPONSE_TO_VASCULAR_ENDOTHELIAL_GROWTH_FACTOR_STIMULUS	Up	0.667740466783772	Down	0.941970664557432	Up	0.4904594361458007	Up	0.7195064602649269	Up	0.4223967924539636	Down	0.4850633043903867	Down	0.9656973803796444
GOBP_POSITIVE_REGULATION_OF_PLATELET_ACTIVATION	Up	0.21733502474922772	Up	0.3683025298675434	Down	0.890293942120234	Up	0.6660984260264733	Down	0.9875890463059158	Down	0.4850633043903867	Down	0.14679003971926033
GOBP_POSITIVE_REGULATION_OF_CELL_MORPHOGENESIS_INVOLVED_IN_DIFFERENTIATION	Down	0.7435603475633855	Up	0.7014387494722674	Up	0.6052940977862872	Up	0.5701207633449827	Up	0.7547423779272076	Down	0.4850805467400248	Down	0.8001867656882332
GOBP_POSITIVE_REGULATION_OF_TRANSLATIONAL_INITIATION	Up	0.4042180502368027	Up	0.3200971558240797	Up	0.2931858429311267	Up	0.5518953454006343	Up	0.9738058622948198	Down	0.485119141564455	Down	0.42485215369132034
GOBP_REGULATION_OF_METALLOPEPTIDASE_ACTIVITY	Down	0.843650336567252	Down	0.9774579912360608	Up	0.44449820880764407	Up	0.8868619995352484	Up	0.32377444547530065	Down	0.48523665112992337	Down	0.7859944181969865
GOBP_REGULATION_OF_MYELOID_LEUKOCYTE_DIFFERENTIATION	Up	0.7026101084358131	Up	0.5764540267532872	Up	0.07245258480028693	Up	0.5139911587720433	Up	0.46940559525939496	Down	0.48530843504859206	Down	0.1141911614190442
GOBP_POSITIVE_REGULATION_OF_T_HELPER_CELL_DIFFERENTIATION	Up	0.46563448662446016	Up	0.984046035149386	Up	0.8450156712155392	Down	0.7711435574408395	Down	0.5916772969852029	Down	0.48533613403006	Down	0.61823054812958
GOBP_PLATELET_AGGREGATION	Up	0.2819962543185452	Up	0.2198369717750807	Up	0.0720876551525998	Up	0.7516815853718809	Up	0.6838075139365617	Down	0.48553751372872694	Down	0.2776278440876053
GOBP_SPLICEOSOMAL_COMPLEX_ASSEMBLY	Up	0.7454129538507658	Up	0.7540579375748822	Up	0.5202116326947696	Up	0.9734197034406564	Down	0.6021318852730847	Down	0.48553751372872694	Down	0.24362159287988627
GOBP_CELLULAR_MODIFIED_AMINO_ACID_METABOLIC_PROCESS	Down	0.4571535980648248	Up	0.9237627438817168	Down	0.7953929703365437	Down	0.6985430639578024	Up	0.891773144685103	Up	0.4855392783795256	Up	0.5027355264085359
GOBP_NEGATIVE_REGULATION_OF_ANTIGEN_PROCESSING_AND_PRESENTATION	Down	0.9222840004216236	Up	0.9246555471061264	Down	0.9879519600752776	Up	0.8988136660844308	Up	0.7474994744639628	Down	0.48604575416625023	Down	0.14642123691369333
GOBP_POSITIVE_REGULATION_OF_MRNA_3_END_PROCESSING	Up	0.5442294172767271	Up	0.105361643126675	Down	0.9271670168817512	Up	0.7072240841457459	Down	0.745902706330475	Down	0.4860865850772157	Down	0.7401401154424571
GOBP_REGULATION_OF_BODY_FLUID_LEVELS	Up	0.9829710378111912	Up	0.6900105811182583	Up	0.2228100685323182	Up	0.8547636525395291	Up	0.37395120353200223	Down	0.4867993348895953	Down	0.8170793777631904
GOBP_REGULATION_OF_NUCLEOTIDE_BINDING_OLIGOMERIZATION_DOMAIN_CONTAINING_2_SIGNALING_PATHWAY	Up	0.7866510195764931	Up	0.2055219612748269	Up	0.9627073732094252	Up	0.1190231317074186	Down	0.9196069774905744	Down	0.4871814788766343	Down	0.0908677951586168
GOBP_NEGATIVE_REGULATION_OF_METALLOENDOPEPTIDASE_ACTIVITY	Down	0.9310194974575609	Up	0.76015337103278	Up	0.7836242102113302	Down	0.98535653696001	Up	0.5675863252953682	Down	0.4871859579918692	Down	0.904913086742092
GOBP_SOMATIC_DIVERSIFICATION_OF_IMMUNE_RECEPTORS_VIA_SOMATIC_MUTATION	Up	0.9484496001519088	Up	0.04497800126911793	Up	0.9100205294091516	Up	0.8889524581702106	Down	0.9137592370585474	Up	0.4879459217252945	Down	0.6840990674385496
GOBP_FOREBRAIN_MORPHOGENESIS	Up	0.5339751950849674	Up	0.8446799067843906	Down	0.5167348293443141	Up	0.920608003406174	Up	0.7918740368591332	Down	0.4880403766312105	Down	0.37800648458864416
GOBP_RESPONSE_TO_COPPER_ION	Up	0.9092493290016688	Up	0.9649333456994564	Up	0.7716733367123176	Up	0.3525197605492999	Up	0.9316868158848096	Down	0.4881938450353322	Down	0.9494636234832112
GOBP_POSITIVE_REGULATION_OF_ATP_METABOLIC_PROCESS	Down	0.9954832474522288	Down	0.7357280969619476	Up	0.3403607630946067	Down	0.9888846786285884	Up	0.7128399696538015	Down	0.48838433455980185	Down	0.8392125381085865
GOBP_REGULATION_OF_SODIUM_PROTON_ANTIPORTER_ACTIVITY	Down	0.7971787424097364	Up	0.8566542825564765	Up	0.8607093114145242	Up	0.9695016306883428	Down	0.8958599245692185	Up	0.48864206016316314	Up	0.37067159743165456
GOBP_CLATHRIN_COAT_ASSEMBLY	Up	0.912207308438152	Up	0.5563867894276452	Up	0.8593126864321803	Up	0.7696397630879409	Up	0.5362047221995856	Down	0.4886436777266548	Down	0.7656462329642917
GOBP_POSITIVE_REGULATION_OF_LIPID_BIOSYNTHETIC_PROCESS	Down	0.4146214055303528	Down	0.8786172756659071	Up	0.5669217309924593	Up	0.8814587432569096	Up	0.8458302890418754	Down	0.4887571266910304	Down	0.8728461744729679
GOBP_NUCLEAR_TRANSPORT	Up	0.9323017750269472	Up	0.04735720584050198	Up	0.6443903151759067	Up	0.3820296011439735	Down	0.5950103519592166	Down	0.4890833104825979	Down	0.06959354246205822
GOBP_REGULATION_OF_IMMUNE_SYSTEM_PROCESS	Up	0.4705493217877409	Up	0.4275156541379051	Up	0.5627061939890573	Up	0.5938729291609506	Up	0.7595328148016974	Down	0.48932354837996944	Down	0.04971698906972899
GOBP_FATTY_ACID_DERIVATIVE_METABOLIC_PROCESS	Down	0.9544193550614726	Up	0.6299059196686241	Down	0.5150151350490784	Down	0.6904827337962832	Down	0.592351862871875	Up	0.4893517387180258	Up	0.3274468725620593
GOBP_REGULATION_OF_NITRIC_OXIDE_MEDIATED_SIGNAL_TRANSDUCTION	Up	0.9399857046543484	Down	0.5758900988760898	Up	0.695675004333128	Up	0.956385724639092	Up	0.6860924679921275	Down	0.4893517387180258	Down	0.8505529249060495
GOBP_MITOCHONDRIAL_DNA_REPLICATION	Up	0.8439179754866649	Up	0.4238666509677452	Down	0.9289841288599724	Up	0.8658960912922827	Down	0.7838251001820745	Up	0.48947088914678505	Down	0.8355806749126597
GOBP_NEGATIVE_REGULATION_OF_ACTIVIN_RECEPTOR_SIGNALING_PATHWAY	Down	0.9754071763331974	Up	0.8403476433748722	Up	0.7938656261944824	Down	0.6342449088811966	Down	0.9756696163503236	Down	0.48947088914678505	Down	0.8020200762115655
GOBP_FACULTATIVE_HETEROCHROMATIN_ASSEMBLY	Up	0.7354008095094802	Up	0.13508516313044913	Down	0.8745682322078014	Up	0.6084854889391829	Down	0.6264688942126025	Up	0.4894746356234864	Down	0.5224366549015451
GOBP_MYELOID_LEUKOCYTE_DIFFERENTIATION	Up	0.748709892172855	Up	0.404580636823203	Up	0.07848545700737078	Up	0.7104380966656998	Up	0.4706767380157191	Down	0.4895641030556799	Down	0.16849370867602922
GOBP_OSTEOCLAST_DEVELOPMENT	Up	0.7104380966656998	Up	0.6091540752395523	Up	0.5116468458086741	Up	0.5852175982405182	Up	0.8340381792475781	Down	0.4895641030556799	Down	0.5387661191046577
GOBP_T_CELL_RECEPTOR_SIGNALING_PATHWAY	Up	0.1411867226353129	Up	0.2005821032911378	Up	0.8082103167206048	Up	0.8468855995744354	Down	0.8890072758059782	Down	0.489914537171773	Down	0.03250291446075154
GOBP_NEGATIVE_REGULATION_OF_VASCULAR_ASSOCIATED_SMOOTH_MUSCLE_CELL_MIGRATION	Down	0.9624049145242608	Up	0.26376515834950504	Up	0.495850348980387	Up	0.938746774943532	Up	0.39922837762087543	Down	0.4899964710303634	Down	0.6938111104135868
GOBP_ANIMAL_ORGAN_REGENERATION	Up	0.7010169893785535	Up	0.8720922417244624	Up	0.5312882798435105	Up	0.9798148809085028	Up	0.5372268628212017	Up	0.4901015276124418	Down	0.8073639206919745
GOBP_PYRIMIDINE_NUCLEOSIDE_DIPHOSPHATE_METABOLIC_PROCESS	Up	0.9682469868384346	Up	0.3256643586534567	Down	0.962859977835444	Up	0.8797958247428459	Down	0.5934237090120318	Down	0.4901279845012517	Down	0.936755312710686
GOBP_REGULATION_OF_DOUBLE_STRAND_BREAK_REPAIR_VIA_HOMOLOGOUS_RECOMBINATION	Up	0.686906377966855	Up	0.1655806150338164	Up	0.4759535420110434	Up	0.8630369864030851	Up	0.8700043000738719	Up	0.4904059913092185	Down	0.6884241670582447
GOBP_GLIAL_CELL_DERIVED_NEUROTROPHIC_FACTOR_RECEPTOR_SIGNALING_PATHWAY	Up	0.4307711894837832	Up	0.8170304102108639	Up	0.12828374574377369	Up	0.26491846096216254	Up	3.0008489827171504e-4	Up	0.4907151724384484	Up	0.8924108555864815
GOBP_POSITIVE_REGULATION_OF_INTRACELLULAR_SIGNAL_TRANSDUCTION	Up	0.5650301054105266	Up	0.8182219701170999	Up	0.6440535281068065	Up	0.7658670432274325	Up	0.645807249626016	Down	0.490725084321173	Down	0.6345032904810907
GOBP_VENTRICULAR_CARDIAC_MUSCLE_CELL_DIFFERENTIATION	Up	0.8365956001143264	Up	0.33811223383539685	Up	0.578833834760419	Down	0.8206948654346227	Up	0.9942466599690208	Up	0.49088486589838354	Up	0.7097561227278915
GOBP_NEGATIVE_REGULATION_OF_MRNA_METABOLIC_PROCESS	Down	0.9650594910698216	Up	0.11287911252346892	Up	0.21952575739612512	Up	0.48736975865625576	Down	0.9656973803796444	Down	0.4909507716165546	Down	0.33961308028821896
GOBP_TUBULIN_DEACETYLATION	Up	0.9871597892992494	Down	0.7378274179762225	Up	0.8816500721032449	Up	0.9288566998204204	Up	0.651380519690563	Down	0.4909507716165546	Down	0.7500916936716775
GOBP_IRON_ION_TRANSPORT	Down	0.9246555471061264	Down	0.6909766591838505	Up	0.854080327374067	Down	0.649007612538633	Up	0.9519886510825936	Down	0.4914194744023624	Down	0.8392273003350016
GOBP_POSITIVE_REGULATION_OF_CELL_CELL_ADHESION	Up	0.1297012029727883	Up	0.5041362882726551	Up	0.5704949271027949	Up	0.8415387557671186	Up	0.9495649678324172	Down	0.4915496755831945	Down	0.00369547560782326
GOBP_NEGATIVE_REGULATION_OF_CENTROSOME_DUPLICATION	Up	0.09907908562484335	Up	0.8924108555864815	Up	0.954604458818612	Down	0.893282602082583	Up	0.969188800719159	Up	0.4916240447754398	Down	0.6802177480313562
GOBP_PROTEIN_LOCALIZATION_TO_PLASMA_MEMBRANE	Down	0.8250466460569432	Up	0.804128050582945	Up	0.41605496270316417	Down	0.9763841304025952	Up	0.3632639857366136	Down	0.4916240447754398	Up	0.9858454879663544
GOBP_MAST_CELL_CYTOKINE_PRODUCTION	Up	0.978000492564534	Up	0.9591900457175114	Up	0.9938121569018616	Down	0.9596998795757268	Up	0.8421620249579667	Up	0.4916853242561299	Down	0.8116828515955942
GOBP_VESICLE_MEDIATED_TRANSPORT	Up	0.9502212367736206	Up	0.6573982499729332	Up	0.4773611749736015	Up	0.9194076882568624	Up	0.5736676623995814	Down	0.49176555325092985	Down	0.8742161075148559
GOBP_RESPONSE_TO_STEROL_DEPLETION	Down	0.26899468070660554	Down	0.819966334267683	Down	0.8617016138285246	Down	0.9728585209532984	Down	0.633218724049171	Down	0.4918611708550949	Up	0.8670236802127551
GOBP_CELLULAR_POLYSACCHARIDE_CATABOLIC_PROCESS	Down	0.794130182516371	Down	0.8985895174747156	Down	0.914181690356627	Down	0.6454440416751492	Up	0.9612354338698764	Up	0.4920234472246467	Up	0.6315524500942564
GOBP_REGULATION_OF_ANAPHASE_PROMOTING_COMPLEX_DEPENDENT_CATABOLIC_PROCESS	Down	0.9883359355149176	Down	0.6176055293454827	Down	0.9559023949239605	Down	0.3645436967428553	Down	0.6807092976497724	Up	0.49239422729673415	Up	0.9346597615875524
GOBP_NEGATIVE_REGULATION_OF_CALCIUM_ION_IMPORT	Up	0.9581355809500102	Down	0.918184747286768	Down	0.9822889788490364	Up	0.9427110170406436	Up	0.8838302001298461	Down	0.4924892436242296	Up	0.9888774940476416
GOBP_O_GLYCAN_PROCESSING	Down	0.02156202498886614	Up	0.986653759000786	Down	0.9230757269062996	Up	0.7565492148764642	Down	0.9822857645389118	Down	0.4924892436242296	Up	0.9875890463059158
GOBP_ANTIFUNGAL_HUMORAL_RESPONSE	Down	0.7259701928596499	Down	0.14534062308400453	Down	0.9878266928150764	Down	0.523385885450843	Up	0.9471147356111372	Up	0.49259627661540023	Up	0.9775704360129528
GOBP_IMMUNE_RESPONSE_REGULATING_SIGNALING_PATHWAY	Up	0.27538545444275936	Up	0.2578042954410032	Up	0.9292230818833312	Up	0.632918968155125	Up	0.9573576415780785	Down	0.49288073938253973	Down	0.03842955405156144
GOBP_METHIONINE_METABOLIC_PROCESS	Up	0.9880105345502116	Up	0.14027516296904222	Up	0.6466784656138573	Up	0.7275554471400574	Down	0.7727817821992758	Down	0.49288073938253973	Down	0.4287828136858362
GOBP_FLOOR_PLATE_DEVELOPMENT	Up	0.9211883339540864	Down	0.7435270031266565	Up	0.9348035705911284	Down	0.7377058773214037	Up	0.7931650160095287	Up	0.49311774156054794	Up	0.1308145376464752
GOBP_AUTOCRINE_SIGNALING	Up	0.3337312702929972	Down	0.9419051331693394	Up	0.9477357353940872	Down	0.918153554011423	Up	0.8916230233880461	Down	0.49352404528354193	Down	0.4207725747567029
GOBP_REGULATION_OF_ENDOTHELIAL_CELL_DIFFERENTIATION	Up	0.7057798453869839	Up	0.7540579375748822	Up	0.0081046770225573	Up	0.8419128799829481	Up	0.32973076248631605	Down	0.4938480854837225	Down	0.8818663454936274
GOBP_RESPONSE_TO_MISFOLDED_PROTEIN	Down	0.6659799183248181	Up	0.7329786462364084	Up	0.6851557002653614	Up	0.4016504536170843	Down	0.32595919511441934	Down	0.494045336442757	Down	0.9720291309748998
GOBP_ANTIBODY_DEPENDENT_CELLULAR_CYTOTOXICITY	Down	0.71959529334466	Down	0.8610460537177902	Down	0.889444404720298	Up	0.6165000490900541	Down	0.8323216277590095	Down	0.49436911339672257	Down	0.6312587524245877
GOBP_CELL_MORPHOGENESIS_INVOLVED_IN_NEURON_DIFFERENTIATION	Up	0.9749618640948574	Up	0.9883909181306096	Up	0.5325263724177616	Down	0.9197758522269498	Up	0.2754627869024357	Down	0.49436911339672257	Down	0.930031331753208
GOBP_NEGATIVE_REGULATION_OF_LIPOPROTEIN_PARTICLE_CLEARANCE	Down	0.6652814043423734	Up	0.9000028495214375	Up	0.3635341351504197	Up	0.9894238612130332	Up	0.9271670168817512	Up	0.4945689138744092	Up	0.9136078665406244
GOBP_NADH_OXIDATION	Down	0.7948343169732642	Up	0.6947494530679629	Down	0.976409447189184	Down	0.8976863894351376	Up	0.8921492924559703	Up	0.4947064904240945	Up	0.15663894045383742
GOBP_MITOCHONDRIAL_CYTOCHROME_C_OXIDASE_ASSEMBLY	Up	0.5521149917785821	Down	0.6574995062162392	Up	0.8496051906446734	Up	0.599533451308201	Down	0.8549718136629083	Up	0.4955822150339436	Up	0.4982066962426939
GOBP_FC_RECEPTOR_MEDIATED_INHIBITORY_SIGNALING_PATHWAY	Down	0.8984459798288383	Up	0.8537584591956204	Up	0.7552324549139374	Up	0.8782194931762619	Down	0.9994464795810228	Down	0.4959143091388787	Down	0.27759800536536827
GOBP_METAL_ION_HOMEOSTASIS	Up	0.6226279000378937	Up	0.710169673523588	Up	0.35941254601334943	Up	0.7032462493069859	Up	0.6196979933034463	Down	0.4967121983899237	Down	0.6176055293454827
GOBP_EPITHELIAL_CELL_FATE_COMMITMENT	Up	0.4699623184741797	Down	0.7519969254678346	Up	0.23327067544603663	Down	0.7727817821992758	Up	0.073021272792264	Down	0.4972626480026944	Down	0.8774404148767463
GOBP_MUSCLE_CELL_MIGRATION	Down	0.837714032622905	Up	0.9859366680057772	Up	0.7811443534069933	Up	0.8040510817842865	Up	0.34813344872421287	Down	0.4974560757755686	Down	0.6219647977015386
GOBP_REGULATION_OF_LEUKOCYTE_TETHERING_OR_ROLLING	Up	0.8501177789146465	Down	0.770004624882324	Up	0.8400789292886482	Down	0.8544110986169956	Up	0.7490653012857212	Down	0.4976698339656638	Down	0.06522035261856933
GOBP_NEGATIVE_REGULATION_OF_ARP2_3_COMPLEX_MEDIATED_ACTIN_NUCLEATION	Down	0.10225555206369662	Down	0.5165416281607069	Down	0.769725693705777	Down	0.39737016608286446	Down	0.641950786972338	Up	0.4980698487620189	Up	0.7262532402631422
GOBP_ARGININE_CATABOLIC_PROCESS	Down	0.8899176716237599	Up	0.7743192514780229	Up	0.097595760542677	Up	0.6563713217222885	Up	0.4097664912752117	Down	0.4981445777573628	Down	0.5871743920989372
GOBP_NEGATIVE_REGULATION_OF_CELL_JUNCTION_ASSEMBLY	Down	0.9472474368105084	Up	0.7294944563298654	Up	0.02203800081352039	Up	0.32915716548192847	Up	0.04023337851669417	Down	0.49864603506405225	Down	0.1152196262865019
GOBP_RNA_STABILIZATION	Up	0.8983810869057118	Up	0.2401848884240694	Up	0.5912308326646314	Up	0.6021591892657756	Down	0.9589152820916472	Down	0.4989968870945856	Down	0.27817149736794516
GOBP_REGULATION_OF_RELAXATION_OF_MUSCLE	Up	0.5033425594892784	Up	0.8746954188062569	Up	0.510861808885513	Up	0.737905639050168	Up	0.7751194832375515	Down	0.4991614443876226	Down	0.8183297172490485
GOBP_REGULATION_OF_WOUND_HEALING_SPREADING_OF_EPIDERMAL_CELLS	Up	0.7581287101256231	Up	0.9347361606480596	Up	0.6287508380398262	Down	0.9442571489028222	Up	0.5863015244574425	Down	0.4993527484002277	Down	0.9336608172538536
GOBP_NEGATIVE_REGULATION_OF_ORGAN_GROWTH	Up	0.8964564691348622	Down	0.9761288169070544	Up	0.6425036142032503	Down	0.8093797129747256	Up	0.4760639117994043	Down	0.49940952883124473	Down	0.733648634065443
GOBP_REGULATION_OF_RRNA_PROCESSING	Up	0.7836425732560374	Up	0.4698515700294869	Up	0.91577199319852165	Up	0.6831520598318446	Down	0.5807629652214737	Down	0.49953527036183376	Down	0.02855748804449169
GOBP_NEGATIVE_REGULATION_OF_CELL_KILLING	Down	0.43261370903741914	Up	0.5454855031443172	Down	0.9891111175331496	Up	0.9860070691589202	Down	0.8900700982190257	Down	0.49968382122939226	Down	0.10225555206369662
GOBP_REGULATION_OF_DEFENSE_RESPONSE	Up	0.694830317266104	Up	0.4649407762626432	Up	0.7899777999901016	Up	0.6933482521968894	Up	0.8656920000490153	Down	0.49968382122939226	Down	0.20250585715565195
GOBP_REGULATION_OF_NON_CANONICAL_WNT_SIGNALING_PATHWAY	Up	0.5454855031443172	Down	0.7437848414262641	Up	0.7302851131508589	Up	0.4452806551997294	Up	0.2393256968106816	Down	0.49968382122939226	Down	0.3292658029387232
GOBP_UREA_METABOLIC_PROCESS	Down	0.6187875876398085	Up	0.6123943261756417	Down	0.4313407662445161	Up	0.8284597346294191	Down	0.35125984168974217	Down	0.49990402662858735	Down	0.976924414731047
GOBP_REGULATION_OF_NEURON_PROJECTION_ARBORIZATION	Down	0.7832658095449235	Down	0.7917548710654745	Up	0.5875310461500405	Down	0.7864923209279395	Up	0.4547000215540289	Down	0.5001268845252881	Down	0.9099591527837484
GOBP_MONOTERPENOID_METABOLIC_PROCESS	Down	0.9877120695062762	Down	0.965278669104086	Down	0.9070035398084304	Down	0.9928373050255064	Up	0.9383365325449358	Up	0.500273207144899	Up	0.934927290702126
GOBP_POSITIVE_REGULATION_OF_NEURON_PROJECTION_ARBORIZATION	Down	0.8607652403620644	Down	0.6980036217497722	Up	0.841547198109132	Down	0.9285692794519724	Up	0.5659165337713159	Down	0.5004723454099472	Down	0.8393612217777943
GOBP_GLYCOLYTIC_FERMENTATION	Down	0.9704552369594696	Up	0.49602830870951103	Up	0.9644121354328852	Up	0.8792095339731774	Down	0.8022673004985221	Down	0.5005344489336073	Down	0.6105398471360822
GOBP_ADENYLATE_CYCLASE_ACTIVATING_DOPAMINE_RECEPTOR_SIGNALING_PATHWAY	Up	0.6596165973069802	Up	0.7331162066497536	Up	0.9359266106520846	Up	0.9713514451470584	Up	0.8877139231375174	Up	0.5007590043902487	Up	0.5240425476576982
GOBP_MUCOCILIARY_CLEARANCE	Down	0.9001993070223333	Down	0.6892792875509306	Down	0.4770292715959164	Up	0.8550225773964993	Down	0.702867649203568	Up	0.5008405971123976	Up	0.31082866237617784
GOBP_DENDRITIC_SPINE_MORPHOGENESIS	Down	0.9762330899966698	Up	0.7500916936716775	Down	0.9038375456836988	Up	0.9282546996274518	Up	0.9106658625025336	Down	0.5008799415262064	Down	0.7076350886363617
GOBP_MYOBLAST_FATE_COMMITMENT	Up	0.7195475846098711	Up	0.8874887961191393	Up	0.8900161919640501	Up	0.9523642002108852	Up	0.953603688820988	Down	0.5023213577604186	Down	0.7015499069848483
GOBP_ANOIKIS	Up	0.8369921765318278	Up	0.7313124781369967	Up	0.3833583469858548	Down	0.957224582645305	Up	0.8528375135955462	Up	0.502385236154424	Up	0.6080325986047774
GOBP_SRP_DEPENDENT_COTRANSLATIONAL_PROTEIN_TARGETING_TO_MEMBRANE_SIGNAL_SEQUENCE_RECOGNITION	Down	0.7405043178050326	Up	0.2223195245951005	Up	0.707397027527782	Up	0.8544110986169956	Down	0.6426369413911195	Down	0.502385236154424	Down	0.24925553845933024
GOBP_STRAND_INVASION	Down	0.8872604098252956	Down	0.668196857538741	Down	0.6873850516854335	Down	0.640878994815885	Down	0.9116013475870474	Up	0.5024603877547098	Up	0.7351288199615186
GOBP_REGULATION_OF_CELLULAR_RESPONSE_TO_GROWTH_FACTOR_STIMULUS	Up	0.9371526437872812	Down	0.7234351953348028	Up	0.10930910351430878	Up	0.9430665629925788	Up	0.05178264382369434	Down	0.5024676040404336	Down	0.9495232119221836
GOBP_CHRONIC_INFLAMMATORY_RESPONSE	Up	0.04321695196200421	Up	0.505515210613341	Down	0.9080380364015208	Down	0.9836331992371063	Down	0.694830317266104	Down	0.502540049014789	Down	0.03153736205333227
GOBP_PYRIMIDINE_RIBONUCLEOTIDE_BIOSYNTHETIC_PROCESS	Down	0.7829602075097131	Up	0.7880083867699015	Up	0.9883359355149176	Up	0.5725221970600417	Down	0.5664395458611458	Down	0.5032193234182852	Down	0.4716663333013803
GOBP_RESPONSE_TO_UV_B	Down	0.966530042758072	Up	0.686906377966855	Up	0.6376724969043828	Up	0.7666922230160648	Up	0.7372303011670278	Up	0.5032193234182852	Up	0.9858454879663544
GOBP_POSITIVE_REGULATION_OF_FC_RECEPTOR_MEDIATED_STIMULATORY_SIGNALING_PATHWAY	Down	0.6165000490900541	Up	0.600705854027444	Down	0.8973147169564955	Down	0.925308672397811	Down	0.889444404720298	Down	0.5033425594892784	Down	0.11437560350367552
GOBP_SEBACEOUS_GLAND_DEVELOPMENT	Down	0.7878978977642913	Down	0.9632474773691512	Down	0.8786172756659071	Down	0.8895449855445586	Down	0.9519255643433476	Down	0.5039632963055833	Up	0.92969954604613
GOBP_XENOBIOTIC_TRANSMEMBRANE_TRANSPORT	Down	0.7200535223022382	Up	0.5650301054105266	Up	0.9710849868054744	Up	0.6491372529163421	Down	0.9222840004216236	Up	0.5042186545586433	Up	0.6074417658494796
GOBP_N_ACYLETHANOLAMINE_METABOLIC_PROCESS	Down	0.34954531688150325	Down	0.6436270013594451	Down	0.5660602558404287	Down	0.14551690087338492	Up	0.8543307431043612	Up	0.505106013408399	Up	0.1185033468173149
GOBP_REGULATION_OF_TRANSCRIPTION_REGULATORY_REGION_DNA_BINDING	Up	0.9939660369318928	Up	0.8606303904225551	Up	0.5729723980281367	Up	0.7424264622140246	Up	0.9340966193657394	Down	0.505244687428405	Down	0.8926194241563233
GOBP_NEGATIVE_REGULATION_OF_TRANSFORMING_GROWTH_FACTOR_BETA_PRODUCTION	Down	0.4948312972058277	Up	0.929920640819506	Up	0.08539356776217451	Up	0.48530843504859206	Up	0.6405346231865712	Down	0.505515210613341	Down	0.9721733525339228
GOBP_REGULATION_OF_EPITHELIAL_CELL_MIGRATION	Up	0.6492746594053378	Up	0.9066206847797086	Up	0.1498108278555116	Up	0.7622392230494829	Up	0.03587695451906318	Down	0.505515210613341	Down	0.6165000490900541
GOBP_SRP_DEPENDENT_COTRANSLATIONAL_PROTEIN_TARGETING_TO_MEMBRANE_TRANSLOCATION	Up	0.5758900988760898	Up	0.0933532433265932	Up	0.3382769219933074	Up	0.3495798999509525	Up	0.6177818706373673	Down	0.505515210613341	Down	0.3875227227918191
GOBP_SUGAR_MEDIATED_SIGNALING_PATHWAY	Down	0.5178769452546899	Down	0.8792095339731774	Up	0.9976112250667104	Down	0.8537118698239337	Down	0.4553510535364492	Up	0.505515210613341	Down	0.9153568839579792
GOBP_TETRAHYDROBIOPTERIN_METABOLIC_PROCESS	Down	0.34983588996025794	Up	0.979321814199067	Up	0.7547423779272076	Up	0.8694472021315196	Down	0.901793199569572	Down	0.5055848247886076	Down	0.8753837778216241
GOBP_REGULATION_OF_ENDOPLASMIC_RETICULUM_STRESS_INDUCED_INTRINSIC_APOPTOTIC_SIGNALING_PATHWAY	Down	0.9624191274164284	Up	0.5521802328666574	Up	0.3827252801764765	Up	0.4645632130216055	Up	0.9763155253103742	Down	0.5057247321207732	Down	0.5205761323487114
GOBP_MRNA_TRANSPORT	Up	0.7199633030301408	Up	0.01331751941824297	Up	0.2918357068943353	Up	0.2660106151262758	Down	0.4819344124594264	Down	0.5058249376802709	Down	0.04420193948026633
GOBP_MYELOID_CELL_DEVELOPMENT	Up	0.979321814199067	Up	0.49011558674740063	Up	0.7675616002523565	Up	0.7333988631806607	Up	0.9510375108457428	Down	0.505831437195604	Down	0.2777510362118975
GOBP_POSITIVE_REGULATION_OF_PENILE_ERECTION	Up	0.6803892382266632	Up	0.9291362241524987	Up	0.8633105679100521	Up	0.9137592370585474	Up	0.8831899363335121	Down	0.505831437195604	Down	0.7436158322870966
GOBP_MONOACYLGLYCEROL_CATABOLIC_PROCESS	Down	0.1497501985710226	Up	0.8799609231237873	Down	0.6191076031700671	Up	0.85562685925621	Up	0.4270369582070787	Up	0.505850963695344	Up	0.21990654960795253
GOBP_NUCLEOTIDE_EXCISION_REPAIR_DNA_GAP_FILLING	Down	0.8973147169564955	Up	0.9899653932430652	Down	0.9267864874364092	Down	0.8473146077207108	Down	0.3866724926839426	Up	0.5061668336382747	Up	0.8382658340899425
GOBP_TYPE_II_HYPERSENSITIVITY	Down	0.9546460382474288	Down	0.917735782580511	Down	0.889444404720298	Up	0.6377832691425614	Down	0.8323216277590095	Down	0.5062464748042911	Down	0.5721959706210474
GOBP_HEMATOPOIETIC_PROGENITOR_CELL_DIFFERENTIATION	Up	0.8456875137935355	Up	0.4516104914245106	Up	0.5185908764116479	Up	0.49752623337757573	Up	0.8366468614585686	Down	0.5063300771265276	Down	0.5436148457508184
GOBP_REGULATION_OF_FEMALE_GONAD_DEVELOPMENT	Down	0.9211883339540864	Down	0.00398407305714773	Down	0.9630349013760856	Down	0.4733409883873292	Up	0.842999863502989	Up	0.5065473656021037	Up	0.4142528661028805
GOBP_POSITIVE_REGULATION_OF_HORMONE_BIOSYNTHETIC_PROCESS	Down	0.935797708080224	Up	0.9676106997568372	Up	0.5350789891051025	Up	0.8072030775422377	Up	0.4049108174097539	Down	0.5067350125480703	Down	0.5233536709300194
GOBP_MUSCULAR_SEPTUM_MORPHOGENESIS	Down	0.9878414139359036	Down	0.449051759059097	Up	0.04040959175166304	Up	0.8973147169564955	Up	0.05286062043931992	Down	0.5067984745664997	Down	0.8839293294898973
GOBP_POSITIVE_REGULATION_OF_CELL_ACTIVATION	Up	0.2126673902487756	Up	0.3739254997451656	Up	0.34756305664978593	Up	0.6998989410403254	Up	0.8351079999799936	Down	0.5067984745664997	Down	0.00611197712790358
GOBP_NEGATIVE_REGULATION_OF_ENDOTHELIAL_CELL_APOPTOTIC_PROCESS	Down	0.9846638987484898	Down	0.25521583870040393	Up	0.7349989167718302	Down	0.9115778520551564	Up	0.6269976485454161	Down	0.5071327586714872	Down	0.9734197034406564
GOBP_POSITIVE_REGULATION_OF_UBIQUITIN_PROTEIN_LIGASE_ACTIVITY	Up	0.2938767331270435	Down	0.9258207569177932	Up	0.959752022321117	Down	0.5368641549361508	Up	0.8758067437338197	Up	0.507231810759218	Down	0.8805968697605667
GOBP_NEGATIVE_REGULATION_OF_PROTEIN_BINDING	Down	0.2450798493035161	Up	0.5200033489664853	Up	0.4649407762626432	Up	0.905538702746392	Up	0.7459379976450337	Up	0.507325488853995	Up	0.7974815148449178
GOBP_LYMPHOID_PROGENITOR_CELL_DIFFERENTIATION	Up	0.960098485039128	Up	0.9079728754415018	Up	0.7151436186636934	Up	0.84122623668712	Up	0.9291062969423828	Up	0.5077609537922037	Up	0.938746774943532
GOBP_RESPONSE_TO_INCREASED_OXYGEN_LEVELS	Up	0.0885675256843485	Up	0.8606960249391629	Up	0.5325263724177616	Up	0.8496556346256815	Up	0.27227747978587197	Down	0.5078881527616148	Down	0.9979332220487424
GOBP_PROTEIN_FOLDING_IN_ENDOPLASMIC_RETICULUM	Up	0.6596564888166826	Up	0.29745836761810135	Up	0.8269648506318481	Up	0.9444532174615246	Down	0.7853090784644938	Down	0.5079552299534723	Down	0.9670787412585962
GOBP_POSITIVE_REGULATION_OF_VOLTAGE_GATED_CALCIUM_CHANNEL_ACTIVITY	Down	0.9756867651623624	Down	0.9066938310609008	Down	0.9137592370585474	Down	0.9792007533010876	Down	0.9638349648220482	Down	0.5085633388509703	Down	0.6872406239008875
GOBP_RRNA_5_END_PROCESSING	Up	0.9494636234832112	Up	0.5808639309617505	Down	0.662297608445794	Up	0.3332479311972596	Down	0.03306531819669685	Down	0.5085633388509703	Down	0.1336143256978132
GOBP_EXOCYTOSIS	Up	0.9570962042725838	Up	0.6968825788526484	Up	0.6476197655742817	Up	0.970526832345046	Up	0.6419524870313239	Down	0.5086625955182166	Down	0.7033115297798579
GOBP_G0_TO_G1_TRANSITION	Up	0.7286442683239188	Up	0.9745393021136444	Down	0.8883311895699257	Down	0.5622904377753994	Up	0.9326982823396855	Up	0.5086625955182166	Up	0.8585414684118139
GOBP_DEFENSE_RESPONSE	Up	0.6975396970918674	Up	0.5827218331880453	Up	0.7489505228910543	Up	0.766625849165837	Up	0.975846006559582	Down	0.5087068994486578	Down	0.14933210748136588
GOBP_GRANULOCYTE_MIGRATION	Up	0.443699013850273	Up	0.4938480854837225	Up	0.6652291662990185	Up	0.8491836374131747	Up	0.9801370013816904	Down	0.5087176751695197	Down	0.13238754354421842
GOBP_REGULATION_OF_NATURAL_KILLER_CELL_MEDIATED_IMMUNITY	Down	0.37557441724704954	Up	0.7570665549953911	Down	0.9281121734325052	Down	0.885259139302613	Down	0.9799356480954504	Down	0.5089251911594392	Down	0.5198354848550119
GOBP_POSITIVE_REGULATION_OF_HELICASE_ACTIVITY	Down	0.8548384508436154	Up	0.33022986488707634	Down	0.7527174584161076	Up	0.9937588155055402	Down	0.4360666419282988	Down	0.509140920116535	Down	0.06528438644391335
GOBP_PROTEIN_POLYUFMYLATION	Down	0.9740817679288166	Up	0.2832620359689281	Down	0.8404716856337016	Up	0.5471647941397715	Down	0.8282183044612914	Down	0.5091903894301083	Down	0.8828901096615481
GOBP_CONVERGENT_EXTENSION_INVOLVED_IN_AXIS_ELONGATION	Down	0.9237133251641167	Up	0.9050834238015782	Down	0.897231978539741	Up	0.950424474526617	Up	0.881197330489511	Down	0.5092794767883502	Down	0.6162726133981211
GOBP_DENDRITIC_SPINE_DEVELOPMENT	Up	0.9713022556765306	Up	0.46954242745980607	Down	0.7982499883753664	Down	0.9924212854043362	Up	0.9192727673998332	Down	0.5093662211835147	Down	0.6225157282122981
GOBP_PROTEIN_LIPID_COMPLEX_ASSEMBLY	Down	0.46438925575719087	Down	0.8421800696725174	Up	0.7063175807012577	Down	0.9239882471284186	Down	0.9877120695062762	Down	0.5096022593378051	Up	0.9439045519521436
GOBP_NEGATIVE_REGULATION_OF_GENE_EXPRESSION	Up	0.8747306506572441	Up	0.4087297064432392	Up	0.6387995729689314	Up	0.7032462493069859	Up	0.8675505271117744	Down	0.5098376827749147	Down	0.38782132983139095
GOBP_REGULATION_OF_PLATELET_AGGREGATION	Up	0.2832620359689281	Up	0.11133341720711754	Up	0.5222758663890994	Down	0.9829116470338102	Up	0.93563634406545515	Down	0.5098568603309381	Down	0.34106479454264244
GOBP_ESTABLISHMENT_OR_MAINTENANCE_OF_MONOPOLAR_CELL_POLARITY	Down	0.969848825119565	Up	0.6332494592398598	Down	0.9694115389803192	Down	0.7567117824423378	Up	0.8014557630278607	Up	0.5099387113493875	Up	0.5671393501707132
GOBP_DICHOTOMOUS_SUBDIVISION_OF_TERMINAL_UNITS_INVOLVED_IN_SALIVARY_GLAND_BRANCHING	Up	0.5757687027549533	Down	0.7675553602381531	Up	0.6823417057779395	Down	0.7988931237431297	Up	0.5384321316145905	Down	0.5101079448314102	Down	0.542742554015383
GOBP_ASYMMETRIC_NEUROBLAST_DIVISION	Down	0.9715145107143184	Down	0.8082103167206048	Down	0.9252595382082024	Down	0.778742924228885	Down	0.9953991002390096	Down	0.510363213026139	Down	0.9237133251641167
GOBP_POSITIVE_REGULATION_OF_MONONUCLEAR_CELL_MIGRATION	Up	0.6056216806875192	Up	0.9292391850955096	Up	0.7675616002523565	Up	0.8869371698713817	Up	0.6453143663863368	Down	0.5104179784379445	Down	0.02953116115399291
GOBP_SULFUR_AMINO_ACID_CATABOLIC_PROCESS	Down	0.7136437581556316	Down	0.9597040468413456	Up	0.4819547555621925	Down	0.49629307516018345	Up	0.0459909138924675	Up	0.5104759909451224	Up	0.6332494592398598
GOBP_BLOOD_VESSEL_MORPHOGENESIS	Up	0.4734126314142561	Up	0.8937802066201727	Up	0.10171911887770564	Up	0.5542368865903203	Up	0.05114653317555548	Down	0.5106509248647275	Down	0.8167037608310627
GOBP_T_CELL_CHEMOTAXIS	Up	0.325784394825123	Up	0.7277888743817668	Down	0.9618766166946496	Down	0.8322647532102087	Down	0.6742370232955935	Down	0.5106509248647275	Down	0.20694764456731424
GOBP_KERATINIZATION	Down	0.804372650222648	Down	0.5816053233630711	Down	0.167912123619235	Up	0.8049393017856978	Down	0.06057623336052237	Up	0.5107617536198986	Down	0.8857155387527519
GOBP_VASCULAR_ENDOTHELIAL_GROWTH_FACTOR_SIGNALING_PATHWAY	Up	0.8711922752820452	Down	0.5124397163085902	Up	0.5185761621707055	Up	0.8459658281453275	Up	0.22302192784072356	Down	0.510861808885513	Down	0.8895449855445586
GOBP_CENTRAL_NERVOUS_SYSTEM_NEURON_DEVELOPMENT	Up	0.921296889943855	Up	0.7437956672500445	Up	0.4304595545463087	Up	0.7948214465361219	Up	0.6069372603875796	Down	0.5110012663232627	Down	0.5301499416062808
GOBP_POSITIVE_REGULATION_OF_RRNA_PROCESSING	Up	0.7442062297712205	Up	0.4223289104640363	Up	0.8076138646428149	Up	0.4450183979147789	Down	0.14843107118903884	Down	0.5110375659518843	Down	0.02005083314372547
GOBP_DETECTION_OF_BIOTIC_STIMULUS	Down	0.9878173108448124	Down	0.8005671556084324	Up	0.6274407293675422	Down	0.9709256899164052	Up	0.10562075014409364	Down	0.5112792388955545	Down	0.6847545611827964
GOBP_POSITIVE_REGULATION_OF_ODONTOGENESIS	Down	0.8622054951362995	Down	0.9238457386890062	Up	0.36238512482071794	Up	0.9428243717461676	Up	0.5695233527667479	Down	0.5115194040292187	Up	0.9964036346849166
GOBP_RESPONSE_TO_GLYCOPROTEIN	Up	0.4219982726171227	Up	0.8978141250336862	Down	0.9797120427872134	Down	0.690324133366529	Down	0.7409414604588603	Up	0.5121823231917485	Up	0.6426369413911195
GOBP_PARASYMPATHETIC_NERVOUS_SYSTEM_DEVELOPMENT	Up	0.34447798329389123	Down	0.8840662302867451	Up	0.9494648956932462	Up	0.7758316361695985	Up	0.8738779981784108	Down	0.5122040059214316	Down	0.3136612141522113
GOBP_PURKINJE_MYOCYTE_TO_VENTRICULAR_CARDIAC_MUSCLE_CELL_SIGNALING	Up	0.9493949376701548	Down	0.7864923209279395	Down	0.6802815862191465	Up	0.978457455746549	Down	0.605180926998229	Down	0.5122040059214316	Up	0.9752878422737176
GOBP_REGULATION_OF_ESTABLISHMENT_OF_PLANAR_POLARITY	Up	0.7650368156921037	Down	0.8769335864239881	Up	0.9538494123387112	Up	0.9022944493668756	Up	0.22930318492595825	Down	0.5125876209230783	Down	0.5934971179158497
GOBP_REPLICATION_FORK_PROTECTION	Up	0.20618694929931067	Up	0.04971698906972899	Up	0.6204164026195802	Up	0.627599018549978	Up	0.5377509728909545	Up	0.5128456436457371	Down	0.6490806164703044
GOBP_ACTIVATION_OF_IMMUNE_RESPONSE	Up	0.2099189706346824	Up	0.2822448448944125	Up	0.5916277941982819	Up	0.5917692116767819	Up	0.9315735529457014	Down	0.5129659463519339	Down	0.00875172595605664
GOBP_MODULATION_BY_HOST_OF_VIRAL_GENOME_REPLICATION	Up	0.626101402936163	Up	0.4853487014494162	Up	0.06600854021615088	Up	0.6933482521968894	Up	0.6131683650961627	Down	0.5133225785919419	Down	0.834222896909614
GOBP_ENDOPLASMIC_RETICULUM_TO_GOLGI_VESICLE_MEDIATED_TRANSPORT	Up	0.9001993070223333	Up	0.21761046988595217	Up	0.6461488917338124	Up	0.6827746425244225	Down	0.9409834303447	Down	0.5137190080546485	Up	0.8401006259212418
GOBP_VENTRAL_SPINAL_CORD_INTERNEURON_DIFFERENTIATION	Down	0.9529253034470054	Down	0.6963144585338218	Up	0.632918968155125	Down	0.5403496987318974	Up	0.6225157282122981	Down	0.5141407123036671	Down	0.8248187634748554
GOBP_MYELOID_CELL_DIFFERENTIATION	Up	0.8202266529695081	Up	0.4381012950406805	Up	0.1952941699801436	Up	0.718256133060139	Up	0.5950041796578825	Down	0.5143184950358324	Down	0.3866724926839426
GOBP_DEVELOPMENT_OF_SECONDARY_FEMALE_SEXUAL_CHARACTERISTICS	Down	0.8638377292274257	Down	0.9052228051403908	Down	0.4934328953045945	Down	0.8832182165935579	Down	0.7714308028866399	Down	0.514603350016449	Down	0.7006656839545468
GOBP_NEUROTRANSMITTER_SECRETION	Down	0.964973594176162	Up	0.9264653596335324	Up	0.825993397348771	Down	0.9649873256241212	Up	0.5486446712900331	Down	0.514603350016449	Down	0.8103929389526475
GOBP_REGULATION_OF_PHOSPHOPROTEIN_PHOSPHATASE_ACTIVITY	Up	0.937524399218784	Up	0.3848112547686862	Up	0.5618282423982598	Up	0.6131175154486312	Up	0.6796397526996311	Down	0.514603350016449	Down	0.5091903894301083
GOBP_REGULATION_OF_PROTEIN_KINASE_C_ACTIVITY	Up	0.2520690148805326	Up	0.8628567256911736	Up	0.781739083852093	Down	0.9499002581212688	Up	0.2722263525438649	Down	0.514603350016449	Down	0.42664375455990255
GOBP_REGULATION_OF_ACTIVATION_OF_JANUS_KINASE_ACTIVITY	Up	0.639218351658704	Up	0.995701328488249	Down	0.49361553719639795	Down	0.9393072818087338	Down	0.3755952746158347	Down	0.514664171352213	Down	0.07211472754216493
GOBP_LEUKOCYTE_HOMEOSTASIS	Up	0.12413448388657748	Up	0.9081108623702534	Up	0.5918504223743436	Down	0.9678627732041138	Up	0.48870789144006954	Down	0.5148749153289452	Down	0.02532236054295011
GOBP_HEPARIN_METABOLIC_PROCESS	Up	0.7778463748207501	Up	0.8878083380166555	Up	0.4141879189213297	Up	0.8188324460084604	Up	0.5498085889325801	Down	0.5149205189973726	Down	0.9705680834488748
GOBP_REGULATION_OF_TRANSCRIPTION_FROM_RNA_POLYMERASE_II_PROMOTER_IN_RESPONSE_TO_HYPOXIA	Up	0.9760688605764952	Down	0.8489331917186265	Down	0.9807690174106544	Down	0.8242158574829678	Up	0.9270880889183652	Down	0.515182898766661	Down	0.3848597491331232
GOBP_REGULATION_OF_INTERLEUKIN_1_MEDIATED_SIGNALING_PATHWAY	Up	0.8829022100638171	Up	0.39258382536391995	Up	0.6921130275589761	Up	0.47700099612339536	Up	0.7963930955018355	Down	0.5155784107199434	Down	0.9858629776158462
GOBP_FAS_SIGNALING_PATHWAY	Down	0.875552703036643	Down	0.7421003312604987	Up	0.6037846609654451	Down	0.9781926832058572	Up	0.9064995763828662	Down	0.5155849453022872	Down	0.9603504670335702
GOBP_BIOLOGICAL_PROCESS_INVOLVED_IN_INTERACTION_WITH_HOST	Up	0.9921977282894486	Up	0.5516885154026557	Up	0.23287705692028193	Up	0.6939474586343587	Up	0.9788356168353808	Down	0.5157860794895174	Down	0.7695318506101585
GOBP_NEGATIVE_REGULATION_OF_CALCIUM_ION_TRANSPORT	Up	0.6877432659298647	Up	0.6574644958861047	Up	0.11667633010227668	Up	0.7755714670024351	Up	0.17196524225204038	Down	0.5157860794895174	Down	0.7440880918326023
GOBP_RESPONSE_TO_PROTOZOAN	Up	0.37127573184967294	Up	0.98535653696001	Down	0.9521722265160756	Down	0.8581524823838858	Down	0.979022419517946	Down	0.5159338666503956	Down	0.08943634911306658
GOBP_PROTEIN_LOCALIZATION_TO_NUCLEAR_ENVELOPE	Up	0.5636633316079791	Up	0.27170975667123776	Down	0.9777225280217064	Up	0.9990561202821604	Down	0.638401611003956	Down	0.5160234754987069	Down	0.6373304253213888
GOBP_ACROSOME_ASSEMBLY	Down	0.438310174080455	Down	0.8934257808692487	Up	0.4186882715195707	Down	0.8082127818979743	Down	0.6328680780044073	Down	0.5167348293443141	Down	0.8419128799829481
GOBP_POSITIVE_REGULATION_OF_EXTRACELLULAR_MATRIX_ORGANIZATION	Up	0.12249563659576912	Down	0.9549732942839638	Up	0.06739949025853091	Up	0.3932585666131624	Up	0.25694098622367384	Down	0.5167348293443141	Down	0.4008667726433699
GOBP_POSITIVE_REGULATION_OF_PHOSPHORUS_METABOLIC_PROCESS	Up	0.7063175807012577	Up	0.8665728402517571	Up	0.6859658262759517	Up	0.9630429080758256	Up	0.5822936996079544	Down	0.5168109335287413	Down	0.6857186209389031
GOBP_REGULATION_OF_RESPONSE_TO_FOOD	Down	0.997732184373368	Down	0.5008799415262064	Up	0.9843542130241296	Down	0.9753788156431265	Up	0.2960020655627472	Up	0.5173455082831083	Up	0.16274912088613963
GOBP_NEGATIVE_REGULATION_OF_CELLULAR_PROTEIN_CATABOLIC_PROCESS	Down	0.96382862600539	Up	0.6884241670582447	Up	0.5936394424521103	Up	0.6340567137338023	Up	0.8818567303390188	Down	0.5175518420602145	Down	0.8493552187689172
GOBP_HISTIDINE_CATABOLIC_PROCESS	Up	0.9762330899966698	Down	0.03237227586283888	Down	0.974889270733613	Down	0.3901351368039993	Up	0.39646081602085576	Down	0.5179521923657145	Down	0.8786172756659071
GOBP_LEUCINE_METABOLIC_PROCESS	Up	0.9561348334327112	Down	0.8957070927708166	Up	0.809900477938134	Down	0.6973475726732062	Up	0.8911948964492303	Up	0.5182385071290233	Up	0.47633837273418783
GOBP_NEGATIVE_REGULATION_OF_MYELOID_LEUKOCYTE_MEDIATED_IMMUNITY	Down	0.9520805090244088	Up	0.9370846843450088	Down	0.9768164188526898	Up	0.5690365372894448	Down	0.9254730729383872	Down	0.5185571816383749	Down	0.2138641077441667
GOBP_NEGATIVE_REGULATION_OF_NEURON_MIGRATION	Down	0.7226249042901627	Up	0.8666135637759633	Up	0.7934600909664647	Up	0.919554647615925	Up	0.716230636876867	Down	0.5185596919215946	Down	0.9120795881766808
GOBP_DNA_DAMAGE_INDUCED_PROTEIN_PHOSPHORYLATION	Up	0.3721889204482712	Up	0.5539309549869063	Up	0.7715385352157837	Up	0.9863805970425552	Up	0.4772660631582142	Up	0.5185908764116479	Up	0.9312543885013616
GOBP_LIPID_MODIFICATION	Down	0.632918968155125	Down	0.7909931983789006	Up	0.8978141250336862	Down	0.6726072696313818	Up	0.28504436616906903	Up	0.5185908764116479	Up	0.03509704229287261
GOBP_POSITIVE_REGULATION_OF_MYOBLAST_DIFFERENTIATION	Up	0.731831908862694	Up	0.989507447035992	Up	0.9157354450713768	Down	0.9840844586040454	Up	0.8682163122842299	Down	0.5189370224224048	Down	0.7687371534817127
GOBP_NEUROTRANSMITTER_REUPTAKE	Down	0.9496118275996468	Up	0.9847499164601108	Up	0.03711227145038874	Up	0.9749618640948574	Up	0.47267077800624346	Up	0.5190708142259874	Up	0.8575053241300541
GOBP_PHOSPHATIDYLETHANOLAMINE_BIOSYNTHETIC_PROCESS	Down	0.778742924228885	Up	0.7143760443154016	Up	0.9378701545331568	Down	0.6096499611768996	Down	0.940023432685814	Down	0.5193656344829441	Down	0.865186882971452
GOBP_MYD88_INDEPENDENT_TOLL_LIKE_RECEPTOR_SIGNALING_PATHWAY	Up	0.04104419582056733	Up	0.3584098512533589	Up	0.6549898972916817	Up	0.20879505262136713	Up	0.6778419352299114	Down	0.5195461366586431	Down	0.1995446612327804
GOBP_CERAMIDE_METABOLIC_PROCESS	Down	0.06835572524888188	Up	0.9174804022069358	Down	0.764512381460238	Up	0.943315538712623	Up	0.8076138646428149	Down	0.5196145434532606	Up	0.9584236613748248
GOBP_DENDRITE_ARBORIZATION	Down	0.9500601070357088	Down	0.8718392729672709	Down	0.9911769245082336	Down	0.6487051851573623	Up	0.322431901636557	Down	0.5196588957973846	Down	0.33116929791889493
GOBP_ISG15_PROTEIN_CONJUGATION	Up	0.03640694088378865	Up	0.40043353043926666	Up	0.5880964917813448	Up	0.9719507162503984	Up	0.132625934665053	Up	0.5200033489664853	Up	0.9645699451963028
GOBP_LUNG_LOBE_DEVELOPMENT	Up	0.7207685580639884	Up	0.6227552630446237	Up	0.23974654669774695	Up	0.514603350016449	Up	0.38047421977316614	Down	0.5200033489664853	Down	0.5146451450102593
GOBP_POSITIVE_REGULATION_OF_LYASE_ACTIVITY	Down	0.5324474883457467	Down	0.983072080938033	Up	0.06311169044283044	Down	0.9231295470941288	Up	0.818745437415488	Down	0.5200033489664853	Down	0.01467758630466306
GOBP_PROTEIN_LOCALIZATION_TO_PRESYNAPSE	Down	0.296891911939331	Down	0.7993449298017237	Down	0.9794687611590244	Down	0.9766902695008048	Up	0.8439179754866649	Down	0.5200033489664853	Down	0.9700089361633374
GOBP_REGULATION_OF_T_CELL_ACTIVATION	Up	0.3239116272108002	Up	0.4304595545463087	Up	0.7373882594642482	Up	0.7146126096595289	Up	0.9698251746532934	Down	0.5200033489664853	Down	0.00484617738694347
GOBP_NEGATIVE_REGULATION_OF_DEPHOSPHORYLATION	Up	0.9649897442947164	Up	0.6269976485454161	Down	0.9722016864268972	Up	0.8964227920519575	Up	0.9823270739024924	Down	0.5204040862115397	Down	0.6287508380398262
GOBP_TRIPARTITE_REGIONAL_SUBDIVISION	Down	0.8417347539695414	Down	0.4016344531703404	Down	0.8575537459787416	Down	0.8694472021315196	Up	0.7121213828513733	Down	0.5204664390516838	Down	0.688604932588695
GOBP_NEGATIVE_REGULATION_OF_FIBRINOLYSIS	Up	0.9813110177995494	Up	0.8284807172929597	Down	0.9149006686232672	Up	0.8594457283639255	Up	0.4079330629622219	Down	0.5208593731854754	Up	0.977691054975846
GOBP_PEPTIDYL_DIPHTHAMIDE_BIOSYNTHETIC_PROCESS_FROM_PEPTIDYL_HISTIDINE	Down	0.881177750223565	Up	0.5092833856589488	Down	0.7001501604501917	Up	0.09988103773616276	Down	0.08557572615625667	Down	0.5208593731854754	Down	0.5646113489944895
GOBP_POSITIVE_REGULATION_OF_CHEMOKINE_PRODUCTION	Up	0.911725322239864	Up	0.3812767038277397	Up	0.766778371121992	Up	0.6071004284082705	Up	0.9043626917495756	Down	0.5208593731854754	Down	0.29217160465093284
GOBP_REGULATION_OF_TRANSLATIONAL_INITIATION	Up	0.4935891982233765	Up	0.07462932921886833	Up	0.5447485147106667	Up	0.2979458641410192	Down	0.9942353532211272	Down	0.520905216388603	Down	0.20930550004915344
GOBP_POSITIVE_REGULATION_OF_RNA_METABOLIC_PROCESS	Up	0.9795358321326748	Up	0.9031832141081214	Up	0.7020661795359375	Up	0.9702837591669587	Up	0.9715171163910704	Down	0.5211998696279314	Down	0.37708382718243577
GOBP_REGULATION_OF_REGULATED_SECRETORY_PATHWAY	Down	0.8209911563191383	Up	0.32519673871958243	Up	0.8603170153551548	Up	0.8234571917584923	Up	0.8903185617819066	Down	0.5213170288584146	Down	0.46954242745980607
GOBP_CRANIAL_NERVE_DEVELOPMENT	Up	0.9770291670657572	Down	0.9282301159871488	Down	0.8584774533000452	Up	0.9672266649503988	Down	0.9754951575703932	Down	0.5213333773290707	Down	0.8858851195360182
GOBP_PROTEIN_HOMOTETRAMERIZATION	Up	0.48947088914678505	Up	0.73535881934358	Up	0.6226692909010219	Down	0.703369078822492	Up	0.8125385063672218	Up	0.5213364093402107	Up	0.5160234754987069
GOBP_RESPONSE_TO_ZINC_ION	Down	0.993701388578886	Down	0.8360401715090574	Down	0.7934009057656424	Up	0.8816500721032449	Down	0.6982904642778706	Down	0.521343729559575	Down	0.911619180563894
GOBP_RETROGRADE_TRANS_SYNAPTIC_SIGNALING_BY_LIPID	Up	0.6574995062162392	Up	0.8984459798288383	Down	0.8384473023041455	Up	0.604693718010923	Down	0.8912620713319779	Up	0.521343729559575	Up	0.4206510248293583
GOBP_RNA_SURVEILLANCE	Up	0.8463336164427395	Up	0.11103979347652902	Up	0.6005735330827138	Up	0.6940647203810343	Down	0.4350861815477925	Down	0.521343729559575	Down	0.0323623071818538
GOBP_SECRETORY_GRANULE_LOCALIZATION	Up	0.6201284904605552	Up	0.711023903930398	Down	0.8768850834804197	Up	0.9697783907299754	Up	0.9947221084623574	Down	0.521343729559575	Down	0.48579625253914943
GOBP_POSITIVE_REGULATION_OF_T_CELL_CYTOKINE_PRODUCTION	Up	0.7356640134901177	Up	0.3164767342422514	Up	0.7955874400567855	Up	0.9254316230941758	Up	0.9032544667148336	Down	0.5214173037172178	Down	0.5803845115439966
GOBP_STEM_CELL_DIFFERENTIATION	Up	0.8378187326213208	Up	0.9612354338698764	Up	0.3461695342726937	Up	0.976409447189184	Up	0.31830670929235194	Down	0.5217301761364593	Down	0.8178886878119669
GOBP_POSITIVE_REGULATION_OF_MULTICELLULAR_ORGANISMAL_PROCESS	Up	0.6979697700441795	Up	0.5616748138591434	Up	0.34082134343010895	Up	0.7307287410774563	Up	0.4492615009184491	Down	0.5221956922551536	Down	0.3975776677683012
GOBP_NUCLEAR_EXPORT	Up	0.8311144801245661	Up	0.01073074055307582	Up	0.4003529856029452	Up	0.11124370532393192	Down	0.4477882160363468	Down	0.5222758663890994	Down	0.05182357163385412
GOBP_NEGATIVE_REGULATION_OF_VASCULAR_PERMEABILITY	Up	0.9165667789220552	Down	0.9445016186258716	Up	0.7081818004091339	Down	0.8908193688064034	Up	0.8786172756659071	Down	0.5222831166398375	Down	0.7373882594642482
GOBP_NEURAL_CREST_FORMATION	Down	0.9834461733374472	Up	0.6832255624520099	Up	0.6120610619736658	Up	0.32693637745535814	Up	0.8521143686012326	Down	0.5223435152494068	Down	0.996494495504154
GOBP_REACTIVE_OXYGEN_SPECIES_BIOSYNTHETIC_PROCESS	Down	0.9880017316677986	Up	0.7658870638698418	Up	0.938021292452732	Up	0.6311500722514227	Up	0.938164859350056	Down	0.5224366549015451	Down	0.38473674921213646
GOBP_FAT_CELL_PROLIFERATION	Up	0.3913998213145703	Up	0.8076138646428149	Up	0.2017822631504816	Up	0.6297008651664835	Up	0.4655832635450254	Up	0.5227806968937817	Up	0.7552324549139374
GOBP_HEART_GROWTH	Up	0.2776625639110495	Up	0.7865270372186097	Up	0.12062114747806806	Down	0.9710864207246878	Up	0.00484617738694347	Down	0.5227898729555812	Down	0.4642508123414869
GOBP_POSITIVE_REGULATION_OF_CYTOSOLIC_CALCIUM_ION_CONCENTRATION_INVOLVED_IN_PHOSPHOLIPASE_C_ACTIVATING_G_PROTEIN_COUPLED_SIGNALING_PATHWAY	Up	0.34954531688150325	Up	0.9553855522985716	Up	0.3949371996450695	Up	0.9294905878853325	Up	0.37339709091204887	Down	0.5228827453069392	Down	0.23720557338775253
GOBP_REGULATION_OF_CARDIAC_MUSCLE_CONTRACTION_BY_REGULATION_OF_THE_RELEASE_OF_SEQUESTERED_CALCIUM_ION	Up	0.6977295302502562	Up	0.7917376394960595	Up	0.9476623578289862	Up	0.7740634815583058	Up	0.6201284904605552	Down	0.5228827453069392	Down	0.9838787001767184
GOBP_DITERPENOID_BIOSYNTHETIC_PROCESS	Up	0.728960863300026	Up	0.5949032958333224	Up	0.9899653932430652	Up	0.8023995515554952	Up	0.587215900942133	Up	0.5230750040907893	Up	0.4368791910033658
GOBP_POLYADENYLATION_DEPENDENT_RNA_CATABOLIC_PROCESS	Down	0.856218690936025	Up	0.01885592356364635	Up	0.9006098843643876	Up	0.4645632130216055	Down	0.49349058854494726	Down	0.5236085185520455	Down	0.13341545466484225
GOBP_FOCAL_ADHESION_ASSEMBLY	Up	0.9316119834129604	Down	0.9018609522473195	Up	0.03476855870396894	Up	0.5306026372290961	Up	0.07705994681038904	Down	0.5237088930671079	Down	0.8688730152277383
GOBP_PROTEIN_LOCALIZATION_TO_VACUOLE	Down	0.8300966174835638	Up	0.7932843163829286	Down	0.9500601070357088	Up	0.9115695691100296	Down	0.9759236345967912	Down	0.5241260347325052	Down	0.9067899266602876
GOBP_REGULATION_OF_ORGAN_GROWTH	Up	0.677833803148728	Up	0.8068109216027666	Up	0.0925710509991187	Up	0.9939219722246888	Up	0.08798059915566284	Down	0.5241260347325052	Down	0.46929933141247937
GOBP_NUCLEOTIDE_BINDING_OLIGOMERIZATION_DOMAIN_CONTAINING_1_SIGNALING_PATHWAY	Up	0.27307237914104165	Up	0.02147912322181383	Up	0.7777584764997525	Up	0.03986482999405725	Down	0.892367650405712	Down	0.5246723909984795	Down	0.02982801577750851
GOBP_POSITIVE_REGULATION_OF_TYPE_I_INTERFERON_PRODUCTION	Up	0.4748134111273304	Up	0.00892404546712291	Down	0.9898560587352352	Up	0.2357381314897531	Down	0.6903636581037329	Down	0.5246723909984795	Down	0.2898215081487281
GOBP_MACROPHAGE_INFLAMMATORY_PROTEIN_1_ALPHA_PRODUCTION	Down	0.9989713669934968	Up	0.4785415484451279	Up	0.5077609537922037	Up	0.3139848458402558	Up	0.6629348277540951	Up	0.5252392827549816	Up	0.9954832474522288
GOBP_STORE_OPERATED_CALCIUM_ENTRY	Down	0.9687994770917766	Up	0.9786864941117956	Up	0.6252093098435372	Up	0.9794687611590244	Up	0.6405346231865712	Down	0.5255131266790868	Down	0.5168109335287413
GOBP_AMINO_SUGAR_BIOSYNTHETIC_PROCESS	Down	0.6560217500901443	Up	0.7164264753983212	Up	0.98775248044703845	Up	0.9246555471061264	Down	0.7499910680817983	Down	0.5257322020326769	Up	0.6226279000378937
GOBP_LIPOXIN_METABOLIC_PROCESS	Up	0.8877139231375174	Down	0.8755034950015665	Up	0.9984494919207592	Down	0.8593126864321803	Up	0.8422558587457406	Up	0.5257322020326769	Up	0.6522231666662341
GOBP_NEGATIVE_REGULATION_OF_PROTEIN_ACETYLATION	Up	0.9106658625025336	Up	0.952365999427962	Up	0.3923966047239074	Down	0.7349950833138603	Up	0.7220623133257232	Up	0.5257392511500335	Down	0.9624049145242608
GOBP_NEGATIVE_REGULATION_OF_RNA_SPLICING	Up	0.6328028588468649	Up	0.19502208862628156	Up	0.5627061939890573	Up	0.75259121431603	Down	0.8891177409694068	Down	0.5257851950836809	Down	0.1556236968242042
GOBP_POSITIVE_REGULATION_OF_MEGAKARYOCYTE_DIFFERENTIATION	Up	0.6828887603793693	Up	0.9588617487159729	Up	0.8891177409694068	Down	0.8963834783119412	Up	0.08752995913792098	Up	0.5257961520036083	Down	0.8778668706434027
GOBP_POSITIVE_REGULATION_OF_CANONICAL_WNT_SIGNALING_PATHWAY	Up	0.6921558700388118	Up	0.988631135596172	Up	0.7454756522229274	Up	0.9887493168368152	Up	0.320891531915147	Down	0.5260413289799039	Down	0.9510559978625528
GOBP_PHAGOSOME_MATURATION	Up	0.9618232406193002	Down	0.816773333188768	Up	0.9310132553028369	Up	0.9899653932430652	Up	0.2977043983669102	Down	0.5261478464672533	Down	0.8497374671245601
GOBP_POSITIVE_REGULATION_OF_EPITHELIAL_CELL_MIGRATION	Up	0.5686633557579963	Up	0.8688495394671694	Up	0.23489097796879252	Up	0.7593625300007137	Up	0.04804907824461233	Down	0.5263816668499547	Down	0.7333988631806607
GOBP_BRANCHED_CHAIN_AMINO_ACID_METABOLIC_PROCESS	Up	0.9282301159871488	Down	0.8566542825564765	Up	0.8676794555042103	Up	0.9966537397013996	Up	0.8028200019058764	Up	0.5265485778400238	Up	0.01196524517142159
GOBP_WALKING_BEHAVIOR	Down	0.5660602558404287	Up	0.9899653932430652	Down	0.96354924459891	Down	0.8093797129747256	Up	0.45396571367695626	Down	0.5265485778400238	Down	0.33552821509432057
GOBP_NEGATIVE_REGULATION_OF_BLOOD_VESSEL_ENDOTHELIAL_CELL_MIGRATION	Up	0.911639840692168	Up	0.8206948654346227	Up	0.33356552985849086	Up	0.7994504848884848	Up	0.00726473448433361	Down	0.5267434972575846	Down	0.6884241670582447
GOBP_PROTEIN_LOCALIZATION_TO_SYNAPSE	Down	0.7415230755863186	Down	0.9036893270372484	Up	0.9890211702747792	Up	0.9991530096379324	Up	0.5182385071290233	Down	0.5267434972575846	Down	0.8295637631221935
GOBP_PEPTIDE_CATABOLIC_PROCESS	Down	0.8638377292274257	Up	0.4450627859189413	Up	0.990551098261184	Up	0.874022796702407	Up	0.5557904940944743	Up	0.5267621371559967	Down	0.936049206853636
GOBP_N_TERMINAL_PROTEIN_AMINO_ACID_ACETYLATION	Down	0.551094814750498	Up	0.08420394850403883	Down	0.844859528440713	Up	0.06580807236506607	Down	0.7293297453707083	Down	0.5268080170254803	Down	0.5210398293389982
GOBP_HISTONE_H3_K36_TRIMETHYLATION	Down	0.976409447189184	Up	0.972640241900318	Up	0.8253105888747693	Up	0.9552569947757784	Down	0.8937945783750058	Down	0.5270246656224472	Up	0.9844209757041328
GOBP_PROTEIN_TARGETING_TO_MITOCHONDRION	Up	0.9629024195261456	Down	0.9918648397711924	Up	0.7852973260879235	Up	0.3729809591402756	Down	0.6023473605849334	Down	0.5270246656224472	Down	0.7434281037020981
GOBP_POSITIVE_REGULATION_OF_WNT_SIGNALING_PATHWAY	Up	0.5112033139057598	Up	0.8403311231572036	Up	0.6157292950281589	Up	0.8877139231375174	Up	0.1733559596024809	Down	0.5270271328152865	Down	0.8068109216027666
GOBP_REGULATION_OF_CYCLIN_DEPENDENT_PROTEIN_KINASE_ACTIVITY	Up	0.46258017322255945	Up	0.3640523319721831	Up	0.8199656122118578	Down	0.9099591527837484	Up	0.5841433816855176	Up	0.5270271328152865	Down	0.962859977835444
GOBP_PURINE_DEOXYRIBONUCLEOTIDE_BIOSYNTHETIC_PROCESS	Up	0.42725027540428223	Down	0.6123556623519154	Down	0.965257262284422	Down	0.8116578045417673	Down	0.84122623668712	Up	0.5280468982857857	Up	0.2552592229638797
GOBP_OXALATE_TRANSPORT	Down	0.7963930955018355	Down	0.05182357163385412	Up	0.9491911825829628	Down	0.03237227586283888	Down	0.7813121984763353	Up	0.5280937955482171	Up	0.2738564662578984
GOBP_REGULATION_OF_AMYLOID_FIBRIL_FORMATION	Down	0.7130120977601454	Up	0.7537244642446719	Up	0.1602882396850915	Up	0.5322935983428733	Up	0.24443511192369205	Down	0.5282271155393174	Down	0.718341083819582
GOBP_LEUKOCYTE_MEDIATED_CYTOTOXICITY	Down	0.9321697419741948	Up	0.32414378132624144	Down	0.8715526006265006	Up	0.9418359732350596	Down	0.7623522510205649	Down	0.528321739555921	Down	0.03663866437616685
GOBP_CELL_PART_MORPHOGENESIS	Up	0.9969496419876008	Up	0.8979416549349558	Up	0.685225248221914	Down	0.9154177086771382	Up	0.4253578632952017	Down	0.5287372156254255	Down	0.912721539324414
GOBP_REGULATION_OF_SECONDARY_METABOLIC_PROCESS	Down	0.858490693075226	Up	0.7150598911215552	Down	0.8928893457319015	Up	0.9685238028423744	Down	0.8607652403620644	Down	0.528848277126092	Down	0.8057808784471019
GOBP_NEGATIVE_REGULATION_OF_CELLULAR_EXTRAVASATION	Up	0.8816823529427426	Down	0.6360676489671521	Up	0.4938480854837225	Down	0.6618828805916831	Up	0.6312663003162874	Down	0.528991164127564	Down	0.09125878613713792
GOBP_POSITIVE_REGULATION_OF_CELL_ADHESION	Up	0.4001579216413471	Up	0.7558361930878194	Up	0.41656838521682304	Up	0.800012975991328	Up	0.590721681571946	Down	0.528991164127564	Down	0.08776772245574205
GOBP_PROTEIN_K48_LINKED_DEUBIQUITINATION	Up	0.8683196114365469	Down	0.9883909181306096	Up	0.8613583437924862	Down	0.9077028776295848	Up	0.7372303011670278	Down	0.528991164127564	Up	0.9491004262140148
GOBP_NEUTROPHIL_MIGRATION	Up	0.3053990678732783	Up	0.3109925088979917	Up	0.6117364869412301	Up	0.747600926157718	Down	0.9809173874445662	Down	0.5290049351792825	Down	0.12384080715908652
GOBP_ACTIVATION_OF_PROTEIN_KINASE_ACTIVITY	Up	0.8068109216027666	Up	0.963427913737024	Up	0.9282180164405498	Down	0.7729197095332934	Up	0.9424122557526804	Down	0.5292116915615156	Down	0.7381283021902664
GOBP_VESICLE_DOCKING_INVOLVED_IN_EXOCYTOSIS	Down	0.6184445862666229	Up	0.8725387394839329	Down	0.975672250090534	Up	0.9771917207434072	Down	0.8676794555042103	Down	0.5292125620818625	Down	0.8152728829931822
GOBP_NEGATIVE_REGULATION_OF_BEHAVIOR	Up	0.6436270013594451	Up	0.9730308903615954	Down	0.8867241683236259	Up	0.716667093784995	Down	0.914181690356627	Up	0.5293157193725647	Up	0.34645843451930075
GOBP_ACTIVATION_OF_PHOSPHOLIPASE_D_ACTIVITY	Down	0.9697783907299754	Down	0.7598947843832494	Down	0.9496266241908726	Down	0.4911948191610334	Down	0.745265174130927	Down	0.5294507550206422	Down	0.9347361606480596
GOBP_NEGATIVE_REGULATION_OF_CD8_POSITIVE_ALPHA_BETA_T_CELL_ACTIVATION	Down	0.9899653932430652	Up	0.6594703247125611	Down	0.4189089609188875	Up	0.6678999199044297	Down	0.4649407762626432	Up	0.5294507550206422	Down	0.989906628163599
GOBP_POSITIVE_REGULATION_OF_TOLL_LIKE_RECEPTOR_3_SIGNALING_PATHWAY	Up	0.4008667726433699	Up	0.9966793095880084	Up	0.8392125381085865	Up	0.953542686262071	Up	0.7704880745604094	Down	0.5294507550206422	Down	0.9478114306627468
GOBP_REGULATION_OF_BINDING_OF_SPERM_TO_ZONA_PELLUCIDA	Up	0.8967380791869858	Down	0.4578062134408181	Up	0.9949812173475696	Down	0.9487690433193164	Down	0.8832964386446333	Up	0.5294507550206422	Up	0.04792030370475121
GOBP_MICROTUBULE_NUCLEATION_BY_MICROTUBULE_ORGANIZING_CENTER	Up	0.37208696182180984	Up	0.2864159659213968	Up	0.94253480293669	Down	0.6733812906946005	Up	0.8656841040694724	Up	0.5297078897689369	Up	0.9704554510803258
GOBP_ACTIVATION_OF_NF_KAPPAB_INDUCING_KINASE_ACTIVITY	Up	0.8972590404633914	Down	0.9878173108448124	Down	0.9822889788490364	Up	0.953273035555895	Down	0.737905639050168	Down	0.5299435912134111	Down	0.9750916529302928
GOBP_REGULATION_OF_CELL_ACTIVATION	Up	0.2726606370689721	Up	0.36717354195383545	Up	0.4219982726171227	Up	0.5936394424521103	Up	0.7302320959160686	Down	0.5301499416062808	Down	0.02886323890529258
GOBP_TOLL_LIKE_RECEPTOR_4_SIGNALING_PATHWAY	Up	0.5442294172767271	Up	0.12943933064134144	Up	0.6814076545489519	Up	0.3920547470644104	Up	0.5115725553863857	Down	0.5301499416062808	Down	0.5039632963055833
GOBP_CELL_DEATH_IN_RESPONSE_TO_OXIDATIVE_STRESS	Up	0.936461704166362	Up	0.23085526597632527	Up	0.632918968155125	Up	0.909509314824382	Up	0.954765472699809	Down	0.5302991576620115	Down	0.6023473605849334
GOBP_PLATELET_ACTIVATION	Up	0.20555943525342657	Up	0.3197855730000983	Up	0.10498507833379746	Up	0.6060683875677261	Up	0.3251841308583133	Down	0.5302992619218088	Down	0.5158873167428606
GOBP_ISOPRENOID_METABOLIC_PROCESS	Down	0.20926972280525424	Up	0.884452341974016	Down	0.9761288169070544	Down	0.6570393785715195	Up	0.8972173195446786	Up	0.5303003443623941	Up	0.0601378915180711
GOBP_VENTRICULAR_CARDIAC_MUSCLE_TISSUE_DEVELOPMENT	Up	0.9093883048396968	Up	0.9494636234832112	Up	0.8798899417943941	Up	0.979288161210227	Up	0.505515210613341	Down	0.5307101306441804	Up	0.954014948671721
GOBP_CENTRAL_NERVOUS_SYSTEM_NEURON_AXONOGENESIS	Down	0.9955474570661202	Up	0.6642437811399007	Up	0.3607489895054323	Up	0.5466533432100477	Up	0.498820623927974	Down	0.5308347603836779	Down	0.3274634697564421
GOBP_POST_EMBRYONIC_DEVELOPMENT	Up	0.8903210738296569	Up	0.9888913990286248	Up	0.6511005063380123	Up	0.9292391850955096	Up	0.8082103167206048	Down	0.5310815657633171	Down	0.7545306299383336
GOBP_GLANDULAR_EPITHELIAL_CELL_DIFFERENTIATION	Down	0.9273338839815126	Down	0.9895856658256876	Up	0.7929430433901734	Up	0.9532479228604624	Up	0.945477672202359	Down	0.5314736339078799	Up	0.9899877707871452
GOBP_DE_NOVO_PYRIMIDINE_NUCLEOBASE_BIOSYNTHETIC_PROCESS	Down	0.8116828515955942	Up	0.5544091437150597	Down	0.902381777042144	Down	0.9656973803796444	Down	0.6285410550397009	Down	0.531524772257564	Down	0.9314368195753494
GOBP_POSITIVE_REGULATION_OF_CELLULAR_RESPONSE_TO_TRANSFORMING_GROWTH_FACTOR_BETA_STIMULUS	Down	0.3012046133741179	Down	0.8022673004985221	Down	0.8620504994040634	Down	0.9292230818833312	Up	0.978192118601274	Down	0.531524772257564	Down	0.5079754697515849
GOBP_POSITIVE_REGULATION_OF_OSTEOBLAST_PROLIFERATION	Up	0.7789474529810915	Up	0.8763498669747176	Up	0.32247938248312485	Up	0.925308672397811	Up	0.13243869154561114	Down	0.531524772257564	Down	0.4698515700294869
GOBP_WOUND_HEALING_INVOLVED_IN_INFLAMMATORY_RESPONSE	Up	0.9477029859355508	Up	0.9947610041049268	Up	0.7127612383084423	Down	0.9454983634605812	Up	0.3249883425319691	Down	0.5322387427320805	Down	0.7576104616023284
GOBP_REGULATION_OF_PROTEIN_IMPORT	Up	0.9255675704863072	Up	0.34508274837478725	Up	0.7134319195069413	Up	0.2937819070952945	Up	0.9291037508682776	Down	0.532316895678513	Down	0.3946364967993759
GOBP_MAINTENANCE_OF_CENTROSOME_LOCATION	Up	0.8064335777944234	Up	0.4732534340178456	Down	0.9679770866333288	Down	0.963315470677119	Down	0.730857345274628	Up	0.5327048546663001	Up	0.8613583437924862
GOBP_CYTOKINETIC_PROCESS	Down	0.9812855186586826	Up	0.4919903953849629	Up	0.8230537787907398	Down	0.9734849541969228	Down	0.9761288169070544	Up	0.5333910009689774	Up	0.41538742002442847
GOBP_CELLULAR_RESPONSE_TO_XENOBIOTIC_STIMULUS	Down	0.9501256354203657	Up	0.8810862153831875	Up	0.5100557265526007	Down	0.9855433844857616	Up	0.17915445408082462	Up	0.5339751950849674	Up	0.5676330402225287
GOBP_DORSAL_AORTA_MORPHOGENESIS	Down	0.815053590814071	Down	0.8547636525395291	Up	0.00143578819547289	Up	0.9313865178674142	Up	0.033997017345711	Down	0.5339751950849674	Down	0.9754071763331974
GOBP_ESCRT_COMPLEX_DISASSEMBLY	Up	0.880445805797072	Up	0.9092898613815618	Down	0.8894845909206351	Up	0.9986220948470884	Down	0.8249080020929457	Up	0.5339993335736495	Up	0.22739889776903555
GOBP_NEGATIVE_REGULATION_OF_CENTRIOLE_REPLICATION	Up	0.0532095627203652	Up	0.8952973271790613	Up	0.9766902695008048	Down	0.9237133251641167	Up	0.9780446829162072	Up	0.5340892446494158	Down	0.8901934344410202
GOBP_REGULATION_OF_PROTEIN_LOCALIZATION_TO_CELL_PERIPHERY	Down	0.9220459762822908	Down	0.9939219722246888	Up	0.4895734033880916	Down	0.7454316804044355	Up	0.705850859121223	Down	0.5340892446494158	Up	0.8415870425332908
GOBP_SYNAPTIC_VESICLE_LOCALIZATION	Down	0.8288255774630787	Up	0.7521731947127219	Up	0.7746517858425369	Up	0.8679390360234696	Up	0.6968040410634407	Down	0.5344779956982136	Down	0.6642759994832991
GOBP_ENDOTHELIAL_CELL_DEVELOPMENT	Up	0.13243869154561114	Up	0.47365110418826945	Up	0.06038469731963736	Up	0.5826850159080386	Up	0.453258491273025	Down	0.5347173703149422	Down	0.9285692794519724
GOBP_HINDBRAIN_MORPHOGENESIS	Down	0.9852214111020328	Up	0.952365999427962	Down	0.8250683696803841	Down	0.8560660769537526	Up	0.6186258012591984	Down	0.5347173703149422	Down	0.2119489375475741
GOBP_L_ASCORBIC_ACID_METABOLIC_PROCESS	Up	0.7314962400197358	Down	0.9613774588731312	Down	0.9834554124010654	Up	0.7195870921341168	Down	0.9402239329801936	Up	0.5347173703149422	Up	0.4106070576855712
GOBP_CELLULAR_COMPONENT_MORPHOGENESIS	Up	0.974134838872728	Up	0.96009360350399775	Up	0.44450537780705224	Down	0.9417932122220471	Up	0.24720897519295276	Down	0.5349170731408394	Down	0.8893343363647345
GOBP_CELLULAR_MODIFIED_AMINO_ACID_BIOSYNTHETIC_PROCESS	Down	0.4450627859189413	Up	0.6962664971869585	Down	0.975672250090534	Down	0.7362743841374173	Up	0.9898560587352352	Up	0.5350178019292327	Up	0.7561924340620524
GOBP_AMINO_ACID_ACTIVATION	Up	0.6714741211453529	Up	0.00143578819547289	Up	0.5912308326646314	Up	0.01389011121597558	Down	0.29835739707732967	Down	0.5350754293198964	Down	0.2191301796713853
GOBP_EPITHELIAL_CELL_DEVELOPMENT	Up	0.7296358851876817	Up	0.7806195973058161	Up	0.35401462166788855	Up	0.946669795420758	Up	0.56603238945002	Down	0.5350789891051025	Down	0.993701388578886
GOBP_MICROTUBULE_BASED_PROCESS	Up	0.7457177466755471	Up	0.5152186025569281	Up	0.9630059096945688	Down	0.8973147169564955	Up	0.989200383918673	Up	0.5352170192487945	Up	0.8066303220934039
GOBP_POSITIVE_REGULATION_OF_CYTOPLASMIC_TRANSLATION	Up	0.8200241100995075	Up	0.1409864063758207	Down	0.8689340231254131	Up	0.7754866558022204	Down	0.49908045241397014	Down	0.5352170192487945	Down	0.2433974758168564
GOBP_CALCIUM_ION_EXPORT_ACROSS_PLASMA_MEMBRANE	Up	0.9710849868054744	Up	0.08557572615625667	Up	0.6761377376166267	Up	0.6622491181311305	Up	0.9009701298310808	Down	0.5352797912296797	Up	0.8419128799829481
GOBP_PLASMA_MEMBRANE_REPAIR	Up	0.9300456442991096	Up	0.4189690559612062	Up	0.1798440649670756	Up	0.6288765269093731	Up	0.5092794767883502	Up	0.5352797912296797	Up	0.17104600752066143
GOBP_POSTSYNAPSE_ORGANIZATION	Down	0.9631764088452556	Up	0.7938752603147511	Up	0.6170263547953412	Up	0.7567117824423378	Up	0.5714641403555096	Down	0.5352797912296797	Down	0.4206768441169514
GOBP_REGULATION_OF_TRANSCRIPTION_FROM_RNA_POLYMERASE_II_PROMOTER_IN_RESPONSE_TO_OXIDATIVE_STRESS	Up	0.767609972485629	Up	0.8784117552122764	Up	0.8330912906967525	Down	0.868673714583702	Up	0.435413067738271	Down	0.5352974968007053	Down	0.896051542017695
GOBP_CELLULAR_RESPONSE_TO_DNA_DAMAGE_STIMULUS	Up	0.5931801080897573	Up	0.21629315397337545	Down	0.9649873256241212	Down	0.9344402198575784	Down	0.8316523999744034	Up	0.5354944817012642	Down	0.76015337103278
GOBP_REGULATION_OF_HISTONE_H3_K9_METHYLATION	Up	0.7142495083900876	Up	0.969848825119565	Down	0.780880110473391	Up	0.9624049145242608	Down	0.6639366138840729	Up	0.5355235788191222	Up	0.8847438098626603
GOBP_RETINOL_METABOLIC_PROCESS	Down	0.7758011072809611	Up	0.6838075139365617	Up	0.8620716021043016	Down	0.9435462959646238	Up	0.30801722494117423	Up	0.5355932248088376	Up	0.05537969396754981
GOBP_HISTONE_H3_K27_TRIMETHYLATION	Up	0.8973339716688	Up	0.25408476059307644	Down	0.6619972740473896	Up	0.267494798870661	Down	0.5996877571834284	Up	0.5356279571611394	Down	0.9649897442947164
GOBP_OSTEOCLAST_DIFFERENTIATION	Up	0.40171562338353106	Up	0.5999593912154236	Up	0.11575803543864668	Up	0.5184343985131641	Up	0.3841553197058472	Down	0.5356450536152845	Down	0.495117202213724
GOBP_POSITIVE_REGULATION_OF_MRNA_PROCESSING	Down	0.6710537725202187	Up	0.05723986185180989	Up	0.4841700221883743	Up	0.37552405626347835	Down	0.7077444374826682	Down	0.5356450536152845	Down	0.1589389441192849
GOBP_REGULATION_OF_HEMATOPOIETIC_STEM_CELL_PROLIFERATION	Up	0.9519386920285752	Down	0.5627061939890573	Up	0.934778301118076	Down	0.7212745648307514	Up	0.7703416483717093	Down	0.5360469092207972	Down	0.4799836501515391
GOBP_PROTOPORPHYRINOGEN_IX_BIOSYNTHETIC_PROCESS	Down	0.9947610041049268	Down	0.8786172756659071	Up	0.74372154452057	Up	0.5430083161691875	Down	0.9912799078923018	Up	0.5360507844067671	Up	0.4629087498031911
GOBP_REGULATION_OF_HUMORAL_IMMUNE_RESPONSE_MEDIATED_BY_CIRCULATING_IMMUNOGLOBULIN	Up	0.41522737319419495	Up	0.04600602818981807	Up	0.830041417533126	Up	0.22418323947184085	Down	0.9276766754244646	Down	0.5360507844067671	Down	0.00823627463321288
GOBP_INFLAMMATORY_RESPONSE	Up	0.61726888363517	Up	0.7333882773893255	Up	0.5889286937467559	Up	0.8004547397726678	Up	0.8101720558319296	Down	0.5362764176922064	Down	0.1655806150338164
GOBP_HISTONE_THREONINE_PHOSPHORYLATION	Up	0.4193713839438074	Up	0.5818769287693694	Up	0.9966793095880084	Down	0.8029979596198011	Up	0.8867681845604157	Up	0.5363198678499044	Down	0.6188243810266187
GOBP_NEGATIVE_REGULATION_OF_AMYLOID_FIBRIL_FORMATION	Down	0.9829710378111912	Up	0.933253198796132	Up	0.19583308092611543	Up	0.5091602955744988	Up	0.44675785548099145	Down	0.5363198678499044	Down	0.3748145742172495
GOBP_POSITIVE_REGULATION_OF_CHROMOSOME_ORGANIZATION	Up	0.7731598438741788	Up	5.745052491162833e-4	Up	0.9528057554462428	Up	0.4392441556239922	Down	0.3761718076859758	Up	0.536376620124935	Down	0.580148068939395
GOBP_CENTRAL_NERVOUS_SYSTEM_NEURON_DIFFERENTIATION	Down	0.9863219806528596	Up	0.9992615869436896	Up	0.6940647203810343	Down	0.9631764088452556	Up	0.6274418180305694	Down	0.5365568356507601	Down	0.4734126314142561
GOBP_RESPONSE_TO_INTERLEUKIN_2	Up	0.8646545164370536	Down	0.9340720468166082	Up	0.5263816668499547	Up	0.837714032622905	Up	0.955669957793099	Down	0.5366534363269705	Down	0.4176733510687062
GOBP_RESPONSE_TO_BMP	Up	0.6914173801702431	Down	0.70830337242344	Up	0.1607947840574857	Up	0.9722536875702706	Up	0.01882834027637321	Down	0.5369949730100806	Up	0.9501256354203657
GOBP_NEUROTROPHIN_PRODUCTION	Down	0.9324171258912012	Down	0.792356103711518	Down	0.938746774943532	Up	0.9549732942839638	Down	0.6673102056548359	Down	0.537549118516315	Down	0.9238457386890062
GOBP_RESPONSE_TO_CORTISOL	Up	0.9702467770447292	Up	0.989804284844286	Up	0.42271960613225407	Up	0.6204164026195802	Up	0.6481316476390101	Down	0.5375527737589157	Down	0.29543013537082213
GOBP_POSITIVE_REGULATION_OF_ALCOHOL_BIOSYNTHETIC_PROCESS	Down	0.6231162492832455	Down	0.5824277705284279	Up	0.975846006559582	Down	0.6041230179409288	Up	0.6503162827276797	Down	0.5377509728909545	Down	0.9249509528428964
GOBP_PURINE_CONTAINING_COMPOUND_SALVAGE	Up	0.22808882844396192	Up	0.8773849756441985	Up	0.4715162681991816	Up	0.8579365029631626	Down	0.9822889788490364	Up	0.5377509728909545	Up	0.986653759000786
GOBP_REGULATION_OF_CELLULAR_RESPONSE_TO_OSMOTIC_STRESS	Down	0.2683408209909627	Down	0.45235965790620913	Down	0.9380761866624462	Up	0.42519184783660224	Down	0.997409536664666	Up	0.5377509728909545	Up	0.7302320959160686
GOBP_T_CELL_MIGRATION	Up	0.4700567045864761	Up	0.7432923063996641	Up	0.6673680543698979	Up	0.7632566432927044	Up	0.759784089808882	Down	0.5382907319478856	Down	0.06077676068933861
GOBP_LOCOMOTORY_EXPLORATION_BEHAVIOR	Up	0.7201281751835039	Down	0.9799447985734362	Up	0.7097853415957721	Up	0.7967671004454563	Up	0.44662439888368966	Down	0.5387661191046577	Down	0.22465216437893928
GOBP_POST_EMBRYONIC_ANIMAL_ORGAN_MORPHOGENESIS	Down	0.903413071036862	Up	0.9139297578094598	Up	0.5944151368865164	Up	0.7789001522865575	Up	0.07175339747700389	Up	0.5387661191046577	Down	0.9946002732474616
GOBP_PROTEIN_LOCALIZATION_TO_NUCLEUS	Up	0.9066206847797086	Up	0.14735857113705517	Up	0.6455101419629614	Up	0.3992337045933894	Down	0.6874552444571937	Down	0.5387661191046577	Down	0.2155292131229239
GOBP_REGULATION_OF_LEUKOCYTE_MIGRATION	Up	0.8022673004985221	Up	0.992809519729114	Up	0.6508313774405498	Up	0.7840534521993578	Up	0.5987038828703013	Down	0.5389999830633738	Down	0.1762169786011574
GOBP_NOTCH_SIGNALING_INVOLVED_IN_HEART_DEVELOPMENT	Up	0.3318333590205135	Up	0.9560340576387358	Up	0.00542715085135118	Up	0.6617661556752222	Up	0.02194908633287247	Down	0.5393406498208659	Down	0.8081635338817664
[truncated: 5,737 more rows]
